# Supplementary material for: Genetic Nature of Elemental Contents in Wheat Grains and Its Genomic Prediction: Toward the Effective Use of Wheat Landraces from Afghanistan
Source: PLoS One. 2017 Jan 10;12(1):e0169416. doi: 10.1371/journal.pone.0169416 (PMC5224831; doi:10.1371/journal.pone.0169416)
Supplement: S2 Table — (XLSX) [file pone.0169416.s002.xlsx]

## Sheet: SNP
	501	502	503	504	505	506	507	508	509	510	511	512	513	514	515	516	517	518	519	520	521	522	523	524	525	526	527	528	529	530	531	532	533	534	535	536	537	538	539	540	541	542	543	544	545	546	547	548	549
998266|F|0--22:A>G	-1	-1	1	-1	-1	-1	-1	-1	-1	-1	-1	-1	-1	-1	-1	1	-1	-1	1	-1	-1	-1	-1	-1	-1	-1	1	1	1	-1	-1	1	-1	-1	-1	1	-1	-1	-1	-1	-1	-1	-1	-1	1	1	1	-1	-1
993127|F|0--19:T>C	-1	-1	-1	1	-1	-1	-1	-1	-1	-1	-1	-1	-1	-1	-1	-1	-1	-1	-1	-1	-1	-1	-1	-1	-1	-1	-1	-1	-1	-1	-1	-1	-1	-1	-1	-1	-1	-1	-1	-1	-1	-1	-1	-1	-1	-1	-1	-1	-1
1045015|F|0	1	1	-1	-1	1	1	1	1	1	1	1	1	1	1	1	1	1	1	1	1	1	1	1	1	1	1	1	1	1	1	1	1	1	1	1	1	1	1	1	1	1	1	1	1	1	1	-1	1	1
1077302|F|0	-1	-1	1	-1	1	1	1	-1	1	1	1	1	1	1	1	1	-1	1	1	1	1	-1	-1	-1	-1	-1	1	1	1	1	1	1	-1	1	1	1	1	1	1	1	1	1	1	-1	1	1	-1	1	-1
1222874|F|0--13:C>T	1	1	-1	1	1	-1	1	1	1	1	1	1	1	1	1	1	1	1	1	1	1	1	1	1	1	1	1	1	1	1	1	1	1	1	1	1	1	1	1	-1	1	1	1	1	1	1	1	1	1
986375|F|0	1	1	1	1	-1	1	1	1	1	1	1	1	1	1	1	1	1	1	1	1	1	1	1	1	1	1	1	1	1	1	1	1	1	1	1	1	1	1	-1	-1	-1	1	-1	1	1	1	1	1	1
1271757|F|0	-1	-1	1	1	-1	-1	-1	-1	-1	-1	-1	-1	-1	-1	-1	-1	-1	-1	-1	-1	-1	-1	-1	-1	-1	-1	-1	-1	-1	-1	-1	-1	-1	-1	-1	-1	1	-1	-1	-1	-1	-1	-1	-1	-1	-1	1	-1	-1
1126005|F|0	-1	-1	1	-1	1	-1	1	-1	-1	1	1	1	1	1	1	1	-1	1	1	1	1	1	-1	-1	1	-1	1	1	1	1	1	1	-1	1	1	1	1	1	1	-1	-1	1	1	-1	1	1	-1	-1	-1
1263808|F|0	-1	-1	1	-1	-1	-1	-1	-1	-1	-1	-1	-1	-1	-1	-1	-1	-1	-1	-1	-1	-1	-1	-1	-1	-1	-1	-1	-1	-1	-1	-1	-1	-1	-1	-1	-1	-1	-1	1	-1	-1	-1	1	-1	-1	-1	-1	-1	-1
993293|F|0--28:T>G	1	1	-1	1	1	1	1	1	1	1	1	1	1	1	1	1	1	1	1	1	1	1	1	1	1	1	1	1	1	1	1	1	1	1	1	1	1	1	-1	1	1	1	-1	1	1	1	1	1	1
1103447|F|0--51:A>G	1	1	-1	1	1	1	1	1	1	1	1	1	1	1	1	1	1	1	1	1	1	1	1	1	1	1	1	1	1	1	1	1	1	1	1	1	1	1	-1	1	1	1	-1	1	1	1	1	1	1
1209059|F|0--55:G>C	1	1	1	1	1	1	1	1	1	1	1	1	1	1	1	1	1	1	1	1	1	-1	1	1	-1	1	1	1	1	1	1	1	1	1	1	1	1	1	1	1	1	1	1	1	1	1	1	1	1
1267221|F|0--14:T>C	-1	-1	1	-1	-1	-1	-1	-1	-1	-1	-1	-1	-1	-1	-1	-1	-1	-1	-1	-1	-1	-1	-1	-1	-1	-1	-1	-1	-1	-1	-1	-1	-1	-1	-1	-1	-1	-1	-1	-1	-1	-1	-1	-1	-1	-1	1	-1	-1
1005431|F|0--53:A>G	1	1	-1	1	1	-1	-1	1	1	1	1	-1	1	1	1	1	1	1	1	1	1	1	1	1	1	1	1	1	1	1	1	1	1	1	1	1	1	1	1	-1	1	1	1	1	1	1	-1	1	1
1076623|F|0	-1	1	-1	1	1	1	-1	1	1	1	1	-1	1	1	1	1	1	1	1	1	1	1	1	1	1	1	1	1	-1	1	-1	1	-1	1	1	1	1	-1	1	-1	1	1	1	1	1	1	-1	1	-1
1109751|F|0	-1	-1	1	-1	-1	-1	-1	-1	-1	-1	-1	-1	-1	-1	-1	-1	-1	-1	-1	-1	-1	-1	-1	-1	-1	-1	-1	-1	-1	-1	-1	-1	-1	-1	-1	-1	-1	-1	1	-1	-1	-1	1	-1	-1	-1	-1	-1	-1
1265597|F|0	1	1	-1	1	-1	-1	-1	1	-1	-1	-1	-1	-1	-1	-1	-1	1	-1	-1	-1	-1	-1	1	1	-1	1	-1	-1	-1	-1	1	-1	1	-1	-1	-1	1	1	-1	-1	-1	-1	-1	1	-1	-1	1	1	1
1090908|F|0	1	1	1	-1	1	-1	1	1	-1	1	1	1	1	1	1	1	1	1	1	1	1	1	1	-1	1	-1	-1	1	1	1	1	1	1	1	1	1	1	1	1	1	1	-1	1	1	1	1	1	1	1
1299134|F|0	1	-1	1	-1	1	1	-1	-1	1	1	1	1	1	1	1	1	-1	1	1	1	1	1	-1	-1	1	-1	1	1	1	1	1	1	-1	1	1	1	1	1	-1	1	1	1	-1	-1	1	1	1	1	1
1687616|F|0	-1	-1	-1	-1	-1	-1	-1	-1	-1	-1	-1	-1	-1	-1	-1	-1	-1	-1	-1	-1	-1	-1	-1	-1	-1	-1	-1	-1	-1	-1	-1	-1	-1	-1	-1	-1	-1	-1	-1	-1	-1	-1	-1	-1	-1	-1	-1	-1	-1
1102329|F|0	-1	-1	-1	-1	-1	-1	-1	-1	1	-1	-1	-1	-1	-1	-1	-1	-1	-1	-1	-1	-1	-1	-1	-1	-1	-1	-1	-1	-1	-1	-1	-1	-1	-1	-1	-1	-1	-1	-1	-1	-1	-1	-1	-1	-1	-1	-1	-1	-1
1221906|F|0	-1	-1	-1	-1	-1	-1	-1	-1	1	-1	-1	-1	-1	-1	-1	-1	-1	-1	-1	-1	-1	-1	-1	-1	-1	-1	-1	-1	-1	-1	-1	-1	-1	-1	-1	-1	-1	-1	-1	-1	-1	-1	-1	-1	-1	-1	-1	-1	-1
1032449|F|0	-1	-1	-1	-1	-1	-1	-1	-1	-1	-1	-1	-1	-1	-1	-1	-1	-1	-1	-1	-1	-1	-1	-1	-1	-1	-1	-1	-1	-1	-1	-1	-1	-1	-1	-1	-1	-1	-1	-1	1	1	-1	-1	-1	-1	-1	1	-1	-1
1107257|F|0	-1	-1	1	-1	-1	-1	1	-1	-1	-1	-1	1	-1	-1	-1	-1	-1	-1	-1	-1	-1	-1	-1	-1	-1	-1	-1	-1	-1	-1	-1	-1	-1	-1	-1	-1	-1	-1	-1	-1	-1	-1	-1	-1	-1	-1	1	-1	-1
1089498|F|0	1	1	-1	1	1	1	-1	1	1	1	1	-1	1	1	1	1	1	1	1	1	1	1	1	1	1	1	1	1	1	1	-1	1	1	1	1	1	1	-1	1	1	1	1	1	1	1	1	-1	1	1
1207191|F|0	1	1	-1	-1	1	1	-1	-1	-1	-1	1	-1	1	-1	1	-1	1	1	-1	-1	1	-1	1	1	-1	-1	-1	-1	-1	-1	-1	-1	1	-1	1	-1	-1	-1	1	1	-1	1	1	1	-1	-1	-1	1	1
1117642|F|0	-1	1	1	-1	-1	-1	-1	-1	-1	-1	-1	-1	-1	-1	-1	1	-1	-1	1	-1	-1	-1	-1	-1	-1	-1	1	1	1	-1	-1	1	-1	-1	-1	1	-1	-1	-1	-1	-1	-1	-1	-1	1	1	1	1	-1
1074925|F|0	-1	-1	-1	-1	-1	-1	-1	-1	-1	-1	-1	-1	-1	-1	-1	-1	-1	-1	-1	-1	-1	-1	-1	-1	-1	-1	-1	-1	-1	-1	-1	-1	-1	-1	-1	-1	-1	-1	-1	-1	-1	-1	-1	-1	-1	-1	-1	-1	-1
1107539|F|0	-1	1	-1	-1	-1	-1	-1	-1	-1	-1	-1	-1	-1	-1	-1	-1	-1	-1	-1	-1	-1	-1	-1	-1	-1	-1	-1	-1	-1	-1	-1	-1	-1	-1	-1	-1	-1	-1	-1	-1	-1	-1	-1	-1	-1	-1	-1	-1	-1
1007201|F|0--42:A>G	-1	-1	-1	-1	-1	-1	-1	-1	-1	-1	-1	-1	-1	-1	-1	-1	-1	-1	-1	-1	-1	-1	-1	-1	-1	-1	-1	-1	-1	-1	-1	-1	-1	-1	-1	-1	-1	-1	-1	-1	-1	-1	-1	-1	-1	-1	-1	-1	-1
1101586|F|0	1	1	-1	-1	1	1	1	1	-1	1	1	1	-1	1	-1	-1	1	-1	-1	-1	-1	1	-1	1	1	1	-1	-1	-1	1	1	-1	1	1	1	-1	1	1	1	1	-1	1	1	1	-1	-1	-1	1	1
1072773|F|0	-1	-1	-1	-1	-1	-1	-1	-1	1	-1	-1	-1	-1	-1	-1	-1	-1	-1	-1	-1	-1	-1	-1	-1	-1	-1	-1	-1	-1	-1	-1	-1	-1	-1	-1	-1	-1	-1	-1	-1	-1	-1	-1	-1	-1	-1	-1	-1	-1
1695192|F|0--36:T>A	1	1	1	1	1	1	1	1	1	1	1	1	1	1	1	1	1	1	1	1	1	1	1	1	1	1	1	1	1	1	1	1	1	1	1	1	1	1	1	1	1	1	1	1	1	1	1	1	1
1696485|F|0--65:G>A	1	1	1	-1	1	-1	-1	1	-1	1	1	-1	-1	1	-1	1	1	-1	1	-1	-1	1	-1	1	1	1	1	1	1	1	-1	1	-1	1	-1	1	-1	-1	-1	-1	-1	-1	1	-1	1	1	1	-1	-1
1102623|F|0	-1	-1	-1	1	1	1	1	1	1	1	1	1	1	1	1	-1	1	1	-1	1	1	1	1	1	1	1	-1	-1	-1	1	1	-1	1	1	1	-1	1	1	1	1	1	1	1	1	-1	-1	-1	-1	1
1108323|F|0	-1	-1	-1	1	-1	1	1	-1	1	-1	-1	1	1	-1	1	-1	-1	1	-1	1	1	-1	1	-1	-1	-1	-1	-1	-1	-1	1	-1	1	-1	1	-1	1	1	1	1	1	1	1	1	-1	-1	-1	1	1
997691|F|0--7:T>A	-1	-1	-1	-1	-1	-1	-1	1	-1	1	-1	-1	-1	1	-1	-1	-1	-1	-1	-1	-1	1	-1	-1	1	1	-1	-1	-1	1	1	-1	-1	1	-1	-1	1	1	-1	-1	1	-1	-1	-1	-1	-1	-1	-1	-1
1164757|F|0--23:C>G	1	1	-1	-1	1	1	1	1	-1	1	1	1	-1	1	-1	-1	1	-1	-1	-1	-1	1	-1	1	1	1	-1	-1	-1	1	1	-1	1	1	1	-1	1	1	1	1	1	1	1	1	-1	-1	-1	1	1
1219904|F|0	-1	-1	-1	-1	-1	-1	1	-1	-1	-1	-1	-1	1	-1	-1	-1	1	-1	-1	1	1	-1	-1	1	-1	1	-1	-1	-1	-1	-1	-1	1	-1	1	-1	-1	-1	-1	-1	-1	1	-1	-1	-1	-1	-1	-1	-1
1311462|F|0	1	1	1	1	1	1	-1	1	1	1	1	-1	1	1	1	-1	1	1	-1	1	1	1	1	1	1	1	-1	1	-1	1	1	-1	1	1	-1	-1	-1	1	1	-1	-1	-1	1	1	-1	-1	1	1	1
1278386|F|0	-1	-1	1	-1	-1	-1	-1	-1	-1	-1	-1	-1	-1	-1	-1	-1	-1	-1	1	-1	-1	-1	-1	-1	-1	-1	1	-1	1	-1	-1	1	-1	-1	-1	1	-1	-1	-1	-1	-1	-1	-1	-1	1	1	1	1	-1
1089977|F|0--35:G>A	1	1	1	1	1	1	-1	1	-1	1	1	-1	1	1	1	1	1	1	1	1	1	1	1	1	1	1	1	1	1	1	1	1	1	1	1	1	1	1	-1	-1	1	1	-1	1	1	1	1	1	1
1233012|F|0	1	1	1	1	1	1	-1	1	1	1	1	-1	1	1	1	1	1	1	1	1	1	1	1	1	1	1	1	1	1	1	1	1	1	1	-1	1	1	1	1	-1	1	1	1	1	1	1	1	1	1
1091468|F|0--59:A>G	1	-1	1	-1	-1	-1	1	1	1	1	-1	1	1	1	1	1	1	1	1	1	1	-1	1	1	-1	1	1	1	1	-1	1	1	1	-1	1	1	1	1	1	1	-1	-1	1	1	1	1	1	-1	1
1217604|F|0	1	-1	1	-1	-1	-1	1	1	1	1	-1	1	1	1	1	1	1	1	1	1	1	-1	1	1	-1	1	1	1	1	-1	1	1	1	-1	-1	1	1	1	1	-1	-1	-1	1	1	1	1	1	-1	1
1095984|F|0--35:C>T	1	1	1	1	1	1	1	1	1	1	1	1	1	1	1	1	1	1	1	1	1	1	1	1	1	1	1	1	1	1	1	1	1	1	1	1	1	1	1	-1	1	1	1	1	1	1	1	1	1
1090977|F|0--12:A>G	1	-1	1	1	-1	1	-1	-1	1	1	1	-1	1	1	1	1	1	1	1	1	1	-1	1	1	-1	1	1	1	1	1	-1	1	-1	1	-1	1	-1	-1	-1	1	1	1	-1	-1	1	1	1	1	-1
1098073|F|0--8:G>A	1	-1	1	1	-1	1	-1	-1	1	1	1	-1	1	1	1	1	1	1	1	1	1	-1	1	1	-1	1	1	1	1	1	-1	1	-1	1	-1	1	-1	-1	-1	1	-1	1	-1	-1	1	1	1	1	-1
1102279|F|0--45:G>C	1	1	1	1	1	-1	1	1	1	1	1	1	1	1	1	1	1	1	1	1	1	1	1	1	1	1	1	1	1	1	1	1	1	1	1	1	1	1	1	1	1	1	1	1	1	1	1	1	1
1057839|F|0--64:C>A	1	1	1	1	1	1	1	1	1	1	1	1	1	1	1	1	1	1	1	1	1	1	1	1	1	1	1	1	1	1	1	1	1	1	1	1	1	1	1	1	1	1	1	1	1	1	1	1	1
1184716|F|0--67:A>G	-1	1	-1	-1	-1	1	1	-1	1	-1	-1	1	-1	-1	-1	1	-1	-1	-1	-1	-1	1	-1	-1	1	-1	-1	-1	-1	1	-1	-1	1	1	1	-1	-1	-1	1	-1	1	1	1	-1	-1	-1	-1	1	1
1067966|F|0--53:C>T	1	-1	1	-1	-1	-1	-1	-1	-1	-1	-1	-1	1	1	1	-1	1	1	1	1	1	-1	1	1	-1	1	1	1	1	-1	-1	1	1	-1	1	1	-1	-1	1	-1	-1	-1	1	-1	1	1	1	-1	-1
1221148|F|0--49:C>A	1	1	1	-1	-1	1	1	-1	1	1	1	1	-1	1	1	1	1	1	-1	1	1	1	1	1	1	1	-1	1	-1	1	-1	-1	1	1	1	-1	-1	-1	1	1	1	1	1	1	-1	-1	-1	1	1
1092053|F|0--60:T>C	-1	-1	-1	1	1	1	1	1	1	1	1	1	-1	-1	-1	1	1	-1	1	1	-1	-1	-1	-1	-1	-1	1	1	1	1	1	1	-1	1	1	1	1	1	1	1	1	1	1	1	1	1	1	-1	1
1132662|F|0--26:C>G	1	1	1	1	1	1	-1	1	1	1	1	-1	1	1	1	1	1	1	1	1	1	1	1	1	1	1	1	1	1	1	1	1	1	1	1	1	1	1	1	1	-1	1	1	1	1	1	1	1	1
978559|F|0--42:G>A	1	1	1	1	1	1	1	1	1	1	1	1	1	1	1	1	1	1	1	1	1	1	1	1	1	1	1	1	1	1	1	1	1	1	1	1	1	1	1	1	1	1	1	1	1	1	1	1	1
1026677|F|0	1	-1	1	1	-1	1	-1	1	1	1	1	-1	1	1	1	1	1	1	1	1	-1	-1	1	1	-1	1	1	1	1	1	1	1	-1	1	1	1	1	1	1	1	1	1	1	1	1	1	1	1	1
1210851|F|0	1	1	-1	-1	-1	-1	-1	-1	-1	-1	-1	-1	1	-1	1	-1	-1	1	-1	-1	1	1	-1	1	1	1	-1	-1	-1	-1	-1	-1	1	-1	-1	-1	-1	-1	-1	-1	-1	-1	-1	-1	-1	-1	-1	1	-1
1042747|F|0--43:T>A	1	1	1	1	1	1	1	1	1	1	1	1	1	1	1	1	1	1	1	1	1	1	1	1	1	1	1	1	1	1	1	1	1	1	1	1	1	1	1	1	1	1	1	1	1	1	1	1	1
1126925|F|0--46:C>T	1	1	1	1	1	1	1	1	1	1	1	1	1	1	1	1	1	1	1	1	1	1	1	1	1	1	1	1	1	1	1	1	1	1	1	1	1	1	1	1	1	1	1	1	1	1	1	1	1
1048305|F|0--12:G>T	1	1	1	1	1	1	1	1	1	1	1	1	1	1	1	1	1	1	1	1	1	1	1	1	1	1	1	1	1	1	1	1	1	1	1	1	1	1	1	1	1	1	1	1	1	1	1	1	1
992543|F|0--34:C>T	1	1	1	1	1	1	1	1	1	1	1	1	1	1	1	1	1	1	1	1	1	1	1	1	1	1	1	1	1	1	1	1	1	1	1	1	1	1	1	1	1	1	1	1	1	1	1	1	1
1193782|F|0--47:C>G	-1	-1	-1	-1	-1	1	1	-1	1	-1	-1	1	-1	-1	-1	-1	-1	-1	1	-1	-1	-1	-1	-1	-1	-1	1	1	1	-1	-1	1	-1	-1	-1	1	-1	-1	1	1	1	1	1	-1	1	1	1	-1	-1
1102254|F|0	1	1	1	-1	-1	-1	-1	-1	1	-1	-1	-1	1	1	1	-1	-1	1	-1	-1	-1	1	1	1	1	1	-1	-1	-1	-1	-1	-1	-1	-1	-1	-1	-1	-1	1	-1	-1	-1	1	-1	-1	-1	-1	1	-1
1047619|F|0	1	1	1	1	1	-1	1	1	1	1	1	1	1	1	1	1	1	1	1	1	1	1	1	1	1	1	1	1	1	1	1	1	1	1	1	1	1	1	1	-1	-1	-1	1	1	1	1	1	1	1
1671463|F|0	1	1	-1	1	1	-1	-1	-1	-1	-1	1	-1	-1	-1	1	-1	-1	1	-1	-1	1	1	1	1	1	1	-1	-1	-1	-1	1	-1	1	-1	1	-1	1	1	-1	-1	-1	-1	-1	1	-1	-1	-1	-1	1
1194187|F|0--35:C>G	1	1	-1	1	-1	1	1	-1	1	-1	-1	1	-1	-1	1	-1	-1	1	1	-1	-1	1	1	1	1	1	1	1	1	-1	1	1	-1	-1	1	1	1	1	1	1	1	1	1	-1	1	1	1	1	1
1235152|F|0--42:A>G	1	1	1	1	1	1	1	1	1	1	1	1	1	1	1	1	1	1	1	1	1	1	1	1	1	1	1	1	1	1	1	1	1	1	1	1	1	1	1	1	1	1	1	1	1	1	1	1	1
1158956|F|0--39:T>A	-1	-1	-1	-1	-1	-1	1	-1	1	-1	-1	-1	-1	-1	-1	-1	-1	-1	1	-1	-1	-1	-1	-1	-1	-1	1	-1	1	-1	-1	1	-1	-1	-1	1	-1	-1	1	-1	-1	-1	1	-1	1	1	-1	-1	-1
1058809|F|0--22:G>A	1	1	1	1	1	1	1	1	1	1	1	1	1	1	1	1	1	1	1	1	1	1	1	1	1	1	1	1	1	1	1	1	1	1	1	1	1	1	1	1	1	1	1	1	1	1	1	1	1
1087368|F|0--32:A>G	1	1	-1	1	1	1	1	-1	1	-1	1	1	-1	-1	1	-1	-1	1	1	-1	1	1	1	1	1	1	1	1	1	-1	1	1	1	-1	1	1	1	1	1	1	1	1	1	1	1	1	1	1	1
1059739|F|0--20:G>A	1	1	-1	1	1	1	1	-1	1	-1	1	1	-1	-1	1	-1	-1	1	1	-1	1	1	1	1	1	1	1	1	1	-1	1	1	1	-1	1	1	1	1	1	1	1	1	1	1	1	1	1	1	1
996923|F|0	1	1	1	1	1	1	1	1	1	1	1	1	1	1	1	1	1	1	1	1	1	1	1	1	1	1	1	1	1	1	1	1	1	1	1	1	1	1	1	1	1	1	1	1	1	1	1	1	1
990671|F|0--38:A>T	1	1	1	1	1	1	1	1	1	1	1	1	1	1	1	1	1	1	1	1	1	1	1	1	1	1	1	1	1	1	1	1	1	1	1	1	1	1	1	1	1	1	1	1	1	1	1	1	1
1005358|F|0--66:C>G	1	1	1	1	1	1	1	1	1	1	1	1	1	1	1	1	1	1	1	1	1	1	1	1	1	1	1	1	1	1	1	1	1	1	1	1	1	1	1	1	1	1	1	1	1	1	1	1	1
1058211|F|0	1	-1	1	1	1	1	1	1	1	-1	1	1	-1	1	1	1	1	-1	1	-1	1	1	1	1	1	1	-1	1	1	1	1	-1	1	1	-1	-1	-1	1	1	1	1	1	1	1	1	-1	1	1	-1
1070550|F|0--35:C>T	1	1	1	1	1	1	1	1	1	1	1	1	1	1	1	1	1	1	1	1	1	1	1	1	1	1	1	1	1	1	1	1	1	1	1	1	1	1	1	1	1	1	1	1	1	1	1	1	1
1143802|F|0--27:T>C	1	1	1	1	1	1	1	1	1	1	1	1	1	1	1	1	1	1	1	1	1	1	1	1	1	1	1	1	1	1	1	1	1	1	1	1	1	1	1	1	1	1	1	1	1	1	1	1	1
1207963|F|0	1	1	1	1	1	1	1	1	1	1	1	1	1	1	-1	1	1	1	1	1	1	1	1	1	1	1	1	1	1	1	1	1	1	1	1	1	1	1	1	1	1	1	1	1	1	1	1	1	1
1036957|F|0	1	1	1	1	1	1	1	1	1	1	1	1	1	1	1	1	1	1	1	1	1	1	1	1	1	1	1	1	1	1	1	1	1	1	1	1	1	1	1	1	1	1	1	1	1	1	1	1	1
1105832|F|0	-1	-1	-1	-1	-1	-1	1	-1	-1	-1	-1	1	-1	-1	-1	-1	-1	-1	-1	-1	-1	-1	-1	-1	-1	-1	-1	-1	-1	-1	-1	-1	-1	-1	-1	-1	-1	-1	-1	-1	-1	-1	-1	-1	-1	-1	-1	-1	-1
1226901|F|0--37:A>G	-1	-1	-1	-1	-1	-1	-1	-1	-1	-1	-1	-1	-1	-1	-1	-1	-1	-1	1	-1	-1	-1	-1	-1	-1	-1	1	1	1	-1	1	1	-1	-1	-1	1	1	1	-1	1	1	1	-1	-1	1	1	1	-1	-1
1074481|F|0	-1	-1	-1	-1	-1	-1	1	-1	1	-1	-1	1	-1	-1	-1	-1	-1	-1	1	-1	-1	-1	-1	-1	-1	-1	1	1	1	-1	-1	1	-1	-1	-1	1	1	1	1	1	-1	1	1	-1	1	1	1	-1	-1
1247891|F|0	1	-1	1	1	1	1	1	1	-1	1	1	1	1	1	1	1	1	1	-1	1	1	1	1	1	1	1	-1	-1	-1	1	1	-1	1	1	1	-1	1	1	1	1	1	1	1	1	-1	-1	1	1	1
1220318|F|0	-1	-1	-1	-1	-1	-1	-1	-1	-1	-1	-1	-1	-1	-1	-1	-1	-1	-1	-1	-1	-1	-1	-1	-1	-1	-1	-1	-1	-1	-1	-1	-1	-1	-1	-1	-1	-1	-1	-1	-1	-1	-1	-1	-1	-1	-1	-1	-1	-1
1069488|F|0	-1	-1	1	-1	1	-1	1	1	1	1	-1	1	1	-1	-1	1	-1	-1	-1	-1	-1	-1	-1	-1	-1	-1	-1	-1	-1	-1	-1	-1	-1	-1	-1	-1	1	1	-1	-1	1	-1	-1	1	-1	-1	-1	-1	-1
978646|F|0--67:C>A	1	1	1	1	1	1	-1	1	-1	1	1	-1	1	1	1	1	1	1	1	1	1	1	1	1	1	1	1	1	1	1	1	1	1	1	1	1	1	-1	-1	1	1	1	-1	1	1	1	1	1	1
1141154|F|0--18:C>A	1	1	1	1	1	-1	-1	1	1	1	1	-1	1	1	1	1	1	1	-1	1	1	1	1	1	1	1	-1	-1	-1	1	1	-1	1	1	1	-1	-1	1	1	-1	-1	-1	1	1	-1	-1	-1	1	1
1771969|F|0	-1	-1	-1	-1	-1	-1	-1	-1	-1	-1	-1	-1	-1	-1	-1	-1	-1	-1	-1	-1	-1	-1	-1	-1	-1	-1	-1	-1	-1	-1	-1	-1	-1	-1	-1	-1	-1	-1	-1	-1	-1	-1	-1	-1	-1	-1	-1	-1	-1
1011115|F|0--14:C>T	-1	-1	-1	-1	-1	-1	-1	-1	-1	-1	-1	-1	-1	-1	-1	-1	-1	-1	-1	-1	-1	-1	-1	-1	1	-1	-1	-1	-1	-1	-1	-1	1	-1	-1	-1	-1	-1	-1	-1	1	-1	-1	-1	-1	-1	-1	-1	-1
1128478|F|0--39:C>G	-1	-1	-1	-1	-1	-1	-1	-1	1	-1	-1	-1	-1	-1	-1	-1	-1	-1	1	-1	-1	-1	-1	-1	-1	-1	1	1	1	-1	1	1	-1	-1	-1	1	1	1	1	1	-1	1	1	-1	1	1	1	-1	-1
1102694|F|0	1	1	1	1	1	1	1	1	1	1	1	1	1	1	1	1	1	1	1	1	1	1	1	1	1	1	1	1	1	1	1	1	1	1	1	1	1	1	1	1	1	1	1	1	1	1	1	1	1
995021|F|0--34:G>A	1	1	1	1	1	1	1	1	1	1	1	1	1	1	1	1	1	1	1	1	1	1	1	1	1	1	1	1	1	1	1	1	1	1	1	1	1	1	1	1	1	1	1	1	1	1	1	1	1
1089266|F|0--19:A>T	1	1	1	1	1	1	1	1	1	1	1	1	1	1	1	1	1	1	1	1	1	1	1	1	1	1	1	1	1	1	1	1	1	1	1	1	1	1	1	1	1	1	1	1	1	1	1	1	1
1100939|F|0--45:T>A	1	1	1	1	1	1	1	1	1	1	1	1	1	1	1	1	1	1	1	1	1	1	1	1	1	1	1	1	1	1	1	1	1	1	1	1	1	1	1	1	1	1	1	1	1	1	1	1	1
1199979|F|0--56:G>T	1	1	1	1	1	1	1	1	1	1	1	1	1	1	1	1	1	1	1	1	1	1	1	1	1	1	1	1	1	1	1	1	1	1	1	1	1	1	1	1	1	1	1	1	1	1	1	1	1
1109578|F|0--45:T>C	1	1	1	1	1	1	1	1	1	1	1	1	1	1	1	1	1	1	1	1	1	1	1	1	1	1	1	1	1	1	1	1	1	1	1	1	1	1	1	1	1	1	1	1	1	1	1	1	1
1218701|F|0--63:A>G	-1	-1	-1	-1	-1	-1	-1	-1	1	-1	-1	-1	-1	-1	-1	-1	-1	-1	-1	-1	-1	-1	-1	-1	-1	-1	-1	-1	-1	-1	-1	-1	-1	-1	-1	-1	-1	-1	1	-1	-1	-1	1	-1	-1	-1	-1	-1	-1
1141582|F|0--29:C>G	-1	-1	-1	-1	-1	-1	1	-1	1	-1	-1	1	-1	-1	-1	-1	-1	-1	1	-1	-1	-1	-1	-1	-1	-1	1	1	1	-1	-1	1	-1	-1	-1	1	1	1	1	1	-1	1	1	-1	1	1	1	-1	-1
1220292|F|0--56:G>A	1	1	1	1	1	1	1	1	1	1	1	1	1	1	1	1	1	1	1	1	1	1	1	1	1	1	1	1	1	1	1	1	1	1	1	1	1	1	1	1	1	1	1	1	1	1	1	1	1
1091006|F|0--25:C>T	1	1	1	1	1	1	1	1	1	1	1	1	1	1	1	1	1	1	-1	1	1	1	1	1	1	1	-1	-1	-1	1	-1	-1	1	1	1	-1	-1	-1	1	-1	1	-1	1	1	-1	-1	-1	1	1
1093499|F|0--23:G>C	-1	-1	-1	-1	-1	-1	-1	-1	1	-1	-1	-1	-1	-1	-1	-1	-1	-1	-1	-1	-1	-1	-1	-1	-1	-1	-1	-1	-1	-1	-1	-1	-1	-1	-1	-1	-1	-1	1	-1	-1	-1	1	-1	-1	-1	-1	-1	-1
1201771|F|0--7:C>T	1	1	1	1	1	1	1	1	1	1	1	1	1	1	1	1	1	1	-1	1	1	1	1	1	1	1	-1	-1	-1	1	-1	-1	1	1	1	-1	-1	-1	1	-1	1	-1	1	1	-1	-1	-1	1	1
998279|F|0--29:A>G	-1	-1	-1	-1	-1	-1	-1	-1	-1	-1	-1	-1	-1	-1	-1	-1	-1	-1	-1	-1	-1	-1	-1	-1	-1	-1	-1	-1	-1	-1	-1	-1	-1	-1	-1	-1	-1	-1	-1	-1	-1	-1	-1	-1	-1	-1	-1	-1	-1
1163264|F|0--21:C>G	1	1	1	1	1	1	1	1	1	1	1	1	1	1	1	1	1	1	1	1	1	1	1	1	1	1	1	1	1	1	1	1	1	1	1	1	1	1	1	1	1	1	1	1	1	1	1	1	1
980012|F|0--32:A>G	1	1	1	1	1	1	1	1	1	1	1	1	1	1	1	1	1	1	1	1	1	1	1	1	1	1	1	1	1	1	1	1	1	1	1	1	1	1	1	1	1	1	1	1	1	1	1	1	1
1117729|F|0--60:C>G	1	1	1	1	1	1	1	1	1	1	1	1	1	1	1	1	1	1	1	1	1	1	1	1	1	1	1	1	1	1	1	1	1	1	1	1	1	1	1	1	1	1	1	1	1	1	1	1	1
1216417|F|0--32:G>T	1	1	1	1	1	1	-1	1	1	1	1	-1	1	1	1	1	1	1	1	1	1	1	1	1	1	1	1	1	1	1	1	1	1	1	1	1	1	1	1	1	1	1	1	1	1	1	1	1	1
1117828|F|0	1	1	1	1	1	1	1	1	-1	1	1	1	1	1	1	1	1	1	1	1	1	1	1	1	1	1	1	1	1	1	1	1	1	1	1	1	1	1	-1	1	1	1	-1	1	1	1	1	1	1
1060723|F|0--48:C>A	1	1	1	1	1	1	-1	1	-1	1	1	-1	1	1	1	1	1	1	1	1	1	1	1	1	1	1	1	1	1	1	1	1	1	1	1	1	1	-1	-1	1	1	1	-1	1	1	1	1	1	1
100000059|F|0	1	1	1	1	1	1	1	1	1	1	1	1	1	1	1	1	1	1	1	1	1	1	1	1	1	1	1	1	1	1	1	1	1	1	1	1	1	1	1	1	1	1	1	1	1	1	1	1	1
1032728|F|0--6:A>T	1	1	1	1	1	1	1	1	1	1	1	1	1	1	1	1	1	1	-1	1	1	1	1	1	1	1	-1	-1	-1	1	1	-1	1	1	1	-1	1	-1	1	1	1	1	1	1	-1	-1	-1	1	1
1364207|F|0--34:G>T	1	1	1	1	1	1	1	1	1	1	1	1	1	1	1	1	1	1	1	1	1	1	1	1	1	1	1	1	1	1	1	1	1	1	1	1	1	1	1	1	1	1	1	1	1	1	1	1	1
1265462|F|0	-1	-1	-1	-1	-1	-1	-1	-1	-1	-1	-1	-1	-1	-1	-1	-1	-1	-1	1	-1	-1	-1	-1	-1	-1	-1	1	1	1	-1	-1	1	-1	-1	-1	1	-1	1	-1	-1	-1	-1	-1	-1	1	1	1	-1	-1
1209169|F|0--30:C>A	1	1	1	1	1	1	1	1	1	1	1	1	1	1	1	1	1	1	1	1	1	1	1	1	1	1	1	1	1	1	1	1	1	1	1	1	1	1	1	1	1	1	1	1	1	1	1	1	1
1089914|F|0--55:T>C	1	1	1	1	1	1	1	1	1	1	1	1	1	1	1	1	1	1	1	1	1	1	1	1	1	1	1	1	1	1	1	1	1	1	1	1	1	1	1	1	1	1	1	1	1	1	1	1	1
1125019|F|0--50:G>A	-1	-1	-1	-1	-1	-1	1	-1	1	-1	-1	1	-1	-1	-1	-1	-1	-1	-1	-1	-1	-1	-1	-1	-1	-1	-1	-1	-1	-1	-1	-1	-1	-1	-1	-1	-1	-1	1	-1	-1	-1	1	-1	-1	-1	-1	-1	-1
1204450|F|0--39:T>C	1	1	1	1	1	1	1	1	1	1	1	1	1	1	1	1	1	1	-1	1	1	1	1	1	1	1	-1	-1	-1	1	1	-1	1	1	1	-1	1	-1	1	1	1	1	1	1	-1	-1	-1	1	1
1218842|F|0--33:G>A	1	1	1	1	1	1	-1	1	1	1	1	-1	1	1	1	1	1	1	1	1	1	1	1	1	1	1	1	1	1	1	1	1	1	1	1	1	1	1	1	1	1	1	1	1	1	1	1	1	1
1080160|F|0	1	1	1	1	1	1	1	1	1	1	1	1	1	1	1	1	1	1	1	1	1	1	1	1	1	1	1	1	1	1	1	1	1	1	1	1	1	1	1	1	1	1	1	1	1	1	1	1	1
1202630|F|0	-1	1	1	1	1	1	1	1	1	1	1	1	1	1	1	1	1	1	-1	1	1	1	1	1	1	1	-1	-1	-1	1	1	-1	1	1	1	-1	1	-1	1	1	1	1	1	1	-1	-1	-1	1	1
1036763|F|0	-1	-1	-1	-1	-1	-1	-1	-1	-1	-1	-1	-1	-1	-1	-1	-1	-1	-1	-1	-1	-1	-1	-1	-1	-1	-1	-1	-1	-1	-1	-1	-1	-1	-1	-1	-1	-1	-1	-1	-1	-1	-1	-1	-1	-1	-1	-1	-1	-1
1191576|F|0	1	1	1	1	1	1	1	1	1	1	1	1	1	1	1	1	1	1	1	1	1	1	1	1	1	1	1	1	1	1	1	1	1	1	1	1	1	1	1	1	1	1	1	1	1	1	1	1	1
1139953|F|0	-1	-1	-1	-1	-1	-1	-1	-1	-1	-1	-1	-1	-1	-1	-1	-1	-1	-1	-1	-1	-1	-1	-1	-1	-1	-1	-1	-1	-1	-1	-1	-1	-1	-1	-1	-1	-1	-1	-1	-1	-1	-1	-1	-1	-1	-1	-1	-1	-1
1009948|F|0--60:A>C	1	1	1	1	1	1	1	1	1	1	1	1	1	1	1	1	1	1	1	1	1	1	1	1	1	1	1	1	1	1	1	1	1	1	1	1	1	1	1	1	1	1	1	1	1	1	1	1	1
1072196|F|0--53:C>G	1	1	1	1	1	1	1	1	1	1	1	1	1	1	1	1	1	1	1	1	1	1	1	1	1	1	1	1	1	1	1	1	1	1	1	1	1	1	1	1	-1	1	1	1	1	1	1	1	1
1275258|F|0--64:C>T	1	1	1	1	1	1	1	1	1	1	1	1	1	1	1	1	1	1	-1	1	1	1	1	1	1	1	-1	-1	-1	1	-1	-1	1	1	1	-1	-1	-1	1	-1	-1	-1	1	1	-1	-1	-1	1	1
1077686|F|0	1	1	1	1	1	1	-1	1	-1	1	1	-1	1	1	1	1	1	1	1	1	1	1	1	1	1	1	1	1	1	1	1	1	1	1	1	1	1	-1	-1	1	1	1	-1	1	1	1	1	1	1
1698632|F|0	-1	-1	-1	-1	-1	-1	-1	-1	-1	-1	-1	-1	-1	-1	-1	-1	-1	-1	-1	-1	-1	-1	-1	-1	-1	-1	-1	-1	-1	-1	-1	-1	-1	-1	-1	-1	-1	-1	-1	-1	-1	-1	-1	-1	-1	-1	-1	-1	-1
1228730|F|0--52:G>T	1	1	1	1	1	1	1	1	1	1	1	1	1	1	1	1	1	1	1	1	1	1	1	1	1	1	1	1	1	1	1	1	1	1	1	1	1	1	1	1	1	1	1	1	1	1	1	1	1
997518|F|0	1	1	1	1	1	1	1	1	1	1	1	1	1	1	1	1	1	1	1	1	1	1	1	1	1	1	1	1	1	1	1	1	1	1	1	1	1	1	1	1	1	1	1	1	1	1	1	1	1
1009860|F|0--44:C>T	1	1	1	1	1	1	1	1	1	1	1	1	1	1	1	1	1	1	1	1	1	1	1	1	1	1	1	1	1	1	1	1	1	1	1	1	1	1	1	1	1	1	1	1	1	1	1	1	1
1208046|F|0--22:T>C	1	1	1	1	1	1	1	1	1	1	1	1	1	1	1	1	1	1	1	1	1	1	1	1	1	1	1	1	1	1	1	1	1	1	1	1	1	1	1	1	1	1	1	1	1	1	1	1	1
1378203|F|0	-1	-1	-1	-1	-1	-1	-1	-1	-1	-1	-1	-1	-1	-1	-1	-1	-1	-1	-1	-1	-1	-1	-1	-1	-1	-1	-1	-1	-1	-1	-1	-1	-1	-1	-1	-1	-1	-1	-1	-1	-1	-1	-1	-1	-1	-1	-1	-1	-1
1063366|F|0	1	1	1	1	1	1	-1	1	1	1	1	-1	1	1	1	1	1	1	1	1	1	1	1	1	1	1	1	1	1	1	1	1	1	1	1	1	1	1	1	1	1	1	1	1	1	1	1	1	1
1268717|F|0	1	1	1	1	-1	-1	-1	1	-1	1	1	-1	-1	1	1	1	1	1	-1	1	1	1	1	1	1	1	-1	-1	-1	1	1	-1	1	1	1	-1	1	1	-1	1	1	1	-1	1	-1	-1	-1	1	1
1087705|F|0	1	1	1	1	-1	1	-1	1	1	1	1	-1	1	1	1	1	1	1	1	1	1	1	1	1	1	1	1	1	1	1	1	1	1	1	1	1	1	1	-1	1	1	1	-1	1	1	1	1	1	1
1138037|F|0	1	1	1	1	-1	-1	-1	1	1	1	1	-1	-1	1	1	1	1	1	-1	1	1	1	1	1	1	1	-1	-1	-1	1	1	-1	1	1	1	-1	1	1	1	1	1	1	-1	1	-1	-1	-1	1	1
1087896|F|0--20:G>C	-1	-1	-1	-1	1	1	1	-1	1	-1	-1	1	1	-1	-1	-1	-1	-1	1	-1	-1	-1	-1	-1	-1	-1	1	1	1	-1	-1	1	-1	-1	-1	1	-1	-1	1	-1	-1	-1	1	-1	1	1	1	-1	-1
1240728|F|0	-1	-1	-1	-1	1	1	1	-1	-1	-1	-1	1	-1	-1	-1	-1	-1	-1	-1	-1	-1	-1	-1	-1	-1	-1	-1	-1	-1	-1	-1	-1	-1	-1	-1	-1	-1	-1	-1	-1	-1	-1	-1	-1	-1	-1	-1	-1	-1
1266898|F|0	1	1	1	1	-1	1	-1	1	1	1	1	-1	1	1	1	1	1	1	1	1	1	1	1	1	1	1	1	1	1	1	1	1	1	1	1	1	1	1	-1	1	1	1	-1	1	1	1	1	1	1
1099404|F|0	1	1	1	1	1	1	1	1	-1	1	1	1	1	1	1	1	1	1	1	1	1	1	1	1	1	1	1	1	1	1	1	1	1	1	1	1	1	1	-1	1	1	1	1	1	1	1	1	1	1
1166905|F|0--51:G>A	-1	1	1	1	1	-1	-1	1	-1	1	1	1	-1	1	1	1	1	1	-1	-1	1	1	1	1	1	1	-1	-1	-1	1	1	-1	1	1	1	-1	1	1	1	1	1	1	1	1	-1	-1	-1	-1	1
1265562|F|0--34:T>C	1	1	1	1	-1	1	1	1	1	1	1	1	1	1	1	1	1	1	1	1	1	1	1	1	1	1	1	1	1	1	1	1	1	1	1	1	1	1	-1	1	1	1	-1	1	1	1	1	1	1
1123553|F|0--28:C>T	-1	-1	-1	-1	1	-1	1	-1	1	-1	-1	1	-1	-1	-1	-1	-1	-1	-1	-1	-1	-1	-1	-1	-1	-1	-1	-1	-1	-1	-1	-1	-1	-1	-1	-1	-1	-1	-1	-1	-1	-1	1	-1	-1	-1	-1	-1	-1
1048104|F|0--10:T>C	-1	-1	-1	-1	-1	-1	-1	-1	1	-1	-1	-1	-1	-1	-1	-1	-1	-1	-1	-1	-1	-1	-1	-1	-1	-1	-1	-1	-1	-1	-1	-1	-1	-1	-1	-1	-1	-1	1	-1	-1	-1	-1	-1	-1	-1	-1	-1	-1
982827|F|0--29:A>G	1	1	1	1	1	1	1	1	1	1	1	1	1	1	1	1	1	1	1	1	1	1	1	1	1	1	1	1	1	1	1	1	1	1	1	1	1	1	-1	1	1	1	1	1	1	1	1	1	1
977577|F|0--19:T>C	-1	-1	-1	-1	1	-1	1	-1	-1	-1	-1	1	-1	-1	-1	-1	-1	-1	-1	-1	-1	-1	-1	-1	-1	-1	-1	-1	-1	-1	-1	-1	-1	-1	-1	-1	-1	-1	-1	-1	-1	-1	-1	-1	-1	-1	-1	-1	-1
1107737|F|0--47:A>G	-1	1	1	1	1	-1	-1	1	-1	1	1	-1	-1	1	1	1	1	1	-1	-1	1	1	1	1	1	1	-1	-1	-1	1	1	-1	1	1	1	-1	1	1	1	1	1	1	1	1	-1	-1	-1	-1	1
1126771|F|0--38:A>G	1	1	1	1	-1	1	-1	1	1	1	1	-1	1	1	1	1	1	1	1	1	1	1	1	1	1	1	1	1	1	1	1	1	1	1	1	1	1	1	1	1	1	1	1	1	1	1	1	1	1
1067300|F|0	-1	-1	-1	-1	-1	1	-1	-1	-1	-1	-1	-1	-1	-1	-1	-1	-1	-1	-1	-1	-1	-1	-1	-1	-1	-1	-1	-1	-1	-1	-1	-1	-1	-1	-1	-1	-1	-1	-1	-1	-1	-1	1	-1	-1	-1	-1	-1	-1
1223144|F|0--29:C>T	-1	-1	-1	-1	1	-1	-1	-1	-1	-1	-1	-1	-1	-1	-1	-1	-1	-1	-1	-1	-1	-1	-1	-1	-1	-1	-1	-1	-1	-1	-1	-1	-1	-1	-1	-1	-1	-1	1	-1	-1	-1	1	-1	-1	-1	-1	-1	-1
1113739|F|0--38:T>C	1	1	1	1	1	1	1	1	1	1	1	1	1	1	1	1	1	1	1	1	1	1	1	1	1	1	1	1	1	1	1	1	1	1	1	1	1	1	1	1	1	1	1	1	1	1	1	1	1
994030|F|0--6:T>A	1	-1	-1	-1	-1	1	1	-1	1	-1	-1	1	1	-1	-1	-1	-1	-1	1	1	-1	-1	-1	-1	-1	-1	1	1	1	-1	-1	1	-1	-1	-1	1	-1	-1	1	-1	-1	-1	1	-1	1	1	1	1	-1
1120362|F|0--27:T>A	1	1	1	1	1	-1	1	1	1	1	1	1	1	1	1	1	1	1	1	1	1	1	1	1	1	1	1	1	1	1	1	1	1	1	1	1	1	1	1	1	1	1	1	1	1	1	1	1	1
1074600|F|0	1	1	1	1	1	-1	1	1	1	1	1	1	1	1	1	1	1	1	1	1	1	1	1	1	1	1	1	1	1	1	1	1	1	1	1	1	1	1	1	1	1	1	1	1	1	1	1	1	1
993750|F|0--68:C>G	-1	-1	-1	-1	-1	-1	-1	-1	-1	-1	-1	-1	-1	-1	-1	-1	-1	-1	-1	-1	-1	-1	-1	-1	-1	-1	-1	-1	-1	-1	-1	-1	-1	-1	-1	-1	-1	-1	1	-1	-1	-1	1	-1	-1	-1	-1	-1	-1
1065528|F|0--34:G>C	-1	1	1	-1	-1	1	1	1	1	1	1	1	1	1	-1	1	-1	1	1	1	1	1	1	1	1	1	1	1	1	1	1	1	1	1	-1	1	1	1	1	1	1	1	1	1	1	1	1	1	1
1111900|F|0--64:G>T	1	1	1	1	1	-1	1	1	1	1	1	1	1	1	1	1	1	1	1	1	1	1	1	1	1	1	1	1	1	1	1	1	1	1	1	1	1	1	1	1	1	1	1	1	1	1	1	1	1
1230905|F|0--48:G>A	1	1	1	1	1	-1	1	1	-1	1	1	1	1	1	-1	-1	1	1	1	1	-1	1	1	1	1	-1	1	1	1	1	1	1	1	1	-1	1	1	-1	1	1	1	1	-1	1	1	1	1	1	1
1075484|F|0--7:G>C	1	1	1	1	-1	-1	1	1	-1	1	1	1	1	1	-1	-1	1	1	1	1	-1	1	1	1	1	-1	1	1	1	1	1	1	1	1	-1	1	1	-1	1	1	1	1	-1	1	1	1	1	1	1
1154273|F|0--8:G>C	1	1	1	1	-1	-1	1	1	-1	1	1	1	1	1	-1	-1	1	1	1	1	-1	1	1	1	1	-1	1	1	1	1	1	1	1	1	-1	1	1	-1	1	1	1	1	-1	1	1	1	1	1	1
1090990|F|0--13:G>A	1	1	1	1	-1	1	1	1	-1	1	1	1	1	1	-1	-1	1	1	1	1	-1	1	1	1	1	-1	1	1	1	1	1	1	1	1	-1	1	1	-1	1	1	1	1	-1	1	1	1	1	1	1
1093214|F|0--32:T>C	1	1	1	1	1	1	1	1	1	1	1	1	1	1	1	1	1	1	1	1	1	1	1	1	1	1	1	1	1	1	1	1	1	1	1	1	1	1	1	1	1	1	-1	1	1	1	1	1	1
1218247|F|0--18:C>G	1	1	-1	1	-1	1	1	-1	-1	-1	1	1	-1	-1	-1	-1	1	1	-1	1	-1	1	-1	-1	1	-1	-1	-1	-1	-1	1	-1	-1	-1	-1	-1	1	-1	1	1	1	1	-1	1	-1	-1	1	1	1
1041189|F|0	1	1	1	1	1	1	1	1	-1	1	1	1	1	1	1	1	1	1	1	1	1	1	1	1	1	1	1	1	1	1	1	1	1	1	1	1	1	1	-1	1	1	1	-1	1	1	1	-1	1	-1
1129657|F|0--7:G>T	1	1	1	-1	1	1	1	-1	-1	1	-1	1	1	1	1	1	-1	-1	1	1	1	-1	1	1	-1	1	1	1	1	1	1	1	1	1	1	1	1	-1	-1	1	1	1	1	-1	1	1	-1	1	1
1400606|F|0	-1	-1	-1	-1	-1	-1	-1	-1	-1	-1	-1	-1	-1	-1	-1	-1	-1	-1	-1	-1	-1	-1	-1	-1	-1	-1	-1	-1	-1	-1	-1	-1	-1	-1	-1	-1	-1	-1	-1	-1	-1	-1	-1	-1	-1	-1	-1	-1	-1
1053011|F|0--53:C>T	1	1	-1	1	-1	1	1	-1	-1	-1	1	1	-1	-1	-1	-1	1	1	-1	1	-1	1	-1	-1	1	-1	-1	-1	-1	-1	1	-1	-1	-1	-1	-1	1	-1	1	-1	-1	-1	-1	1	-1	-1	1	1	1
1088769|F|0	1	1	1	1	1	1	1	1	1	1	1	1	1	1	1	1	1	1	1	1	1	1	1	1	1	1	1	1	1	1	1	1	1	1	1	1	1	1	1	1	1	1	1	-1	1	1	1	1	1
1102953|F|0	1	1	1	1	1	1	1	1	-1	1	1	1	1	1	1	1	1	1	1	1	1	1	1	1	1	1	1	1	1	1	1	1	1	1	1	1	1	1	-1	1	1	1	-1	1	1	1	1	1	1
1103189|F|0	1	1	1	1	1	1	1	1	-1	1	1	1	1	1	1	1	1	1	1	1	1	1	1	1	1	1	1	1	1	1	1	1	1	1	1	1	1	1	-1	1	1	1	-1	1	1	1	1	1	1
1207458|F|0--25:C>T	1	1	1	1	1	1	1	1	1	1	1	1	1	1	1	1	1	1	1	1	1	1	1	1	1	1	1	1	1	1	1	1	1	1	1	1	1	1	1	1	1	1	1	1	1	1	1	1	1
1096145|F|0--36:A>G	1	1	1	1	1	1	1	1	1	1	1	1	1	1	1	1	1	1	1	1	1	1	1	1	1	1	1	1	1	1	1	1	1	1	1	1	1	1	1	1	1	1	1	1	1	1	1	1	1
1058939|F|0--62:G>A	-1	1	-1	-1	-1	-1	-1	-1	1	-1	-1	-1	1	-1	-1	-1	-1	-1	1	-1	-1	-1	-1	1	-1	-1	1	1	1	-1	-1	1	-1	-1	-1	1	-1	-1	1	1	-1	1	1	-1	1	1	-1	-1	1
1130394|F|0--58:A>G	1	1	1	1	1	1	1	1	1	1	1	1	1	1	1	1	1	1	1	1	1	1	1	1	1	1	1	1	1	1	1	1	1	1	1	1	1	1	1	1	1	1	1	1	1	1	1	1	1
1018244|F|0--66:A>G	1	1	1	1	1	-1	1	1	1	1	1	1	1	1	1	1	1	1	1	1	1	1	1	1	1	1	1	1	1	1	-1	1	1	1	1	1	-1	1	1	1	-1	1	1	1	1	1	-1	1	1
1114333|F|0--20:A>T	1	1	1	1	1	1	1	1	1	1	1	1	1	1	1	1	1	1	1	1	1	1	1	1	1	1	1	1	1	1	1	1	1	1	1	1	1	1	1	1	1	1	1	1	1	1	1	1	1
1110278|F|0--55:T>C	1	1	1	1	1	1	1	1	1	1	1	1	1	1	1	1	1	1	1	1	1	1	1	1	1	1	1	1	1	1	1	1	1	1	1	1	1	1	1	-1	-1	-1	1	1	1	1	1	1	1
1088270|F|0	1	1	1	1	1	1	1	1	1	1	1	1	1	1	1	1	1	1	1	1	1	1	1	1	1	1	1	1	1	1	1	1	1	1	1	1	1	1	1	1	1	1	1	1	1	1	1	1	1
1081166|F|0	1	1	1	1	1	1	1	1	1	1	1	1	1	1	1	1	1	1	1	1	1	1	1	1	1	1	1	1	1	1	1	1	1	1	1	1	1	1	1	-1	-1	-1	1	1	1	1	1	1	1
1304354|F|0	1	1	1	1	1	1	1	1	-1	1	1	1	1	1	1	1	1	1	1	1	1	1	1	1	1	1	1	1	1	1	1	1	1	1	1	1	1	1	1	1	1	1	1	1	1	1	1	1	1
1100351|F|0--32:T>C	1	1	1	1	1	1	1	1	1	1	1	1	1	1	1	1	1	1	1	1	1	1	1	1	1	1	1	1	1	1	1	1	1	1	1	1	1	1	1	1	1	1	1	1	1	1	1	1	1
1052152|F|0	1	-1	1	-1	1	1	1	1	1	1	1	1	-1	1	-1	1	-1	1	-1	-1	-1	1	1	1	1	1	-1	1	-1	-1	1	-1	-1	1	-1	-1	1	-1	1	-1	1	-1	1	-1	-1	-1	-1	1	1
1070672|F|0	1	1	1	1	1	-1	1	1	1	1	1	1	1	1	1	1	1	1	1	1	1	1	1	1	1	1	1	1	1	1	1	1	1	1	1	1	-1	1	1	1	-1	1	1	1	1	1	-1	1	1
1277625|F|0--67:G>A	1	1	1	1	1	1	1	1	1	1	1	1	1	1	1	1	1	1	1	1	1	1	1	1	1	1	1	1	1	1	1	1	1	1	1	1	1	1	1	1	1	1	1	1	1	1	1	1	1
1010753|F|0--5:G>C	1	1	1	1	1	1	1	1	-1	1	1	1	1	1	1	1	1	1	1	1	1	1	1	1	1	1	1	1	1	1	1	1	1	1	1	1	1	1	-1	1	1	1	-1	1	1	1	1	1	1
1205982|F|0	1	1	1	1	1	1	1	1	-1	1	1	1	1	1	-1	1	1	1	1	1	1	1	1	-1	1	1	1	1	1	1	-1	1	1	1	1	1	1	-1	1	1	1	1	1	1	1	1	1	1	1
1008962|F|0--9:G>A	1	1	1	1	1	1	1	1	-1	1	1	1	1	1	1	1	1	1	1	1	1	1	1	1	1	1	1	1	1	1	1	1	1	1	1	1	1	1	-1	1	1	1	-1	1	1	1	1	1	1
1110184|F|0	-1	-1	-1	-1	-1	-1	-1	-1	1	-1	-1	-1	-1	-1	-1	-1	-1	-1	-1	-1	-1	-1	-1	-1	-1	-1	-1	-1	-1	-1	-1	-1	-1	-1	-1	-1	-1	-1	1	-1	-1	-1	1	-1	-1	-1	-1	-1	-1
1257130|F|0	-1	-1	-1	-1	-1	-1	-1	-1	-1	-1	-1	-1	-1	-1	-1	-1	-1	-1	-1	-1	-1	-1	-1	-1	-1	-1	-1	-1	-1	-1	-1	-1	-1	-1	-1	-1	-1	-1	-1	-1	-1	-1	-1	-1	-1	-1	-1	-1	-1
992431|F|0--22:T>C	1	1	1	1	1	1	1	1	-1	1	1	1	1	1	1	1	1	1	1	1	1	1	1	1	1	1	1	1	1	1	-1	1	1	1	1	1	1	-1	-1	1	1	1	-1	1	1	1	1	1	1
1045115|F|0--37:A>G	1	1	1	1	1	1	1	1	1	1	1	1	1	1	1	1	1	1	1	1	1	1	1	1	1	1	1	1	1	1	1	1	1	1	1	1	1	1	1	1	1	1	1	1	1	1	1	1	1
1075240|F|0--60:T>C	1	1	1	1	1	1	1	1	1	1	1	1	1	1	1	1	1	1	1	1	1	1	1	1	1	1	1	1	1	1	1	1	1	1	1	1	1	1	1	-1	1	-1	1	1	1	1	1	1	1
1199087|F|0--28:G>A	1	1	1	1	1	1	1	1	1	1	1	1	-1	1	1	1	1	1	1	1	1	1	1	1	1	1	1	1	1	1	-1	1	1	1	1	1	-1	-1	1	1	1	1	1	1	1	1	1	1	-1
1217099|F|0--6:C>G	1	1	1	1	1	1	1	1	1	1	1	1	1	1	1	1	1	1	1	1	1	1	1	1	1	1	1	1	1	1	1	1	1	1	1	1	1	1	1	1	1	1	1	1	1	1	1	1	1
1123074|F|0--23:G>T	1	1	1	1	1	1	1	1	-1	1	1	1	1	1	1	1	1	1	1	1	1	1	1	1	1	1	1	1	1	1	1	1	1	1	1	1	1	1	1	1	1	1	1	1	1	1	1	1	1
1084858|F|0	1	1	1	1	1	1	1	1	-1	1	1	1	1	1	1	1	1	1	1	1	1	1	1	1	1	1	1	1	1	1	1	1	1	1	1	1	1	1	1	1	1	1	1	1	1	1	1	1	1
981679|F|0--32:G>C	1	1	1	1	1	1	1	1	1	1	1	1	1	1	1	1	1	1	1	1	1	1	1	1	1	1	1	1	1	1	1	1	1	1	1	1	1	1	1	1	1	1	1	1	1	1	1	1	1
1131917|F|0	-1	1	-1	-1	-1	1	1	-1	-1	-1	-1	1	-1	-1	-1	1	-1	-1	-1	-1	-1	-1	-1	-1	-1	-1	-1	-1	-1	-1	-1	-1	-1	-1	-1	-1	1	-1	-1	-1	1	1	-1	-1	-1	-1	1	-1	-1
1113313|F|0	-1	-1	-1	-1	-1	-1	-1	-1	1	-1	-1	-1	-1	-1	-1	-1	-1	-1	-1	-1	-1	-1	-1	-1	-1	-1	-1	-1	-1	-1	-1	-1	-1	-1	-1	-1	-1	-1	1	-1	-1	-1	1	-1	-1	-1	-1	-1	-1
1059043|F|0	-1	1	-1	-1	-1	-1	-1	-1	1	-1	-1	-1	-1	-1	-1	-1	-1	-1	-1	-1	-1	-1	-1	-1	-1	-1	-1	-1	-1	-1	-1	-1	-1	-1	-1	-1	1	-1	1	-1	-1	-1	1	-1	-1	-1	-1	-1	-1
1090726|F|0--43:A>G	-1	1	-1	-1	-1	-1	-1	-1	1	-1	-1	-1	-1	-1	-1	-1	-1	-1	-1	-1	-1	-1	-1	-1	-1	-1	-1	-1	-1	-1	-1	-1	-1	-1	-1	-1	1	-1	1	-1	-1	-1	1	-1	-1	-1	-1	-1	-1
998689|F|0--66:T>C	-1	-1	1	1	1	1	1	1	-1	1	1	1	1	1	1	-1	1	1	1	1	1	1	1	1	1	1	1	1	1	1	1	1	1	-1	1	1	1	1	1	1	-1	1	1	1	1	1	1	1	1
1089606|F|0--51:C>T	-1	-1	1	-1	-1	1	1	-1	1	-1	-1	1	-1	-1	-1	-1	-1	-1	-1	-1	-1	-1	-1	-1	-1	-1	-1	-1	-1	-1	-1	-1	-1	-1	-1	-1	-1	-1	1	-1	-1	1	1	1	-1	-1	1	-1	-1
1131168|F|0	1	1	-1	1	1	1	-1	1	-1	1	1	-1	1	1	1	1	1	1	1	1	1	1	1	1	1	1	1	1	1	1	1	1	1	1	1	1	1	1	-1	-1	1	-1	-1	-1	1	1	-1	1	1
1062316|F|0	-1	-1	1	-1	-1	-1	1	-1	1	-1	-1	1	-1	-1	-1	-1	-1	-1	-1	-1	-1	-1	-1	-1	-1	-1	-1	-1	-1	-1	-1	-1	-1	-1	-1	-1	-1	-1	1	-1	-1	1	1	1	-1	-1	1	-1	-1
1137751|F|0	-1	-1	-1	-1	-1	-1	-1	-1	-1	-1	-1	-1	-1	-1	-1	-1	1	-1	1	1	-1	1	-1	-1	1	-1	1	-1	1	-1	-1	1	1	-1	-1	1	-1	-1	-1	-1	1	-1	-1	-1	1	1	-1	-1	-1
1202474|F|0--16:C>T	-1	-1	1	-1	-1	1	1	-1	1	-1	-1	1	-1	-1	-1	-1	-1	-1	-1	-1	-1	-1	-1	-1	-1	-1	-1	-1	-1	-1	-1	-1	-1	-1	-1	-1	-1	-1	1	-1	-1	1	1	1	-1	-1	1	-1	-1
994139|F|0--28:C>T	-1	-1	1	-1	-1	-1	1	-1	1	-1	-1	1	-1	-1	-1	-1	-1	-1	-1	-1	-1	-1	-1	-1	-1	-1	-1	-1	-1	1	-1	-1	-1	-1	-1	-1	-1	-1	1	-1	-1	1	1	1	-1	-1	1	-1	-1
1112199|F|0	1	1	1	1	1	1	1	1	1	1	1	1	1	1	1	1	1	1	1	1	1	1	1	1	1	1	1	1	1	1	1	1	1	1	1	1	1	1	1	-1	-1	-1	1	-1	1	1	1	1	1
100000394|F|0	1	1	1	1	1	1	1	1	1	1	1	1	1	1	1	1	1	1	1	1	1	1	1	1	1	1	1	1	1	1	1	1	1	1	1	1	1	1	1	1	1	1	1	1	1	1	1	1	1
1265608|F|0	-1	-1	-1	-1	-1	1	-1	-1	-1	-1	-1	-1	-1	-1	-1	-1	-1	-1	-1	-1	-1	-1	-1	-1	-1	-1	-1	-1	-1	-1	-1	-1	-1	-1	-1	-1	-1	-1	-1	-1	-1	-1	-1	-1	-1	-1	-1	-1	-1
1109133|F|0--56:C>G	1	1	1	1	1	1	1	1	1	1	1	1	1	1	1	1	1	1	1	1	1	1	1	1	1	1	1	1	1	1	1	1	1	1	1	1	1	1	1	1	1	1	1	1	1	1	1	1	1
1023467|F|0	1	1	1	1	1	1	1	1	1	1	1	1	1	1	1	1	1	1	1	1	1	1	1	1	1	1	1	1	1	1	1	1	1	1	1	1	1	1	1	1	1	1	1	1	1	1	1	1	1
1228885|F|0--13:G>A	1	1	1	1	1	-1	-1	1	1	1	1	-1	-1	1	1	1	-1	1	-1	1	1	-1	-1	1	-1	1	-1	-1	1	1	-1	-1	-1	1	1	-1	-1	-1	-1	-1	-1	-1	-1	1	-1	-1	-1	1	1
1211251|F|0	-1	-1	-1	-1	-1	-1	-1	-1	-1	-1	-1	-1	-1	-1	-1	-1	-1	-1	-1	-1	-1	-1	-1	-1	-1	-1	-1	-1	-1	-1	-1	-1	-1	-1	-1	-1	-1	-1	-1	-1	-1	-1	-1	-1	-1	-1	-1	-1	-1
985133|F|0	1	1	1	1	1	1	1	1	1	1	1	1	1	1	1	1	1	1	1	1	1	1	1	1	1	1	1	1	1	1	1	1	1	1	1	1	1	1	1	1	1	1	1	1	1	1	1	1	-1
1104876|F|0--62:G>T	1	1	1	1	1	1	1	1	1	1	1	1	1	1	1	1	1	1	1	1	1	1	1	1	1	1	1	1	1	1	1	1	1	1	1	1	1	1	1	1	1	1	1	-1	1	1	-1	1	1
985057|F|0--66:A>G	-1	-1	1	1	-1	1	-1	-1	-1	-1	-1	-1	-1	-1	-1	-1	-1	-1	-1	-1	-1	-1	-1	-1	-1	-1	-1	-1	-1	-1	-1	-1	-1	-1	-1	-1	-1	-1	1	-1	1	-1	1	-1	-1	-1	-1	-1	-1
987669|F|0--11:T>G	1	1	1	-1	1	-1	-1	1	1	1	1	-1	1	1	1	1	1	1	-1	-1	1	-1	1	1	-1	1	-1	-1	1	1	-1	-1	-1	1	-1	-1	1	-1	1	1	-1	-1	1	1	-1	-1	1	1	1
1029225|F|0	1	1	1	1	1	1	1	1	-1	-1	-1	1	-1	-1	-1	1	1	-1	-1	-1	-1	-1	-1	-1	-1	1	-1	-1	-1	1	-1	-1	-1	-1	-1	-1	1	-1	1	1	-1	-1	1	1	-1	-1	1	1	1
1269888|F|0	1	1	1	-1	1	-1	-1	1	-1	-1	-1	-1	-1	-1	-1	1	1	-1	-1	-1	-1	-1	-1	-1	-1	1	-1	-1	-1	1	-1	-1	-1	-1	-1	-1	1	-1	-1	1	-1	-1	-1	-1	-1	-1	-1	-1	1
988436|F|0--41:T>C	-1	-1	-1	-1	-1	-1	-1	-1	-1	1	1	-1	1	1	1	-1	-1	1	1	1	1	1	1	1	1	-1	1	1	1	-1	1	1	1	1	1	1	-1	1	-1	-1	1	1	-1	-1	1	1	1	-1	-1
1254221|F|0	-1	-1	-1	-1	-1	-1	-1	-1	-1	-1	-1	-1	-1	-1	-1	-1	-1	-1	-1	-1	-1	-1	-1	-1	-1	-1	-1	-1	-1	-1	-1	-1	-1	-1	-1	-1	-1	-1	-1	-1	-1	-1	-1	-1	-1	-1	-1	-1	-1
1090200|F|0	1	1	1	1	1	1	1	1	1	-1	-1	1	-1	-1	-1	1	1	-1	-1	-1	-1	-1	-1	-1	-1	1	-1	-1	-1	1	-1	-1	-1	-1	-1	-1	1	-1	1	1	-1	-1	1	1	-1	-1	-1	1	1
1093972|F|0--29:T>G	-1	-1	-1	1	-1	1	1	-1	-1	-1	-1	1	-1	-1	-1	-1	-1	-1	1	1	-1	1	-1	-1	1	-1	1	1	-1	-1	1	1	1	-1	1	1	-1	1	-1	-1	1	1	-1	-1	1	1	-1	-1	-1
1259063|F|0	1	1	1	-1	1	-1	-1	1	-1	-1	-1	-1	-1	-1	-1	1	-1	-1	-1	-1	-1	-1	-1	-1	-1	1	-1	-1	-1	1	-1	-1	-1	-1	-1	-1	-1	-1	-1	-1	-1	-1	-1	1	-1	-1	-1	-1	1
1100060|F|0	-1	-1	-1	1	-1	1	1	-1	-1	-1	-1	1	-1	-1	-1	-1	-1	-1	1	-1	-1	1	-1	-1	1	-1	1	1	-1	-1	1	1	1	-1	1	1	-1	1	-1	-1	-1	1	-1	1	1	1	-1	-1	-1
991471|F|0	1	1	1	1	1	1	1	1	1	1	1	1	1	1	1	1	1	1	1	1	1	1	1	1	1	1	1	1	1	1	1	1	1	1	1	1	1	1	1	1	1	1	1	1	1	1	1	1	1
1030201|F|0	1	1	1	1	1	1	1	1	1	1	1	1	1	1	1	1	1	1	1	1	1	1	1	1	1	1	1	1	1	1	1	1	1	1	1	1	1	1	1	1	1	1	1	1	1	1	1	1	1
1088699|F|0	-1	-1	-1	1	-1	1	1	-1	1	1	1	1	1	1	1	-1	-1	1	1	1	1	1	1	1	1	-1	1	1	1	-1	1	1	1	1	1	1	-1	1	-1	-1	1	1	-1	1	1	1	1	1	-1
1013439|F|0--36:C>T	-1	1	-1	-1	-1	1	1	-1	-1	-1	-1	1	-1	-1	-1	1	-1	-1	-1	-1	-1	1	-1	-1	1	-1	-1	-1	-1	-1	-1	-1	1	-1	-1	-1	-1	-1	1	1	1	1	1	-1	-1	-1	1	1	-1
1088792|F|0--51:T>C	-1	1	-1	-1	-1	-1	-1	-1	1	-1	-1	-1	-1	-1	-1	1	-1	-1	1	-1	-1	-1	-1	-1	-1	-1	1	-1	1	1	-1	1	-1	-1	1	1	-1	-1	-1	-1	-1	-1	-1	-1	1	1	-1	1	-1
1230533|F|0--57:C>T	1	-1	1	1	1	1	1	1	-1	1	1	1	1	1	1	-1	1	1	-1	1	1	1	1	1	1	1	-1	1	-1	1	1	-1	1	1	-1	-1	1	1	1	1	1	1	1	1	-1	-1	1	-1	1
1066061|F|0	-1	-1	-1	-1	-1	1	-1	-1	1	-1	-1	-1	-1	-1	-1	-1	-1	-1	1	-1	-1	-1	-1	-1	-1	-1	1	-1	1	-1	1	1	-1	-1	1	1	1	1	1	-1	-1	-1	1	-1	1	1	1	1	-1
1106916|F|0--25:G>T	1	1	1	1	1	1	-1	1	1	1	1	-1	1	1	1	1	1	1	1	1	1	1	-1	1	1	1	1	1	1	1	1	1	1	1	1	1	1	1	1	-1	-1	-1	1	-1	1	1	1	1	1
1125323|F|0--58:T>G	-1	-1	-1	-1	-1	-1	-1	-1	1	-1	-1	-1	-1	-1	-1	-1	-1	-1	-1	-1	-1	-1	-1	-1	-1	-1	-1	-1	-1	-1	-1	-1	-1	-1	-1	-1	-1	-1	-1	1	-1	1	-1	-1	-1	-1	-1	-1	-1
1201133|F|0--35:A>G	1	1	1	1	1	-1	-1	1	-1	1	1	-1	-1	1	1	1	1	1	-1	1	1	-1	1	1	-1	1	-1	1	-1	1	-1	-1	-1	1	-1	-1	-1	-1	-1	-1	-1	-1	-1	1	-1	-1	1	-1	1
1863372|F|0--11:C>T	-1	-1	-1	-1	-1	1	1	-1	-1	-1	-1	1	-1	-1	-1	-1	-1	-1	-1	-1	-1	-1	-1	-1	-1	-1	-1	-1	-1	-1	1	-1	-1	-1	-1	-1	1	1	1	1	1	1	1	-1	-1	-1	-1	1	-1
1073053|F|0	1	1	1	1	1	-1	-1	1	-1	1	1	-1	-1	1	1	1	1	1	-1	1	1	-1	1	1	-1	1	-1	1	-1	1	-1	-1	-1	1	-1	-1	-1	-1	-1	-1	-1	-1	-1	1	-1	-1	1	-1	1
1120903|F|0--35:A>C	-1	-1	-1	-1	-1	1	1	-1	-1	-1	-1	1	1	-1	-1	-1	-1	-1	1	-1	-1	1	-1	-1	1	-1	1	-1	1	-1	1	1	1	-1	1	1	1	1	1	1	1	1	1	-1	1	1	-1	1	-1
1152477|F|0	1	1	1	1	1	-1	-1	1	-1	1	1	-1	-1	1	1	1	1	1	-1	1	1	-1	1	1	-1	1	-1	1	-1	1	-1	-1	-1	1	-1	-1	-1	-1	-1	-1	-1	-1	-1	1	-1	-1	1	-1	1
1120947|F|0	1	-1	1	1	1	-1	-1	-1	-1	1	-1	-1	-1	1	1	1	-1	1	-1	-1	1	-1	1	1	-1	1	-1	1	-1	1	-1	-1	-1	1	-1	-1	-1	-1	-1	-1	-1	-1	-1	1	-1	-1	1	-1	1
1070385|F|0--32:T>A	1	1	1	1	1	1	1	1	1	1	1	1	-1	1	1	1	1	1	-1	1	1	-1	1	1	-1	1	-1	1	-1	1	1	-1	-1	1	-1	-1	1	1	1	1	1	1	1	1	-1	-1	-1	1	1
1220050|F|0	1	1	1	1	1	-1	-1	1	-1	1	1	-1	-1	1	1	1	1	1	-1	1	1	-1	1	1	-1	1	-1	1	-1	1	-1	-1	-1	1	-1	-1	-1	-1	-1	-1	-1	-1	-1	1	-1	-1	1	-1	1
1059536|F|0	1	1	1	1	1	-1	-1	1	-1	1	1	-1	-1	1	1	1	1	1	-1	1	1	-1	1	1	-1	1	-1	1	-1	1	-1	-1	-1	1	-1	-1	-1	-1	-1	-1	-1	-1	-1	1	-1	-1	1	-1	1
1130028|F|0--50:C>T	1	1	1	1	1	1	1	1	1	1	1	1	1	1	1	1	1	1	1	1	1	1	1	1	1	1	1	1	1	1	1	1	1	1	1	1	1	1	1	1	1	1	1	1	1	1	1	1	1
1218555|F|0	1	1	1	-1	1	1	-1	1	1	1	1	-1	1	1	1	1	1	1	1	1	1	1	1	1	1	1	1	1	1	1	1	1	1	1	1	1	1	1	1	-1	1	1	1	1	1	1	1	1	1
1234251|F|0--30:A>C	1	1	1	1	1	1	1	1	1	1	1	1	1	1	1	1	1	1	1	1	1	1	1	1	1	1	1	1	1	1	1	1	1	1	1	1	1	1	1	1	1	1	1	1	1	1	1	1	1
1233992|F|0	-1	-1	-1	-1	-1	-1	-1	-1	-1	-1	-1	-1	-1	-1	-1	-1	-1	-1	-1	-1	-1	-1	-1	-1	-1	-1	-1	-1	-1	-1	-1	-1	-1	-1	-1	-1	-1	-1	-1	-1	-1	-1	-1	-1	-1	-1	-1	-1	-1
1118037|F|0	-1	-1	-1	-1	-1	-1	-1	-1	-1	-1	-1	-1	-1	-1	-1	-1	-1	-1	-1	-1	-1	-1	-1	-1	-1	-1	-1	-1	-1	-1	-1	-1	-1	-1	-1	-1	-1	-1	-1	-1	-1	-1	-1	-1	-1	-1	-1	-1	-1
1241935|F|0	-1	-1	-1	-1	-1	-1	-1	-1	-1	-1	-1	-1	-1	-1	-1	-1	-1	-1	-1	-1	-1	-1	-1	-1	-1	-1	-1	-1	-1	-1	1	-1	-1	-1	-1	-1	1	1	-1	-1	1	1	-1	-1	-1	-1	-1	-1	-1
1129063|F|0	-1	-1	-1	-1	-1	-1	-1	-1	-1	-1	-1	-1	-1	-1	-1	-1	-1	-1	-1	-1	-1	-1	-1	-1	-1	-1	-1	-1	-1	-1	1	-1	-1	-1	-1	-1	-1	1	-1	-1	1	1	-1	-1	-1	-1	-1	-1	-1
100000685|F|0	1	1	1	-1	1	1	1	1	-1	-1	1	1	1	1	1	1	1	1	1	1	1	1	1	1	1	-1	1	1	1	1	1	1	1	1	1	1	1	1	1	1	1	1	1	1	1	1	1	-1	1
1250121|F|0	-1	-1	-1	-1	-1	-1	-1	-1	-1	-1	-1	-1	-1	-1	-1	-1	-1	-1	-1	-1	-1	-1	-1	-1	-1	-1	-1	-1	-1	-1	1	-1	-1	-1	-1	-1	1	1	-1	-1	1	1	-1	-1	-1	-1	-1	-1	-1
997175|F|0--37:G>C	-1	-1	-1	-1	-1	-1	-1	-1	1	-1	-1	-1	-1	-1	-1	-1	-1	-1	-1	-1	-1	-1	-1	-1	-1	-1	-1	-1	-1	-1	-1	-1	-1	-1	-1	-1	-1	-1	1	-1	-1	-1	1	-1	-1	-1	-1	-1	-1
1209152|F|0--38:A>G	1	1	1	1	1	1	1	1	1	1	1	1	1	1	1	1	1	1	1	1	1	1	1	1	1	1	1	1	1	1	1	1	1	1	1	1	1	1	1	-1	1	1	1	1	1	1	1	1	1
1070441|F|0	1	1	1	1	1	1	1	1	1	1	1	1	1	1	1	1	1	1	1	1	1	1	1	1	1	1	1	1	1	1	-1	1	1	1	1	1	-1	-1	1	1	-1	-1	1	1	1	1	1	1	1
1247259|F|0--48:A>T	-1	-1	-1	-1	-1	1	-1	-1	-1	-1	-1	-1	-1	-1	-1	-1	-1	-1	-1	-1	-1	-1	-1	-1	-1	1	-1	-1	-1	-1	1	-1	-1	-1	-1	-1	1	1	1	-1	1	1	1	-1	-1	-1	-1	1	-1
1168714|F|0	1	1	1	1	1	-1	1	1	-1	1	1	1	1	1	1	1	1	1	1	1	1	1	1	1	1	1	1	1	1	1	1	1	1	1	1	1	1	1	-1	1	1	1	1	1	1	1	1	1	1
1195188|F|0	1	1	1	1	1	1	-1	1	1	1	1	-1	1	1	1	1	1	1	1	1	1	-1	1	1	-1	1	1	1	1	1	1	1	1	1	1	1	1	1	-1	1	1	1	-1	1	1	1	1	1	1
1119717|F|0	1	1	1	-1	1	-1	1	-1	-1	-1	-1	1	-1	-1	1	-1	1	-1	-1	-1	-1	1	-1	1	1	-1	-1	-1	-1	1	-1	-1	1	-1	-1	-1	-1	-1	-1	-1	-1	-1	-1	-1	-1	-1	-1	1	-1
1104616|F|0	1	1	1	1	1	1	-1	1	1	1	1	-1	1	1	1	1	1	1	1	1	1	-1	1	1	-1	1	1	1	1	1	1	1	1	1	1	1	1	1	-1	1	1	1	-1	1	1	1	1	1	1
1163555|F|0	-1	-1	-1	-1	-1	-1	-1	-1	-1	-1	-1	-1	-1	-1	-1	-1	-1	-1	-1	-1	-1	-1	-1	-1	-1	-1	-1	-1	-1	-1	-1	-1	-1	-1	-1	-1	-1	-1	-1	-1	-1	-1	-1	-1	-1	-1	-1	-1	-1
1089620|F|0	1	-1	-1	1	-1	1	-1	-1	1	1	1	-1	1	1	-1	1	-1	1	1	1	-1	-1	1	-1	-1	1	1	1	-1	-1	1	1	-1	1	1	1	1	1	-1	1	1	1	-1	-1	1	1	1	-1	1
1125144|F|0	-1	-1	-1	-1	-1	-1	1	-1	-1	-1	-1	1	-1	-1	-1	-1	-1	-1	-1	-1	-1	1	-1	-1	1	-1	-1	-1	-1	-1	-1	-1	-1	-1	-1	-1	-1	-1	-1	-1	-1	-1	-1	-1	-1	-1	-1	-1	-1
1764866|F|0	-1	-1	-1	-1	-1	-1	-1	-1	-1	-1	-1	-1	-1	-1	-1	-1	-1	-1	-1	-1	-1	-1	-1	-1	-1	-1	-1	-1	-1	-1	-1	-1	-1	-1	-1	-1	-1	-1	-1	-1	-1	-1	-1	-1	-1	-1	-1	-1	-1
1384164|F|0	-1	-1	-1	-1	-1	-1	-1	-1	-1	-1	-1	-1	-1	-1	-1	-1	-1	-1	-1	-1	-1	-1	-1	-1	-1	-1	-1	-1	-1	-1	-1	-1	-1	-1	-1	-1	-1	-1	-1	-1	-1	-1	-1	-1	-1	-1	-1	-1	-1
1102794|F|0	1	-1	-1	1	-1	1	-1	-1	1	1	1	-1	1	1	-1	1	-1	1	1	1	-1	-1	1	-1	-1	1	1	1	-1	-1	1	1	-1	1	1	1	1	1	-1	1	1	1	-1	-1	1	1	1	-1	1
1100397|F|0	1	1	1	1	1	-1	-1	1	1	1	1	-1	1	1	1	-1	1	1	1	-1	1	-1	1	1	-1	1	-1	-1	1	1	1	-1	1	-1	1	-1	1	1	-1	-1	-1	1	1	1	-1	1	1	1	-1
1386837|F|0	-1	-1	-1	-1	-1	-1	-1	-1	-1	-1	-1	-1	-1	-1	-1	-1	-1	-1	-1	-1	-1	-1	-1	-1	-1	-1	-1	-1	-1	-1	-1	-1	-1	-1	-1	-1	-1	-1	-1	-1	-1	-1	-1	-1	-1	-1	-1	-1	-1
100002074|F|0	-1	-1	-1	-1	-1	-1	1	-1	-1	-1	-1	1	-1	-1	-1	-1	-1	-1	-1	-1	-1	-1	-1	-1	-1	-1	-1	-1	-1	-1	1	-1	-1	-1	-1	-1	1	1	1	-1	-1	1	1	-1	-1	-1	-1	-1	-1
1770155|F|0	-1	-1	-1	-1	-1	-1	-1	-1	-1	-1	-1	-1	-1	-1	-1	-1	-1	-1	-1	-1	-1	-1	-1	-1	-1	-1	-1	-1	-1	-1	-1	-1	-1	-1	-1	-1	-1	-1	-1	-1	-1	-1	-1	-1	-1	-1	-1	-1	-1
1768966|F|0	-1	-1	-1	-1	-1	-1	-1	-1	-1	-1	-1	-1	-1	-1	-1	-1	-1	-1	-1	-1	-1	-1	-1	-1	-1	-1	-1	-1	-1	-1	-1	-1	-1	-1	-1	-1	-1	-1	-1	-1	-1	-1	-1	-1	-1	-1	-1	-1	-1
1242215|F|0	-1	1	1	1	1	1	-1	-1	1	1	1	-1	1	1	1	1	1	1	1	1	-1	-1	1	1	-1	1	1	1	-1	1	1	1	1	1	1	1	1	1	-1	1	1	-1	-1	-1	1	1	1	1	1
1234475|F|0	-1	-1	-1	1	-1	1	-1	-1	1	1	1	-1	1	1	-1	1	-1	1	1	1	-1	-1	1	-1	-1	1	1	1	-1	-1	1	1	-1	1	1	1	1	1	-1	1	1	-1	1	-1	1	1	1	-1	1
981502|F|0	1	1	1	1	1	1	1	1	1	1	1	1	1	1	1	1	1	1	1	1	1	1	1	1	1	1	1	1	1	1	1	1	1	1	1	1	1	1	1	1	1	1	1	1	1	1	1	1	1
1279324|F|0	-1	-1	-1	1	-1	1	-1	-1	1	1	1	-1	1	1	-1	1	-1	1	1	1	-1	-1	1	-1	-1	1	1	1	-1	-1	1	1	-1	1	-1	1	1	1	-1	1	1	-1	-1	-1	1	1	1	-1	1
1267298|F|0	-1	-1	-1	1	-1	1	-1	-1	1	1	1	-1	1	1	-1	1	-1	1	1	1	-1	-1	1	-1	-1	1	1	1	-1	-1	1	1	-1	1	1	1	1	1	-1	1	1	-1	-1	-1	1	1	1	-1	1
1046817|F|0	1	1	1	-1	1	-1	1	-1	-1	-1	-1	1	-1	-1	1	-1	1	-1	-1	-1	-1	1	-1	1	1	-1	-1	-1	-1	1	-1	-1	1	-1	-1	-1	-1	-1	-1	-1	-1	-1	-1	-1	-1	-1	-1	1	-1
982291|F|0	1	1	1	-1	1	-1	1	-1	-1	-1	-1	1	-1	-1	1	-1	1	-1	-1	-1	-1	1	-1	1	1	-1	-1	-1	-1	1	-1	-1	1	-1	-1	-1	-1	-1	-1	-1	-1	-1	-1	-1	-1	-1	-1	1	-1
1266691|F|0	1	-1	-1	-1	-1	-1	-1	1	-1	1	1	-1	1	1	1	-1	1	1	-1	-1	1	-1	1	-1	-1	1	-1	-1	1	1	-1	-1	-1	-1	-1	-1	-1	-1	-1	-1	-1	1	-1	-1	-1	-1	-1	-1	-1
1267751|F|0	1	-1	-1	-1	-1	-1	-1	-1	-1	1	1	-1	1	1	1	-1	1	1	-1	-1	1	-1	1	-1	1	1	-1	-1	1	1	-1	-1	-1	-1	-1	-1	-1	-1	-1	-1	-1	-1	-1	-1	-1	-1	-1	-1	-1
1091306|F|0--23:T>A	1	-1	-1	-1	-1	-1	1	1	1	1	1	1	1	1	1	-1	1	1	-1	-1	1	1	1	-1	1	1	-1	-1	1	1	-1	-1	1	-1	-1	-1	-1	-1	1	-1	1	1	1	-1	-1	-1	-1	-1	-1
987678|F|0	1	1	1	1	1	1	1	1	1	-1	-1	1	1	-1	-1	1	1	-1	1	1	1	1	-1	1	1	1	1	1	1	1	1	1	1	1	1	1	1	1	-1	1	1	1	1	1	1	1	1	1	1
1057381|F|0	1	1	1	1	1	1	1	1	-1	-1	-1	1	1	-1	-1	1	1	1	1	1	1	1	-1	1	1	1	1	1	1	1	-1	1	1	1	1	1	1	1	-1	1	1	1	1	-1	1	1	1	1	1
1218902|F|0	1	1	1	-1	1	1	-1	1	-1	-1	-1	-1	-1	-1	-1	1	-1	-1	1	1	1	1	-1	1	1	-1	1	1	1	-1	1	1	1	-1	1	1	1	1	-1	1	-1	-1	1	1	1	1	1	1	-1
1099479|F|0	-1	-1	-1	-1	-1	-1	-1	1	-1	-1	-1	-1	1	-1	-1	-1	1	-1	-1	-1	-1	-1	-1	-1	-1	1	-1	-1	-1	1	-1	-1	-1	-1	-1	-1	-1	-1	-1	-1	-1	-1	1	-1	-1	-1	-1	-1	-1
995296|F|0--54:C>A	-1	1	1	1	1	1	1	-1	1	-1	-1	1	-1	-1	-1	1	-1	-1	1	1	-1	1	-1	1	1	-1	1	1	-1	-1	1	1	1	1	1	1	1	1	1	1	1	-1	-1	1	1	1	1	1	1
1100040|F|0	1	1	1	1	1	-1	1	1	1	-1	-1	1	1	-1	-1	1	1	-1	1	1	1	-1	-1	1	-1	1	1	1	1	-1	1	1	-1	1	1	1	1	1	-1	1	1	1	1	1	1	1	1	1	1
1102824|F|0	-1	-1	-1	-1	-1	-1	1	-1	-1	-1	-1	1	-1	-1	-1	-1	-1	-1	-1	-1	-1	-1	-1	-1	-1	-1	-1	-1	-1	-1	-1	-1	-1	-1	-1	-1	-1	-1	-1	-1	-1	-1	-1	-1	-1	-1	-1	-1	-1
1241552|F|0	1	-1	-1	-1	-1	-1	1	-1	-1	-1	-1	1	1	-1	-1	1	-1	-1	1	1	-1	-1	-1	1	-1	-1	1	1	-1	-1	-1	1	-1	-1	-1	1	-1	-1	-1	-1	-1	-1	-1	-1	1	1	1	-1	-1
999471|F|0--10:C>T	1	-1	-1	1	-1	1	-1	-1	-1	-1	1	-1	-1	-1	1	-1	1	-1	-1	-1	-1	1	1	-1	1	-1	-1	-1	-1	-1	1	-1	-1	1	1	-1	1	1	-1	-1	1	1	1	1	-1	-1	-1	-1	1
987796|F|0--57:G>C	1	1	1	1	1	1	1	1	-1	1	1	1	1	1	1	1	1	1	1	1	1	1	1	1	1	1	1	1	1	1	1	1	1	1	1	1	1	1	1	1	1	1	1	1	1	1	1	1	1
1267491|F|0	-1	-1	-1	-1	-1	-1	-1	-1	-1	-1	-1	-1	-1	-1	-1	-1	-1	-1	-1	-1	-1	-1	-1	-1	-1	-1	-1	-1	-1	-1	-1	-1	-1	-1	-1	-1	-1	-1	-1	-1	-1	-1	-1	-1	-1	-1	-1	1	-1
1264722|F|0	-1	-1	-1	-1	-1	-1	-1	-1	-1	-1	-1	-1	-1	-1	-1	-1	-1	-1	-1	-1	-1	-1	-1	-1	-1	-1	-1	-1	-1	-1	-1	-1	-1	-1	-1	-1	-1	-1	-1	-1	-1	-1	-1	-1	-1	-1	-1	1	-1
1267802|F|0	-1	-1	-1	-1	-1	-1	-1	-1	-1	-1	-1	-1	-1	-1	-1	-1	-1	-1	-1	-1	-1	-1	-1	-1	-1	-1	-1	-1	-1	-1	-1	-1	-1	-1	-1	-1	-1	-1	-1	-1	-1	-1	-1	-1	-1	-1	-1	1	-1
1267555|F|0	-1	-1	-1	-1	-1	-1	-1	-1	-1	-1	-1	-1	-1	-1	-1	-1	-1	-1	-1	-1	-1	-1	-1	-1	-1	-1	-1	-1	-1	-1	-1	-1	-1	-1	-1	-1	-1	-1	-1	-1	-1	-1	-1	-1	-1	-1	-1	1	-1
1230430|F|0	-1	-1	-1	-1	-1	-1	-1	-1	-1	1	-1	-1	1	-1	1	-1	-1	-1	-1	-1	-1	-1	1	1	-1	1	-1	1	-1	-1	1	-1	-1	-1	1	-1	1	-1	1	1	1	-1	1	-1	-1	-1	-1	1	1
1116256|F|0	-1	-1	-1	-1	-1	-1	-1	-1	-1	-1	-1	-1	-1	-1	-1	-1	-1	-1	-1	-1	-1	-1	-1	-1	-1	-1	-1	-1	-1	-1	-1	-1	-1	-1	-1	-1	-1	-1	-1	-1	-1	-1	-1	-1	-1	-1	-1	-1	-1
1114831|F|0	-1	-1	-1	-1	-1	-1	-1	-1	1	-1	-1	-1	-1	-1	-1	-1	-1	-1	-1	-1	-1	-1	-1	-1	-1	-1	-1	-1	-1	-1	-1	-1	-1	-1	-1	-1	-1	-1	-1	-1	-1	-1	-1	-1	-1	-1	-1	-1	-1
1722848|F|0	-1	-1	-1	-1	-1	-1	-1	-1	-1	-1	-1	-1	-1	-1	-1	-1	-1	-1	-1	-1	-1	-1	-1	-1	-1	-1	-1	-1	-1	-1	-1	-1	-1	-1	-1	-1	-1	-1	-1	-1	-1	-1	-1	-1	-1	-1	-1	-1	-1
1698903|F|0	-1	-1	-1	1	-1	1	-1	-1	-1	-1	-1	-1	-1	-1	-1	-1	-1	-1	-1	-1	-1	-1	-1	-1	-1	-1	-1	-1	-1	-1	1	-1	-1	-1	-1	-1	-1	1	-1	1	-1	1	-1	-1	-1	-1	-1	-1	-1
1134277|F|0	-1	-1	-1	-1	-1	-1	-1	-1	-1	-1	-1	-1	-1	-1	-1	-1	-1	-1	-1	-1	-1	-1	-1	-1	-1	-1	-1	-1	-1	-1	-1	-1	-1	-1	-1	-1	-1	-1	-1	-1	-1	-1	-1	-1	-1	-1	-1	-1	-1
1128229|F|0	-1	-1	-1	-1	-1	-1	-1	-1	-1	-1	-1	-1	-1	-1	-1	-1	-1	-1	-1	-1	-1	-1	-1	-1	-1	-1	-1	-1	-1	-1	-1	-1	-1	-1	-1	-1	-1	-1	-1	-1	-1	-1	-1	-1	-1	-1	-1	-1	-1
1117769|F|0	-1	-1	-1	-1	-1	-1	-1	-1	1	-1	-1	-1	-1	-1	-1	-1	-1	-1	-1	-1	-1	-1	-1	-1	-1	-1	-1	-1	-1	-1	-1	-1	-1	-1	-1	-1	-1	-1	-1	-1	-1	-1	-1	-1	-1	-1	-1	-1	-1
1113016|F|0	-1	-1	-1	-1	-1	-1	-1	-1	-1	-1	-1	-1	-1	-1	-1	-1	-1	-1	-1	-1	-1	-1	-1	-1	-1	-1	-1	-1	-1	-1	-1	-1	-1	-1	-1	-1	-1	-1	-1	-1	-1	-1	-1	-1	-1	-1	-1	-1	-1
100000304|F|0	1	-1	1	1	1	1	1	1	1	1	1	1	1	1	-1	1	1	1	1	1	1	1	-1	1	1	-1	1	1	1	-1	-1	1	1	1	-1	1	-1	-1	1	1	1	1	1	1	1	1	1	1	1
1279487|F|0	-1	-1	-1	-1	-1	-1	-1	-1	1	-1	-1	-1	-1	-1	-1	-1	-1	-1	-1	-1	-1	-1	-1	-1	-1	-1	-1	-1	-1	-1	-1	-1	-1	-1	-1	-1	-1	-1	-1	-1	-1	-1	-1	-1	-1	-1	-1	-1	-1
1121545|F|0	-1	-1	-1	-1	-1	-1	-1	-1	-1	-1	-1	-1	-1	-1	-1	-1	-1	-1	-1	-1	-1	-1	-1	-1	-1	-1	-1	-1	-1	-1	-1	-1	-1	-1	-1	-1	-1	-1	-1	-1	-1	-1	-1	-1	-1	-1	-1	-1	-1
1269623|F|0	-1	-1	-1	-1	-1	-1	-1	-1	-1	-1	-1	-1	-1	-1	-1	-1	-1	-1	-1	-1	-1	-1	-1	-1	-1	-1	-1	-1	-1	-1	-1	-1	-1	-1	-1	-1	-1	-1	-1	-1	-1	-1	-1	-1	-1	-1	-1	1	-1
1265500|F|0	-1	-1	-1	-1	-1	-1	-1	-1	-1	-1	-1	-1	-1	-1	-1	-1	-1	-1	-1	-1	-1	-1	-1	-1	-1	-1	-1	-1	-1	-1	-1	-1	-1	-1	-1	-1	-1	-1	-1	-1	-1	-1	-1	-1	-1	-1	-1	1	-1
1387123|F|0	-1	-1	-1	-1	-1	-1	-1	-1	-1	-1	-1	-1	-1	-1	-1	-1	-1	-1	-1	-1	-1	-1	-1	-1	-1	-1	-1	-1	-1	-1	-1	-1	-1	-1	-1	-1	-1	-1	-1	-1	-1	-1	-1	-1	-1	-1	-1	-1	-1
1137741|F|0	-1	-1	-1	-1	-1	-1	-1	-1	-1	-1	-1	-1	-1	-1	-1	-1	-1	-1	-1	-1	-1	-1	-1	-1	-1	-1	-1	-1	-1	-1	-1	-1	-1	-1	-1	-1	-1	-1	-1	-1	-1	-1	-1	-1	-1	-1	-1	-1	-1
1128755|F|0	-1	-1	-1	-1	-1	-1	-1	-1	1	-1	-1	-1	-1	-1	-1	-1	-1	-1	-1	-1	-1	-1	-1	-1	-1	-1	-1	-1	-1	-1	-1	-1	-1	-1	-1	-1	-1	-1	-1	-1	-1	-1	-1	-1	-1	-1	-1	-1	-1
1125758|F|0	-1	-1	-1	-1	-1	-1	-1	-1	-1	-1	-1	-1	-1	-1	-1	-1	-1	-1	-1	-1	-1	-1	-1	-1	-1	-1	-1	-1	-1	-1	-1	-1	-1	-1	-1	-1	-1	-1	-1	-1	-1	-1	-1	-1	-1	-1	-1	-1	-1
1116606|F|0	-1	-1	-1	-1	-1	-1	-1	-1	-1	-1	-1	-1	-1	-1	-1	-1	-1	-1	-1	-1	-1	-1	-1	-1	-1	-1	-1	-1	-1	-1	-1	-1	-1	-1	-1	-1	-1	-1	-1	-1	-1	-1	-1	-1	-1	-1	-1	-1	-1
1223578|F|0	1	1	1	1	1	1	1	1	-1	1	1	-1	1	1	1	1	1	1	1	1	1	1	1	1	1	1	1	1	1	1	1	1	1	1	1	1	-1	1	-1	-1	-1	1	1	1	1	1	1	-1	1
1051734|F|0--61:A>G	1	1	1	1	1	1	1	1	1	1	1	1	1	1	1	1	1	1	1	1	1	1	1	1	1	1	1	1	1	1	1	1	1	1	1	1	1	1	1	1	1	1	1	1	1	1	1	1	1
981286|F|0--61:A>G	1	1	1	1	1	1	1	1	1	1	1	1	1	1	1	1	1	1	1	1	1	1	1	1	1	1	1	1	1	1	1	1	1	1	1	1	1	1	1	1	1	1	1	1	1	1	1	1	1
1106517|F|0--66:C>A	1	1	1	1	1	1	1	1	1	1	1	1	1	1	1	1	1	1	1	1	1	1	1	1	1	1	1	1	1	1	1	1	1	1	1	1	1	1	1	1	1	1	1	1	1	1	1	-1	1
1279637|F|0	-1	-1	-1	-1	-1	-1	-1	-1	1	-1	1	-1	-1	1	1	-1	1	1	-1	-1	-1	-1	1	-1	-1	-1	-1	-1	-1	-1	-1	-1	-1	-1	-1	-1	-1	-1	-1	-1	-1	-1	-1	-1	-1	-1	-1	-1	-1
1128077|F|0	-1	-1	-1	-1	-1	-1	-1	-1	1	-1	-1	-1	-1	-1	-1	-1	-1	-1	-1	-1	-1	-1	-1	-1	-1	-1	-1	-1	-1	-1	-1	-1	-1	-1	-1	-1	-1	-1	-1	-1	-1	-1	-1	-1	-1	-1	-1	-1	-1
1279533|F|0	-1	-1	-1	-1	-1	-1	-1	-1	-1	-1	-1	-1	-1	-1	-1	-1	-1	-1	-1	-1	-1	-1	-1	-1	-1	-1	-1	-1	-1	-1	-1	-1	-1	-1	-1	-1	-1	-1	-1	-1	-1	-1	-1	-1	-1	-1	-1	-1	-1
100001091|F|0	1	1	1	1	1	1	1	1	1	1	1	1	1	1	1	1	1	1	1	1	1	1	1	1	1	1	1	1	1	1	1	1	1	1	1	1	1	1	1	1	1	1	1	1	1	1	1	1	1
1717399|F|0	-1	-1	-1	-1	-1	-1	-1	-1	-1	-1	-1	-1	-1	-1	-1	-1	-1	-1	-1	-1	-1	-1	-1	-1	-1	-1	-1	-1	-1	-1	-1	-1	-1	-1	-1	-1	-1	-1	-1	-1	-1	-1	-1	-1	-1	-1	-1	-1	-1
1279960|F|0	-1	-1	-1	-1	-1	-1	-1	-1	-1	-1	-1	-1	-1	-1	-1	-1	-1	-1	-1	-1	-1	-1	-1	-1	-1	-1	-1	-1	-1	-1	-1	-1	-1	-1	-1	-1	-1	-1	-1	-1	-1	-1	-1	-1	-1	-1	-1	-1	-1
1120530|F|0	-1	-1	-1	-1	-1	-1	-1	-1	-1	-1	-1	-1	-1	-1	-1	-1	-1	-1	-1	-1	-1	-1	-1	-1	-1	-1	-1	-1	-1	-1	-1	-1	-1	-1	-1	-1	-1	-1	-1	-1	-1	-1	-1	-1	-1	-1	-1	-1	-1
1114782|F|0	1	1	1	1	1	1	1	1	-1	1	-1	1	1	1	-1	1	1	1	1	1	1	-1	-1	1	-1	1	1	1	1	-1	-1	1	1	1	-1	1	-1	-1	-1	1	1	1	-1	1	1	1	1	-1	1
1112737|F|0	-1	-1	-1	-1	-1	-1	-1	-1	1	-1	-1	-1	-1	-1	-1	-1	-1	-1	-1	-1	-1	-1	-1	-1	-1	-1	-1	-1	-1	-1	-1	-1	-1	-1	-1	-1	-1	-1	-1	-1	-1	-1	-1	-1	-1	-1	-1	-1	-1
1110353|F|0	-1	-1	-1	-1	-1	-1	-1	-1	-1	-1	-1	-1	-1	-1	-1	-1	-1	-1	-1	-1	-1	-1	-1	-1	-1	-1	-1	-1	-1	-1	-1	-1	-1	-1	-1	-1	-1	-1	-1	-1	-1	-1	-1	-1	-1	-1	-1	-1	-1
1266801|F|0	1	1	1	-1	1	1	1	1	-1	1	-1	1	1	1	-1	1	1	1	1	1	1	-1	-1	1	-1	1	1	1	1	-1	-1	1	1	1	-1	1	-1	-1	-1	1	1	1	-1	1	1	1	1	-1	1
1116702|F|0	1	1	1	1	1	1	1	1	-1	1	-1	1	1	1	-1	1	1	1	1	1	1	-1	-1	1	-1	1	1	1	1	-1	-1	1	1	1	-1	1	-1	-1	-1	1	1	1	-1	1	1	1	1	-1	1
1721206|F|0	-1	-1	-1	-1	-1	-1	-1	-1	-1	-1	-1	-1	-1	-1	-1	-1	-1	-1	-1	-1	-1	-1	-1	-1	-1	-1	-1	-1	-1	-1	-1	-1	-1	-1	-1	-1	-1	-1	-1	-1	-1	-1	-1	-1	-1	-1	-1	-1	-1
1142135|F|0	1	1	1	1	1	1	1	1	1	1	1	1	1	1	1	1	1	1	1	1	1	1	1	1	1	1	1	1	1	1	1	1	1	1	1	1	1	1	-1	1	1	1	1	1	-1	1	1	-1	1
1721677|F|0	-1	-1	-1	-1	-1	-1	-1	-1	-1	-1	-1	-1	-1	-1	-1	-1	-1	-1	-1	-1	-1	-1	-1	-1	-1	-1	-1	-1	-1	-1	-1	-1	-1	-1	-1	-1	-1	-1	-1	-1	-1	-1	-1	-1	-1	-1	-1	-1	-1
1150592|F|0	1	1	1	-1	1	-1	-1	1	-1	1	1	-1	1	1	1	1	1	1	1	1	1	-1	1	1	-1	1	1	1	1	1	-1	1	1	1	1	1	-1	-1	-1	1	1	-1	-1	1	1	1	-1	-1	-1
1270735|F|0	1	-1	-1	1	-1	-1	1	-1	-1	-1	-1	1	1	-1	-1	1	-1	-1	1	1	-1	-1	-1	1	-1	-1	1	1	-1	-1	-1	1	-1	-1	-1	1	-1	-1	-1	-1	-1	-1	-1	-1	1	1	1	-1	-1
1229935|F|0	-1	1	-1	-1	1	-1	-1	-1	-1	1	-1	-1	1	1	-1	1	-1	1	1	1	1	-1	-1	1	-1	1	1	1	-1	-1	-1	1	1	-1	-1	1	-1	-1	-1	-1	-1	-1	-1	-1	1	1	1	-1	-1
1115763|F|0	1	-1	1	1	-1	1	1	-1	-1	-1	1	1	1	1	1	1	1	-1	1	1	-1	1	-1	1	1	-1	1	1	1	1	1	1	1	1	1	1	1	1	-1	1	1	1	-1	-1	1	1	1	-1	-1
1100879|F|0	1	1	1	-1	1	1	-1	1	-1	1	1	-1	1	1	1	1	1	1	1	1	1	-1	1	1	-1	1	1	1	1	1	-1	1	1	1	1	1	-1	-1	-1	1	1	-1	-1	1	1	1	1	-1	-1
1218270|F|0	1	1	1	-1	1	1	-1	1	-1	1	1	-1	1	1	1	1	1	1	1	1	1	-1	1	1	-1	1	1	1	1	1	-1	1	1	1	1	1	-1	-1	-1	1	1	-1	1	1	1	1	1	-1	-1
1201416|F|0	-1	-1	-1	-1	-1	1	1	-1	-1	-1	-1	1	-1	-1	-1	-1	-1	-1	-1	-1	-1	1	-1	-1	1	-1	-1	-1	-1	1	1	-1	-1	1	-1	-1	1	1	-1	-1	1	1	1	-1	-1	-1	-1	-1	-1
1066189|F|0	1	1	1	1	1	1	1	1	-1	1	1	1	1	1	1	1	1	1	1	1	1	1	1	1	1	1	1	1	1	1	1	1	1	1	1	1	1	1	-1	1	1	1	1	1	1	1	1	1	1
1047274|F|0	-1	1	-1	-1	1	1	-1	-1	-1	1	1	-1	1	1	1	1	1	1	1	1	1	1	1	1	1	1	1	1	1	1	1	1	1	-1	-1	1	1	1	-1	1	-1	1	1	-1	1	1	1	1	1
1225957|F|0--32:C>G	1	1	1	1	1	1	1	1	1	1	1	1	1	1	1	1	1	1	1	1	1	1	1	1	1	1	1	1	1	1	1	1	1	1	1	1	1	1	1	1	1	1	1	1	1	1	1	1	1
1166594|F|0--11:T>A	1	1	1	1	1	1	1	1	1	1	1	1	1	1	1	1	1	1	1	1	1	1	1	1	1	1	1	1	1	1	1	1	1	1	1	1	1	1	1	1	1	1	1	1	1	1	1	1	1
1115814|F|0--25:G>C	1	1	1	-1	1	-1	1	1	1	1	1	1	1	1	1	1	1	1	1	1	1	1	1	1	1	1	1	1	1	1	-1	1	1	1	1	1	1	-1	-1	-1	1	-1	1	1	1	1	1	1	1
1091447|F|0--25:C>A	1	1	1	1	1	1	1	1	1	1	1	1	1	1	1	1	1	1	1	1	1	1	1	1	1	1	1	1	1	1	1	1	1	1	1	1	1	1	1	1	1	1	1	1	1	1	1	1	1
1016512|F|0	1	1	1	1	1	1	-1	1	-1	1	1	1	1	1	1	1	1	1	-1	1	1	1	1	1	1	1	1	1	1	1	1	1	1	1	1	1	1	1	-1	-1	1	1	1	1	1	1	1	1	1
1400321|F|0	-1	-1	-1	-1	-1	-1	-1	-1	-1	-1	-1	-1	-1	-1	-1	-1	-1	-1	-1	-1	-1	-1	-1	-1	-1	-1	-1	-1	-1	-1	-1	-1	-1	-1	-1	-1	-1	-1	-1	-1	-1	-1	-1	-1	-1	-1	-1	-1	-1
1112589|F|0	1	1	1	-1	1	1	-1	1	-1	1	1	-1	1	1	1	1	1	1	1	1	1	-1	1	1	-1	1	1	1	1	1	-1	1	1	1	1	1	-1	-1	-1	1	1	-1	-1	1	1	1	1	-1	-1
1078883|F|0	1	1	1	1	1	1	1	1	1	1	1	1	1	1	1	-1	1	1	1	1	1	1	1	-1	1	1	1	1	1	1	1	1	1	1	1	1	1	-1	-1	1	1	1	1	1	1	1	1	-1	1
1059307|F|0	1	1	1	1	1	1	1	1	-1	1	1	1	1	1	1	1	1	1	1	1	1	1	1	1	1	1	1	1	1	1	1	1	1	1	1	1	1	1	-1	-1	1	1	1	1	1	1	1	1	1
1269704|F|0	1	-1	1	-1	-1	-1	1	-1	-1	-1	-1	1	1	-1	-1	1	-1	-1	1	1	-1	1	-1	1	1	-1	1	1	-1	1	-1	1	1	1	-1	1	-1	-1	-1	-1	-1	1	-1	-1	1	1	1	-1	-1
1237276|F|0	1	-1	1	-1	-1	-1	1	-1	-1	-1	-1	1	1	-1	-1	1	-1	-1	1	1	-1	1	-1	1	1	-1	1	1	-1	1	-1	1	1	1	-1	1	-1	-1	-1	-1	-1	1	-1	-1	1	1	1	-1	-1
1234363|F|0	-1	1	1	-1	1	-1	-1	1	-1	1	-1	-1	1	1	-1	1	-1	1	1	1	-1	-1	-1	1	-1	1	1	1	-1	-1	-1	1	-1	-1	-1	1	-1	-1	-1	-1	-1	-1	-1	-1	1	1	1	-1	-1
1101630|F|0	1	1	1	1	1	1	1	1	-1	1	1	1	1	1	1	1	1	1	1	1	1	1	1	1	1	1	1	1	1	1	1	1	1	1	1	1	1	1	-1	1	1	1	1	1	1	1	1	1	1
1037630|F|0	1	1	1	-1	-1	1	1	1	-1	1	-1	1	-1	1	1	-1	1	1	-1	-1	1	1	1	1	1	1	-1	-1	-1	1	1	-1	1	1	1	-1	1	1	-1	1	1	1	1	-1	-1	-1	-1	-1	-1
981580|F|0	1	1	1	1	1	1	1	1	-1	1	1	1	1	1	1	1	1	1	1	1	1	1	1	1	1	1	1	1	1	1	1	1	1	1	1	1	1	1	-1	1	1	1	1	1	1	1	1	1	1
1028798|F|0	1	1	1	1	1	-1	1	1	1	1	1	1	1	1	1	1	1	1	1	1	1	1	1	1	1	1	1	1	1	1	1	1	1	1	1	1	1	1	-1	1	1	1	1	1	1	1	1	-1	1
1165239|F|0--37:C>G	1	1	1	1	1	1	1	1	1	1	1	1	1	1	1	1	1	1	1	1	1	1	1	1	1	1	1	1	1	1	1	1	1	1	1	1	1	1	1	1	1	1	1	1	1	1	1	-1	1
1115716|F|0--34:G>A	1	1	1	1	1	1	1	1	1	1	1	1	1	1	1	1	1	1	1	1	1	1	1	1	1	1	1	1	1	1	1	1	1	1	1	1	1	1	1	1	1	1	1	1	1	1	1	-1	1
1122586|F|0	1	1	1	1	1	1	-1	1	-1	1	1	-1	1	1	1	1	1	1	1	1	1	1	1	1	1	1	1	1	1	1	1	1	1	1	1	1	1	1	-1	1	1	1	-1	1	1	1	1	1	1
1203632|F|0--17:G>A	1	1	1	1	1	1	1	1	1	1	1	1	1	1	1	1	1	1	1	1	1	1	1	1	1	1	1	1	1	1	1	1	1	1	1	1	1	1	1	1	1	1	1	1	1	1	1	-1	1
1218706|F|0--5:C>G	-1	-1	-1	-1	-1	-1	1	-1	1	-1	-1	1	-1	-1	-1	-1	-1	-1	-1	-1	-1	-1	-1	-1	-1	-1	-1	-1	-1	-1	-1	-1	-1	-1	-1	-1	-1	-1	-1	-1	-1	-1	1	-1	-1	-1	-1	1	-1
1095770|F|0	1	1	1	1	1	1	-1	1	-1	1	1	-1	1	1	1	1	1	1	1	1	1	1	1	1	1	1	1	1	1	1	1	1	1	1	1	1	1	1	-1	1	1	1	-1	1	1	1	1	-1	1
1063663|F|0--16:G>A	-1	-1	-1	-1	-1	-1	1	-1	1	-1	-1	1	-1	-1	-1	-1	-1	-1	-1	-1	-1	-1	-1	-1	-1	-1	-1	-1	-1	-1	-1	-1	-1	-1	-1	-1	-1	-1	-1	-1	-1	-1	1	-1	-1	-1	-1	1	-1
1267786|F|0	1	1	1	1	1	1	-1	1	-1	1	1	-1	-1	1	1	-1	1	1	-1	-1	1	1	1	-1	1	1	-1	1	1	1	1	-1	1	-1	-1	-1	1	1	-1	-1	1	1	-1	1	-1	-1	-1	-1	1
1236554|F|0--15:A>T	-1	-1	-1	-1	-1	-1	-1	-1	1	-1	-1	-1	-1	-1	-1	-1	-1	-1	-1	-1	-1	-1	-1	-1	-1	-1	-1	-1	-1	-1	-1	-1	-1	-1	-1	-1	-1	-1	-1	-1	-1	-1	1	-1	-1	-1	-1	1	-1
1128678|F|0	1	1	1	1	1	1	-1	1	1	1	1	-1	1	1	1	1	1	1	1	1	1	1	1	1	1	1	1	1	1	1	1	1	1	1	1	1	1	1	-1	1	1	1	1	1	1	1	1	1	1
1235936|F|0	1	1	1	1	1	1	-1	1	1	1	1	-1	1	1	1	1	1	1	1	1	1	1	1	1	1	1	1	1	1	1	1	1	1	1	1	1	1	1	-1	1	1	1	1	1	1	1	1	1	1
1267621|F|0--53:G>A	1	1	1	1	1	1	1	1	1	1	1	1	1	1	1	1	1	1	1	1	1	1	1	1	1	1	1	1	1	1	1	1	1	1	1	1	1	1	1	1	1	1	1	1	1	1	1	1	1
1111571|F|0	1	1	1	-1	1	1	-1	1	1	1	1	-1	-1	1	1	-1	1	1	-1	-1	1	1	1	1	1	1	-1	1	1	1	1	-1	1	1	1	-1	1	1	-1	1	1	1	-1	1	-1	-1	1	1	1
1083067|F|0	-1	-1	-1	-1	-1	-1	-1	-1	-1	-1	-1	-1	-1	-1	-1	-1	-1	-1	-1	-1	-1	-1	-1	-1	-1	-1	-1	-1	-1	-1	-1	-1	-1	-1	-1	-1	-1	-1	-1	-1	-1	-1	-1	-1	-1	-1	-1	-1	-1
1040604|F|0	-1	-1	-1	-1	-1	-1	-1	-1	-1	-1	-1	-1	-1	-1	-1	-1	-1	-1	-1	-1	-1	-1	-1	-1	-1	-1	-1	-1	-1	-1	-1	-1	-1	-1	-1	-1	-1	-1	-1	-1	-1	-1	1	-1	-1	-1	-1	-1	-1
1102393|F|0	-1	-1	-1	-1	-1	-1	1	-1	-1	-1	-1	1	1	-1	-1	1	-1	-1	1	1	-1	-1	-1	-1	-1	-1	1	-1	-1	-1	1	1	-1	-1	-1	1	1	1	-1	1	1	1	1	-1	1	1	-1	1	-1
1214036|F|0--28:G>T	-1	-1	-1	-1	-1	-1	1	-1	-1	-1	-1	1	1	-1	-1	1	-1	-1	1	1	-1	-1	-1	-1	-1	-1	1	-1	-1	-1	-1	1	-1	-1	-1	1	-1	-1	-1	-1	-1	-1	-1	-1	1	1	-1	-1	-1
1213159|F|0--5:G>C	1	1	1	1	1	1	1	1	1	1	1	1	1	1	1	1	1	1	1	1	1	1	1	1	1	1	1	1	1	1	1	1	1	1	1	1	1	1	1	1	1	1	1	1	1	1	1	1	1
1195316|F|0--25:C>T	-1	-1	-1	-1	-1	-1	1	-1	-1	-1	-1	1	-1	-1	-1	-1	-1	-1	-1	-1	-1	-1	-1	-1	-1	-1	-1	-1	-1	-1	-1	-1	-1	-1	-1	-1	-1	-1	-1	-1	-1	-1	-1	-1	-1	-1	-1	-1	-1
1135339|F|0	1	1	1	1	1	1	1	1	1	1	1	1	1	1	1	1	1	1	1	1	1	1	1	1	1	1	1	1	1	1	1	1	1	1	1	1	1	1	-1	1	1	1	1	1	1	1	1	1	1
1118993|F|0	1	1	1	1	1	1	-1	1	-1	1	1	-1	1	1	1	1	1	1	1	1	1	1	1	1	1	1	1	1	1	1	1	1	1	1	1	1	1	1	-1	1	1	1	-1	1	1	1	1	-1	1
1120267|F|0	-1	1	1	1	1	1	-1	1	-1	1	1	-1	1	1	1	1	1	1	1	1	1	1	1	1	1	1	1	1	1	1	1	1	1	1	-1	1	1	1	-1	1	1	1	-1	1	1	1	1	-1	1
1116023|F|0	1	1	1	1	1	1	-1	1	-1	1	1	-1	1	1	1	1	1	1	1	1	1	1	1	1	1	1	1	1	1	1	1	1	1	1	1	1	1	1	-1	1	1	1	-1	1	1	1	1	-1	1
1235415|F|0	-1	-1	-1	-1	-1	-1	-1	-1	-1	-1	-1	-1	-1	-1	-1	-1	-1	-1	-1	-1	-1	-1	-1	-1	-1	-1	-1	-1	-1	-1	-1	-1	-1	-1	-1	-1	-1	-1	-1	-1	-1	-1	-1	-1	-1	-1	-1	-1	-1
1217383|F|0	-1	-1	-1	-1	-1	-1	-1	-1	-1	-1	-1	-1	-1	-1	-1	-1	-1	-1	-1	-1	-1	-1	-1	-1	-1	-1	-1	-1	-1	-1	-1	-1	-1	-1	-1	-1	-1	-1	-1	-1	-1	-1	-1	-1	-1	-1	-1	-1	-1
1091115|F|0--49:T>C	-1	-1	-1	-1	-1	-1	1	-1	1	-1	-1	1	-1	-1	-1	-1	-1	-1	-1	-1	-1	-1	-1	-1	-1	-1	-1	-1	-1	-1	-1	-1	-1	-1	-1	-1	-1	-1	1	-1	-1	-1	1	-1	-1	-1	-1	1	-1
1199799|F|0--26:C>T	1	1	1	1	1	1	-1	1	1	1	1	-1	-1	1	1	-1	1	1	-1	-1	1	1	1	1	1	1	-1	1	1	1	-1	-1	1	1	1	-1	-1	-1	-1	-1	-1	-1	-1	1	-1	-1	1	-1	1
1093762|F|0--48:A>C	-1	-1	-1	-1	1	-1	1	-1	1	-1	-1	1	-1	-1	-1	-1	-1	-1	-1	-1	-1	-1	-1	-1	-1	-1	-1	-1	-1	-1	-1	-1	-1	-1	-1	-1	-1	-1	1	-1	-1	-1	-1	-1	-1	-1	-1	1	-1
1122088|F|0	1	1	1	1	1	1	-1	1	-1	1	1	-1	-1	1	1	-1	1	1	-1	-1	1	1	1	1	1	1	-1	1	1	1	-1	-1	1	1	1	-1	-1	-1	-1	-1	-1	-1	-1	1	-1	-1	1	-1	1
1089943|F|0	-1	-1	1	-1	1	1	1	1	1	1	1	1	1	-1	1	-1	1	1	1	1	-1	-1	1	1	-1	1	1	1	1	-1	1	1	1	-1	1	1	1	1	1	-1	-1	-1	-1	1	1	1	1	-1	-1
992333|F|0--61:C>A	-1	-1	-1	-1	-1	-1	1	-1	-1	-1	-1	1	1	-1	-1	1	-1	-1	1	1	-1	-1	-1	-1	-1	-1	1	-1	-1	-1	1	1	-1	1	-1	1	1	1	1	1	1	1	1	-1	1	1	-1	1	-1
1211512|F|0--26:C>T	1	1	1	1	1	-1	1	1	1	1	-1	1	1	1	1	1	1	1	1	1	1	1	-1	1	1	1	1	1	1	1	1	1	1	1	1	1	1	1	1	1	1	1	1	1	1	1	1	1	1
1167152|F|0--19:T>C	-1	-1	1	-1	1	1	1	1	1	1	1	1	1	-1	1	-1	1	1	1	1	-1	-1	1	1	-1	1	1	1	1	-1	1	1	1	-1	1	1	1	1	1	-1	-1	-1	1	1	1	1	1	-1	-1
1073493|F|0	1	1	1	1	1	-1	1	1	1	1	-1	1	1	1	1	1	1	1	1	1	1	1	-1	1	1	1	1	1	1	1	1	1	1	1	1	1	1	1	-1	1	1	1	1	1	1	1	1	1	1
1385900|F|0	-1	-1	-1	-1	-1	-1	-1	-1	-1	-1	-1	-1	-1	-1	-1	-1	-1	-1	-1	-1	-1	-1	-1	-1	-1	-1	-1	-1	-1	-1	-1	-1	-1	-1	-1	-1	-1	-1	-1	-1	-1	-1	-1	-1	-1	-1	-1	-1	-1
1383631|F|0	-1	-1	-1	-1	-1	1	1	-1	-1	-1	-1	1	-1	-1	-1	-1	-1	-1	-1	-1	-1	-1	-1	-1	-1	-1	-1	-1	-1	-1	-1	-1	-1	-1	-1	-1	-1	-1	-1	-1	-1	-1	-1	-1	-1	-1	-1	-1	-1
1258503|F|0	1	1	-1	1	-1	-1	-1	-1	-1	-1	-1	-1	-1	1	-1	1	-1	-1	-1	-1	1	1	-1	-1	1	-1	-1	-1	-1	1	-1	-1	-1	1	-1	-1	-1	-1	-1	1	1	1	-1	-1	-1	-1	-1	1	1
1206211|F|0	-1	-1	-1	-1	-1	-1	-1	-1	-1	-1	-1	-1	-1	-1	-1	-1	-1	1	-1	-1	-1	-1	-1	-1	-1	-1	-1	-1	-1	-1	-1	-1	-1	-1	-1	-1	-1	-1	-1	-1	-1	-1	-1	-1	-1	-1	-1	-1	-1
1188357|F|0	-1	-1	-1	-1	-1	-1	1	-1	-1	-1	-1	1	-1	-1	-1	-1	-1	-1	-1	-1	-1	-1	-1	-1	-1	-1	-1	-1	-1	-1	1	-1	-1	-1	-1	-1	1	1	-1	-1	-1	-1	-1	-1	-1	-1	-1	-1	-1
1124127|F|0	1	1	1	1	1	-1	-1	1	1	1	1	-1	1	1	1	1	1	1	1	1	1	1	1	1	1	1	1	1	1	1	1	1	1	1	1	1	1	1	-1	1	1	1	1	-1	1	1	1	1	1
1103716|F|0	1	1	1	1	1	1	-1	1	1	1	-1	-1	1	1	1	1	1	1	1	1	1	1	1	1	1	1	1	1	1	1	-1	1	1	1	1	1	-1	-1	-1	1	-1	1	1	1	1	1	1	1	1
1088697|F|0	1	1	1	1	1	-1	-1	1	1	1	-1	-1	1	1	1	1	1	1	1	1	1	1	-1	1	1	1	1	1	1	1	-1	1	1	1	1	1	-1	-1	-1	1	1	1	1	1	1	1	1	1	1
1065220|F|0	1	1	1	1	1	-1	-1	1	1	1	-1	-1	1	1	1	1	1	1	1	1	1	1	-1	1	1	1	1	1	1	1	-1	1	1	1	1	1	-1	-1	-1	1	1	1	1	1	1	1	1	1	1
1064172|F|0	-1	-1	-1	-1	-1	1	-1	-1	-1	-1	1	-1	-1	-1	-1	-1	-1	-1	-1	-1	-1	-1	1	-1	-1	-1	-1	-1	-1	-1	-1	-1	-1	-1	-1	-1	-1	-1	-1	-1	-1	1	-1	-1	-1	-1	-1	-1	-1
1056315|F|0	1	1	-1	1	1	-1	-1	-1	-1	-1	-1	-1	-1	-1	-1	-1	-1	-1	-1	-1	-1	-1	-1	-1	-1	-1	-1	-1	1	-1	1	-1	-1	-1	-1	-1	-1	-1	-1	1	-1	1	1	-1	-1	-1	-1	-1	-1
1665701|F|0	-1	-1	-1	-1	-1	-1	-1	-1	-1	-1	-1	-1	-1	-1	-1	-1	-1	-1	-1	-1	-1	-1	-1	-1	-1	-1	-1	-1	-1	-1	-1	-1	-1	-1	-1	-1	-1	-1	-1	-1	-1	-1	-1	-1	-1	-1	-1	-1	-1
1401028|F|0	-1	-1	-1	-1	-1	-1	1	-1	-1	-1	-1	1	-1	-1	-1	-1	-1	-1	-1	-1	-1	-1	-1	-1	-1	-1	-1	-1	-1	-1	1	-1	-1	-1	-1	-1	1	1	-1	-1	-1	-1	-1	-1	-1	-1	-1	-1	-1
1342621|F|0	1	1	1	1	1	-1	-1	1	1	1	1	-1	1	1	1	-1	1	1	1	1	1	1	1	1	1	1	1	1	1	1	-1	1	1	1	1	1	-1	-1	-1	1	1	1	1	1	1	1	1	1	1
1267789|F|0	-1	-1	1	-1	1	1	-1	1	-1	1	1	-1	1	-1	1	-1	1	1	1	1	-1	-1	1	1	-1	1	1	1	1	-1	-1	1	1	-1	1	1	-1	-1	-1	-1	-1	-1	-1	1	1	1	-1	-1	-1
1244567|F|0	-1	-1	-1	-1	-1	-1	1	-1	-1	-1	-1	1	-1	-1	-1	-1	-1	-1	-1	-1	-1	-1	-1	-1	-1	-1	-1	-1	-1	-1	1	-1	-1	-1	-1	-1	1	1	-1	-1	-1	-1	-1	-1	-1	-1	-1	-1	-1
1218524|F|0	-1	1	-1	1	1	1	-1	1	1	1	1	-1	1	1	1	1	-1	1	1	1	1	1	-1	1	1	1	1	1	1	1	1	1	1	1	1	1	1	1	-1	1	1	1	1	1	1	1	1	1	1
1194351|F|0--19:G>A	1	1	1	1	1	1	-1	1	1	1	1	-1	1	1	1	1	1	1	1	1	1	1	1	1	1	1	1	1	1	1	-1	1	1	1	1	1	-1	-1	1	1	1	1	1	1	1	1	1	1	1
1088593|F|0	1	1	1	1	1	1	1	1	1	1	1	1	1	1	1	1	1	1	1	1	1	1	1	1	1	1	1	1	1	1	-1	1	1	1	1	1	-1	-1	1	1	-1	1	-1	1	1	1	1	1	1
1073670|F|0	-1	-1	1	-1	1	1	1	1	1	1	1	1	1	-1	1	-1	1	1	1	1	-1	-1	1	1	-1	1	1	1	1	-1	1	1	1	-1	1	1	1	1	1	-1	-1	-1	1	1	1	1	1	-1	-1
1066181|F|0--66:T>C	1	1	1	1	1	1	1	1	1	1	1	1	1	1	1	1	1	1	1	1	1	1	1	1	1	1	1	1	1	1	1	1	1	1	1	1	1	1	1	1	1	1	1	1	1	1	1	1	1
1004259|F|0--22:C>T	-1	-1	-1	-1	-1	-1	1	-1	-1	-1	-1	1	-1	-1	-1	-1	-1	-1	-1	-1	-1	-1	-1	-1	-1	-1	-1	-1	-1	-1	1	-1	-1	-1	-1	-1	1	1	1	1	1	1	-1	-1	-1	-1	-1	1	-1
1667050|F|0--35:A>C	1	1	1	1	1	1	1	1	1	1	1	1	1	1	1	1	1	1	1	1	1	1	1	1	1	1	1	1	1	1	1	1	1	1	1	1	1	1	1	1	1	1	1	1	1	1	1	1	1
1202916|F|0--34:G>A	1	1	1	1	1	1	-1	1	1	1	1	-1	1	1	1	1	1	1	1	1	1	1	1	1	1	1	1	1	1	1	-1	1	1	1	1	1	-1	-1	1	1	1	1	1	1	1	1	1	1	1
1093885|F|0--45:G>A	-1	-1	-1	-1	-1	-1	1	-1	1	-1	-1	1	1	-1	-1	1	-1	-1	1	1	-1	-1	-1	-1	-1	-1	1	-1	-1	-1	1	1	-1	-1	-1	1	1	1	1	1	1	1	1	-1	1	1	-1	1	-1
1091354|F|0--41:A>G	1	1	1	1	1	-1	-1	1	1	1	-1	-1	1	1	1	1	1	1	1	1	1	1	-1	1	1	1	1	1	1	1	-1	1	1	1	1	1	-1	-1	1	1	1	1	1	1	1	1	1	1	1
1089522|F|0--35:T>C	1	1	-1	1	-1	-1	1	-1	1	-1	-1	1	-1	1	-1	1	-1	-1	-1	-1	1	1	-1	-1	1	-1	-1	-1	-1	1	1	-1	-1	1	-1	-1	1	1	1	1	1	1	1	-1	-1	-1	1	1	1
1088611|F|0--29:T>C	-1	-1	-1	-1	-1	-1	1	-1	1	-1	-1	1	-1	-1	-1	-1	-1	-1	-1	-1	-1	-1	-1	-1	-1	-1	-1	-1	-1	-1	1	-1	-1	-1	-1	-1	1	1	1	-1	-1	-1	1	-1	-1	-1	-1	-1	-1
996356|F|0--40:C>G	1	1	1	1	1	1	-1	1	-1	1	1	-1	1	1	1	1	1	1	1	1	1	1	1	1	1	1	1	1	1	1	1	1	1	1	1	1	1	-1	-1	1	1	1	-1	1	1	1	1	1	1
1267176|F|0	1	1	-1	1	-1	-1	-1	-1	-1	-1	-1	-1	-1	1	-1	1	-1	-1	-1	-1	1	1	-1	-1	1	-1	-1	-1	-1	1	-1	-1	-1	1	-1	-1	-1	-1	-1	1	1	1	-1	-1	-1	-1	-1	1	1
1086771|F|0--19:A>G	1	1	1	1	1	1	-1	1	1	1	1	-1	1	1	1	1	1	1	1	1	1	1	1	1	1	1	1	1	1	1	1	1	1	1	1	1	1	1	1	1	1	1	1	1	1	1	1	1	1
1036841|F|0--25:T>G	1	1	1	1	1	-1	-1	1	1	1	1	-1	1	1	1	1	1	1	1	1	1	1	1	1	1	1	1	1	1	1	-1	1	1	1	1	1	-1	-1	1	1	1	1	1	1	1	1	1	1	1
980395|F|0--19:C>G	1	1	1	1	1	1	1	1	1	1	1	1	1	1	1	1	1	1	1	1	1	1	1	1	1	1	1	1	1	1	1	1	1	1	1	1	1	1	1	1	1	1	1	1	1	1	1	1	1
1666581|F|0--9:T>C	1	1	1	1	1	1	1	1	1	1	1	1	1	1	1	1	1	1	1	1	1	1	1	1	1	1	1	1	1	1	1	1	1	1	1	1	1	1	1	1	1	1	1	1	1	1	1	1	1
1128044|F|0--16:G>C	-1	-1	-1	-1	-1	-1	1	-1	1	-1	-1	1	1	-1	-1	1	-1	-1	1	1	-1	-1	-1	-1	-1	-1	1	-1	-1	-1	1	1	-1	-1	-1	1	1	1	1	1	1	1	1	-1	1	1	-1	1	-1
1089668|F|0--34:C>T	1	1	1	1	1	1	1	1	1	1	1	1	1	1	1	1	1	1	1	1	1	1	1	1	1	1	1	1	1	1	1	1	1	1	1	1	1	1	1	1	1	1	-1	1	1	1	1	1	1
1031228|F|0--28:T>C	1	1	1	1	1	1	1	1	1	1	1	1	1	1	1	1	1	1	1	1	1	1	1	1	1	1	1	1	1	1	1	1	1	1	1	1	1	1	1	1	1	1	1	1	1	1	1	1	1
1005540|F|0--47:G>A	-1	-1	-1	-1	-1	-1	1	-1	-1	-1	-1	1	-1	-1	-1	-1	-1	-1	-1	-1	-1	-1	-1	-1	-1	-1	-1	-1	-1	-1	-1	-1	-1	-1	-1	-1	-1	-1	-1	-1	-1	-1	-1	-1	-1	-1	-1	-1	-1
1371076|F|0	-1	-1	-1	-1	-1	1	1	-1	-1	-1	-1	1	-1	-1	-1	-1	-1	-1	-1	-1	-1	-1	-1	-1	-1	-1	-1	-1	-1	-1	1	-1	-1	-1	-1	-1	1	1	-1	-1	-1	-1	-1	-1	-1	-1	-1	-1	-1
1269045|F|0	1	1	1	1	1	1	-1	1	-1	1	1	-1	-1	1	1	-1	1	1	-1	-1	1	1	1	1	1	1	-1	1	1	1	-1	-1	1	1	1	-1	-1	-1	-1	-1	-1	-1	-1	1	-1	-1	1	-1	1
1267210|F|0	1	1	1	1	1	-1	-1	1	-1	1	1	-1	1	1	1	1	1	1	1	1	-1	1	1	1	1	-1	1	1	1	1	-1	1	1	1	1	1	-1	-1	-1	1	1	1	-1	1	1	1	-1	1	1
1202916|F|0--22:A>G	1	1	1	1	1	1	-1	1	1	1	1	-1	1	1	1	1	1	1	1	1	1	1	1	1	1	1	1	1	1	1	-1	1	1	1	1	1	-1	-1	1	1	1	1	1	1	1	1	1	1	1
1092926|F|0	-1	-1	-1	-1	-1	1	1	-1	1	-1	-1	1	-1	-1	-1	-1	-1	-1	-1	-1	1	-1	-1	-1	-1	-1	-1	-1	-1	-1	1	-1	-1	-1	-1	-1	1	1	1	-1	-1	-1	1	-1	-1	-1	1	-1	-1
1071498|F|0	-1	-1	-1	-1	-1	-1	1	-1	1	-1	-1	1	1	-1	-1	1	-1	-1	1	1	-1	-1	-1	-1	-1	-1	1	-1	-1	-1	1	1	-1	-1	-1	1	1	1	-1	1	1	1	1	-1	1	1	-1	1	-1
1068871|F|0	1	1	1	1	1	-1	-1	1	1	1	1	-1	1	1	1	1	1	1	1	1	1	1	1	1	1	1	1	1	1	1	-1	1	1	1	1	1	-1	-1	-1	1	1	1	1	1	1	1	1	1	1
1032247|F|0	1	1	1	1	1	1	1	1	1	1	1	1	1	1	1	1	1	1	1	1	1	1	1	1	1	1	1	1	1	1	1	1	1	1	1	1	1	1	-1	1	1	1	1	1	1	1	1	1	1
1377686|F|0	1	1	1	1	1	1	-1	1	-1	1	1	-1	-1	1	1	-1	1	1	-1	-1	1	1	1	1	1	1	-1	1	1	1	-1	-1	1	1	1	-1	-1	-1	-1	-1	-1	-1	-1	1	-1	-1	1	-1	1
1267107|F|0	-1	-1	-1	-1	-1	1	-1	-1	-1	-1	1	-1	-1	-1	-1	-1	-1	-1	-1	-1	-1	-1	1	-1	-1	-1	-1	-1	-1	-1	-1	-1	-1	-1	-1	-1	-1	-1	-1	-1	-1	-1	-1	-1	-1	-1	-1	-1	-1
1262278|F|0--12:G>A	-1	-1	1	-1	1	1	1	1	1	1	1	1	1	-1	1	-1	1	1	1	1	-1	-1	1	1	-1	1	1	1	1	-1	1	1	1	-1	1	1	1	1	1	-1	-1	-1	1	1	1	1	1	-1	-1
1241392|F|0	-1	-1	-1	-1	-1	-1	1	-1	-1	-1	-1	1	-1	-1	-1	-1	-1	-1	-1	-1	-1	-1	-1	-1	-1	-1	-1	-1	-1	-1	1	-1	-1	-1	-1	-1	1	1	-1	-1	-1	-1	-1	-1	-1	-1	-1	-1	-1
1202636|F|0	1	1	1	1	1	-1	1	1	-1	1	-1	1	1	1	1	1	1	1	1	1	1	1	-1	1	1	1	1	1	1	1	1	1	1	1	1	1	1	1	-1	1	-1	1	1	1	1	1	1	1	1
1167181|F|0--53:C>T	1	1	1	1	1	1	1	1	1	1	1	1	1	1	1	1	1	1	1	1	1	1	1	1	1	1	1	1	1	1	1	1	1	1	1	1	1	1	1	1	1	1	-1	1	1	1	1	1	1
1144770|F|0	1	1	1	1	1	1	-1	1	-1	1	-1	-1	1	1	1	1	1	1	1	1	1	1	1	1	1	1	1	1	1	1	-1	1	1	1	1	1	-1	-1	-1	1	1	1	-1	1	1	1	1	1	1
1117619|F|0--41:C>T	1	1	1	1	1	1	-1	1	-1	1	1	-1	1	1	1	1	1	1	1	1	1	1	1	1	1	1	1	1	1	1	-1	1	1	1	1	1	-1	-1	1	-1	-1	-1	-1	1	1	1	1	-1	1
1068781|F|0	1	1	1	1	1	-1	-1	1	1	1	-1	-1	1	1	1	1	1	1	1	1	1	1	-1	1	1	1	1	1	1	1	1	1	1	1	1	1	1	1	-1	1	1	1	1	1	1	1	1	1	1
1051067|F|0	-1	-1	-1	-1	-1	-1	-1	-1	1	-1	-1	-1	-1	-1	-1	-1	-1	-1	-1	-1	-1	-1	-1	-1	-1	-1	-1	-1	-1	-1	-1	-1	-1	-1	-1	-1	-1	-1	-1	1	1	1	1	-1	-1	-1	1	1	-1
1027289|F|0--13:G>A	-1	-1	-1	-1	-1	-1	1	-1	-1	-1	-1	1	-1	-1	-1	-1	-1	-1	-1	-1	-1	-1	1	-1	-1	-1	-1	-1	-1	-1	-1	-1	-1	-1	-1	-1	-1	-1	-1	-1	-1	-1	-1	-1	-1	-1	-1	-1	-1
1003611|F|0--20:A>T	1	1	1	1	1	1	-1	1	1	1	1	-1	1	1	1	1	1	1	1	1	1	1	1	1	1	1	1	1	1	1	1	1	1	1	1	1	1	1	1	1	1	1	1	1	1	1	1	1	1
1297131|F|0	-1	-1	-1	-1	-1	-1	1	-1	-1	-1	-1	1	-1	-1	-1	-1	-1	-1	-1	-1	-1	-1	-1	-1	-1	-1	-1	-1	-1	-1	1	-1	-1	-1	-1	-1	1	1	-1	-1	-1	-1	-1	-1	-1	-1	-1	-1	-1
1241429|F|0	-1	-1	-1	-1	-1	-1	1	-1	-1	-1	-1	1	-1	-1	-1	-1	-1	-1	-1	-1	-1	-1	-1	-1	-1	-1	-1	-1	-1	-1	1	-1	-1	-1	-1	-1	1	1	-1	-1	-1	-1	-1	-1	-1	-1	-1	-1	-1
1221198|F|0	1	1	1	1	1	-1	1	1	-1	1	-1	1	1	1	1	1	1	1	1	1	1	1	-1	1	1	1	1	1	1	1	1	1	1	1	1	1	1	1	-1	1	-1	1	1	1	1	1	1	1	1
1216062|F|0	-1	-1	-1	-1	-1	-1	1	-1	1	-1	-1	1	-1	-1	-1	-1	-1	-1	-1	-1	1	-1	-1	-1	1	-1	-1	-1	-1	-1	1	-1	-1	1	-1	-1	1	1	-1	1	1	1	1	-1	-1	-1	1	1	-1
1090846|F|0	-1	-1	-1	-1	-1	-1	-1	-1	1	-1	-1	-1	-1	-1	-1	-1	-1	-1	1	-1	-1	-1	-1	-1	-1	-1	-1	-1	-1	-1	1	-1	-1	-1	-1	-1	1	1	-1	-1	-1	-1	1	-1	-1	-1	-1	-1	-1
981798|F|0	1	1	1	1	1	-1	1	1	1	1	-1	1	1	1	1	1	1	1	1	1	1	1	-1	1	1	1	1	1	1	1	1	1	1	1	1	1	1	1	-1	1	1	1	1	1	1	1	1	1	1
978859|F|0	1	1	1	1	1	-1	-1	1	1	1	-1	-1	1	1	1	1	1	1	1	1	1	1	-1	1	1	1	1	1	1	1	1	1	1	1	1	1	1	1	-1	1	1	1	1	1	1	1	1	1	1
1080714|F|0	1	1	1	1	1	1	1	1	1	1	1	1	1	1	1	1	1	1	1	1	1	1	1	1	1	1	1	1	1	1	1	1	1	1	1	1	1	1	1	1	1	1	1	1	1	1	1	1	1
1260851|F|0--9:G>A	1	1	1	1	1	1	-1	1	-1	1	1	-1	1	1	1	1	1	1	1	1	1	1	1	1	1	1	1	1	1	1	1	1	1	1	1	1	-1	-1	-1	1	1	1	-1	1	1	1	-1	-1	1
1184166|F|0--60:G>C	-1	-1	-1	1	-1	1	1	-1	1	-1	-1	1	-1	-1	-1	-1	-1	-1	-1	-1	-1	-1	-1	-1	-1	-1	-1	-1	-1	-1	1	-1	-1	-1	-1	-1	1	1	1	1	1	1	1	-1	-1	-1	-1	-1	-1
1110373|F|0--19:T>A	1	1	1	1	1	1	1	1	1	1	1	1	1	1	1	1	1	1	1	1	1	1	1	1	1	1	1	1	1	1	-1	1	1	1	1	1	-1	1	1	1	1	1	1	1	1	1	1	1	1
1085087|F|0--22:T>C	-1	-1	-1	-1	-1	-1	-1	-1	1	-1	-1	-1	-1	-1	-1	-1	-1	-1	-1	-1	-1	-1	-1	-1	-1	-1	-1	-1	-1	-1	-1	-1	-1	-1	-1	-1	-1	1	1	-1	-1	-1	1	-1	-1	-1	-1	-1	-1
1008954|F|0--46:T>G	1	1	1	1	1	1	-1	1	-1	1	1	-1	1	1	1	1	1	1	1	1	1	1	1	1	1	1	1	1	1	1	1	1	1	1	1	1	1	-1	-1	1	1	1	-1	1	1	1	1	1	1
1002357|F|0--38:G>A	1	1	1	1	1	1	1	1	1	1	1	1	1	1	1	1	1	1	1	1	1	1	1	1	1	1	1	1	1	1	-1	1	1	1	1	1	-1	1	1	1	1	1	1	1	1	1	1	1	1
1002326|F|0--44:A>C	-1	-1	-1	-1	-1	-1	1	-1	1	-1	-1	1	-1	-1	-1	-1	-1	-1	-1	-1	-1	-1	-1	-1	-1	-1	-1	-1	-1	-1	1	-1	-1	-1	-1	-1	1	1	1	-1	-1	-1	1	-1	-1	-1	1	1	-1
1003643|F|0--60:A>G	-1	-1	-1	-1	-1	-1	-1	-1	1	-1	-1	-1	-1	-1	-1	-1	-1	-1	-1	-1	-1	-1	-1	-1	-1	-1	-1	-1	-1	-1	1	-1	-1	-1	-1	-1	1	1	-1	-1	-1	-1	-1	-1	-1	-1	-1	-1	-1
1207711|F|0	-1	-1	-1	-1	-1	-1	-1	-1	1	-1	-1	-1	-1	-1	-1	-1	-1	-1	-1	-1	-1	-1	-1	-1	-1	-1	-1	-1	-1	-1	1	-1	-1	-1	-1	-1	1	1	-1	-1	-1	-1	-1	-1	-1	-1	-1	-1	-1
1071331|F|0	1	1	1	-1	1	-1	1	1	1	1	1	1	1	1	1	1	1	1	1	1	1	1	1	1	1	1	1	1	1	1	1	1	1	1	1	1	1	1	1	-1	-1	-1	1	1	1	1	1	1	1
1114828|F|0--34:G>A	1	1	1	1	1	1	1	1	1	1	1	1	1	1	1	1	1	1	1	1	1	1	1	1	1	1	1	1	1	1	1	1	1	1	1	1	1	1	1	-1	-1	1	-1	1	1	1	1	1	1
1216274|F|0	1	1	1	1	1	1	1	1	1	1	1	1	1	1	1	1	1	1	1	1	1	1	1	1	1	1	1	1	1	1	1	1	1	1	1	1	1	1	1	1	1	1	1	1	1	1	1	1	1
1091003|F|0	-1	-1	-1	-1	-1	-1	-1	-1	1	-1	-1	-1	-1	-1	-1	-1	-1	-1	-1	-1	-1	-1	-1	-1	-1	-1	-1	-1	-1	-1	1	-1	-1	-1	-1	-1	-1	-1	1	-1	-1	-1	1	-1	-1	-1	-1	-1	-1
1219848|F|0--52:C>G	-1	-1	-1	1	-1	1	1	-1	1	-1	-1	1	-1	-1	-1	-1	-1	-1	-1	-1	-1	-1	-1	-1	-1	-1	-1	-1	-1	-1	1	-1	-1	-1	-1	-1	1	1	1	1	1	1	-1	-1	-1	-1	-1	-1	-1
1214595|F|0--57:A>G	-1	-1	-1	1	-1	1	1	-1	1	-1	-1	1	-1	-1	-1	-1	-1	-1	-1	-1	-1	-1	-1	-1	-1	-1	-1	-1	-1	-1	1	-1	-1	-1	-1	-1	1	1	1	1	1	1	1	-1	-1	-1	-1	-1	-1
1104236|F|0--8:C>T	-1	-1	-1	-1	-1	-1	1	-1	1	-1	-1	1	-1	-1	-1	-1	-1	-1	-1	-1	-1	-1	-1	-1	-1	-1	-1	-1	-1	-1	1	-1	-1	-1	-1	-1	1	1	1	1	1	1	1	-1	-1	-1	1	1	-1
1091112|F|0--13:A>G	1	1	1	1	1	1	1	1	1	1	1	1	1	1	1	1	1	1	1	1	1	1	1	1	1	1	1	1	1	1	-1	1	1	1	1	1	-1	1	1	1	1	1	1	1	1	1	1	1	1
1697176|F|0--46:C>T	1	1	1	1	1	1	1	1	1	1	1	1	1	1	1	1	1	1	1	1	1	1	1	1	1	1	1	1	1	1	1	1	1	1	1	1	1	1	1	1	1	1	1	1	1	1	1	1	1
1106896|F|0--31:A>C	-1	-1	-1	-1	-1	-1	1	-1	1	-1	-1	1	-1	-1	-1	-1	-1	-1	-1	-1	-1	-1	-1	-1	-1	-1	-1	-1	-1	-1	1	1	-1	-1	-1	-1	1	1	1	-1	-1	-1	1	-1	-1	-1	-1	-1	-1
1233982|F|0--23:C>T	1	1	1	1	1	1	1	1	1	1	1	1	1	1	1	1	1	1	1	1	1	1	1	1	1	1	1	1	1	1	1	1	1	1	1	1	1	1	1	1	1	1	1	1	1	1	1	1	1
1196718|F|0--66:A>C	-1	-1	-1	-1	-1	-1	1	-1	1	-1	-1	1	-1	-1	-1	-1	-1	-1	-1	-1	-1	-1	-1	-1	-1	-1	-1	-1	-1	-1	1	-1	-1	-1	-1	-1	1	1	1	1	-1	-1	1	-1	-1	-1	-1	-1	-1
1129298|F|0--44:C>T	1	1	1	1	1	1	1	1	1	1	1	1	1	1	1	1	1	1	1	1	1	1	1	1	1	1	1	1	1	1	1	1	1	1	1	1	1	1	1	1	1	1	1	1	1	1	1	1	1
1093781|F|0--43:C>T	-1	-1	-1	-1	-1	-1	1	-1	1	-1	-1	1	-1	-1	-1	-1	-1	-1	-1	-1	-1	-1	-1	-1	-1	-1	-1	-1	-1	-1	1	-1	-1	-1	-1	-1	1	1	1	-1	-1	-1	1	-1	-1	-1	-1	-1	-1
1042683|F|0	-1	-1	-1	-1	-1	1	1	-1	1	-1	-1	1	-1	-1	-1	-1	-1	-1	-1	-1	-1	-1	-1	-1	-1	-1	-1	-1	-1	-1	1	-1	-1	-1	-1	-1	1	1	1	1	1	-1	1	-1	-1	-1	1	1	-1
1269329|F|0	-1	-1	-1	-1	-1	-1	-1	-1	-1	-1	-1	-1	-1	-1	-1	-1	-1	-1	-1	-1	-1	-1	-1	-1	-1	-1	-1	-1	-1	-1	-1	-1	-1	-1	-1	-1	-1	-1	-1	-1	-1	-1	-1	-1	-1	-1	-1	-1	-1
1120305|F|0	1	1	1	1	1	1	-1	1	-1	1	1	-1	1	1	1	1	1	1	1	1	1	1	1	1	1	1	1	1	1	1	-1	1	1	1	1	1	-1	-1	-1	1	1	1	-1	1	1	1	1	1	1
1053562|F|0	-1	-1	-1	-1	-1	-1	1	-1	1	-1	-1	1	-1	-1	-1	-1	-1	-1	-1	-1	-1	-1	-1	-1	-1	-1	-1	-1	-1	-1	1	-1	-1	-1	-1	-1	1	1	1	-1	-1	-1	1	-1	-1	-1	-1	-1	-1
1088900|F|0	1	1	1	1	1	1	1	1	1	1	1	1	1	1	1	1	1	1	1	1	1	1	1	1	1	1	1	1	1	1	-1	1	1	1	1	1	-1	1	1	1	1	1	1	1	1	1	1	1	1
1052127|F|0	-1	-1	-1	-1	-1	-1	1	-1	1	-1	-1	1	-1	-1	-1	-1	-1	-1	-1	-1	-1	-1	-1	-1	-1	-1	-1	-1	-1	-1	-1	-1	-1	-1	-1	-1	1	1	1	-1	-1	-1	1	-1	-1	-1	-1	-1	-1
1028690|F|0--25:A>C	1	1	1	1	1	1	1	1	1	1	1	1	1	1	1	1	1	1	1	1	1	1	1	1	1	1	1	1	1	1	1	1	1	1	1	1	1	1	1	1	1	1	1	1	1	1	1	1	1
1771218|F|0	-1	-1	-1	-1	-1	-1	-1	-1	-1	-1	-1	-1	-1	-1	-1	-1	-1	-1	-1	-1	-1	-1	-1	-1	-1	-1	-1	-1	-1	-1	-1	-1	-1	-1	-1	-1	-1	-1	-1	-1	-1	-1	-1	-1	-1	-1	-1	-1	-1
1002167|F|0--29:A>G	1	1	1	1	1	1	-1	1	-1	1	1	-1	1	1	1	1	1	1	1	1	1	1	1	1	1	1	1	1	1	1	1	1	1	1	1	1	1	-1	-1	1	1	1	-1	1	1	1	1	1	1
978610|F|0--37:G>A	-1	-1	-1	-1	-1	-1	1	-1	1	-1	-1	1	-1	-1	-1	-1	-1	-1	-1	-1	-1	-1	-1	-1	-1	-1	-1	-1	-1	-1	1	-1	-1	-1	-1	-1	1	1	1	1	1	1	1	-1	-1	-1	1	1	-1
1081709|F|0--57:G>A	-1	-1	-1	-1	-1	-1	1	-1	1	-1	-1	1	-1	-1	-1	-1	-1	-1	-1	-1	-1	-1	-1	-1	-1	-1	-1	-1	-1	-1	1	-1	-1	-1	-1	-1	1	1	1	-1	-1	-1	1	-1	-1	-1	-1	-1	-1
1092704|F|0--42:C>T	1	1	1	1	1	1	-1	1	1	1	1	-1	1	1	1	1	1	1	1	1	1	1	1	1	1	1	1	1	1	1	-1	1	1	1	1	1	-1	1	1	1	1	1	1	1	1	1	1	1	1
980658|F|0--47:T>C	1	1	1	1	1	1	1	1	1	1	1	1	1	1	1	1	1	1	1	1	1	1	1	1	1	1	1	1	1	1	-1	1	1	1	1	1	-1	1	1	1	1	1	1	1	1	1	1	1	1
1721305|F|0	-1	-1	-1	-1	-1	-1	-1	-1	-1	-1	-1	-1	-1	-1	-1	-1	-1	-1	-1	-1	-1	-1	-1	-1	-1	-1	-1	-1	-1	-1	-1	-1	-1	-1	-1	-1	-1	-1	-1	-1	-1	-1	-1	-1	-1	-1	-1	-1	-1
1267478|F|0	1	1	1	1	1	1	-1	1	-1	1	1	-1	1	1	1	1	1	1	1	1	1	1	1	1	1	1	1	1	1	1	-1	1	1	1	1	1	-1	-1	-1	-1	-1	-1	-1	1	1	1	-1	-1	1
1098895|F|0	1	1	1	1	1	-1	1	1	-1	1	1	1	-1	1	1	1	1	1	-1	-1	1	1	1	-1	1	-1	-1	-1	-1	-1	-1	-1	1	-1	-1	-1	-1	-1	1	-1	-1	-1	1	1	-1	-1	-1	-1	-1
1234822|F|0	-1	-1	-1	-1	-1	-1	-1	-1	-1	-1	-1	-1	-1	-1	-1	-1	-1	-1	-1	-1	-1	-1	-1	-1	-1	-1	-1	-1	-1	-1	-1	-1	-1	-1	-1	-1	-1	-1	1	-1	-1	-1	-1	-1	-1	-1	-1	-1	-1
1025313|F|0	-1	-1	-1	-1	-1	1	-1	-1	-1	-1	-1	-1	-1	-1	-1	-1	-1	-1	1	1	-1	-1	-1	1	-1	1	1	-1	-1	1	-1	-1	-1	-1	1	1	1	1	1	1	-1	1	1	-1	1	1	-1	-1	1
1092345|F|0	-1	1	-1	1	1	-1	-1	1	-1	1	1	-1	-1	1	1	-1	1	1	-1	-1	1	1	1	-1	1	-1	-1	-1	-1	-1	-1	-1	1	-1	-1	-1	-1	-1	-1	-1	-1	-1	-1	1	-1	-1	-1	-1	-1
988758|F|0--46:G>A	1	1	1	1	1	-1	-1	1	-1	1	1	-1	-1	1	1	-1	1	1	-1	-1	1	1	-1	-1	1	-1	-1	-1	-1	-1	-1	-1	1	-1	-1	-1	-1	-1	-1	-1	-1	-1	1	1	-1	-1	-1	-1	-1
1240602|F|0	-1	-1	-1	-1	-1	1	1	-1	1	-1	-1	1	1	-1	-1	1	-1	-1	1	1	-1	1	1	1	1	1	1	1	1	1	1	1	-1	1	1	1	1	1	1	1	1	1	1	-1	1	1	1	1	1
1092291|F|0--36:G>A	1	1	1	1	1	1	1	1	1	1	1	1	1	1	1	1	1	1	1	1	1	1	1	1	1	1	1	1	1	1	1	1	1	1	1	1	1	1	-1	1	1	1	-1	1	1	1	1	1	1
1073101|F|0	-1	-1	-1	-1	-1	1	1	-1	1	-1	-1	1	1	-1	-1	1	-1	-1	1	1	-1	1	1	1	1	1	1	1	1	1	1	1	-1	1	1	1	1	1	1	1	1	1	1	-1	1	1	1	1	1
1091942|F|0-60:A>G-60:A>G	-1	-1	-1	-1	-1	-1	1	-1	1	-1	-1	1	-1	-1	-1	-1	-1	-1	-1	-1	-1	-1	-1	-1	-1	-1	-1	-1	-1	-1	1	-1	-1	-1	-1	-1	1	1	1	-1	-1	1	-1	-1	-1	-1	1	1	-1
1219577|F|0--41:T>C	1	1	1	1	1	1	1	1	1	1	1	1	1	1	1	1	1	1	1	1	1	1	1	1	1	1	1	1	1	1	1	1	1	1	1	1	1	1	1	1	1	1	1	1	1	1	1	1	1
1862853|F|0--7:A>G	1	1	1	1	1	1	1	1	1	1	1	1	1	1	1	1	1	1	1	1	1	1	1	1	1	1	1	1	1	1	1	1	1	1	1	1	1	1	1	1	1	1	1	1	1	1	1	1	1
1699028|F|0	-1	-1	-1	-1	-1	-1	-1	-1	-1	-1	-1	-1	-1	-1	-1	-1	-1	-1	-1	-1	-1	-1	-1	-1	-1	-1	-1	-1	-1	-1	-1	-1	-1	-1	-1	-1	-1	-1	-1	-1	-1	-1	-1	-1	-1	-1	-1	-1	-1
1044210|F|0--15:G>A	1	1	1	1	1	1	1	1	1	1	1	1	1	1	1	1	1	1	1	1	1	1	1	1	1	1	1	1	1	1	1	1	1	1	1	1	1	1	1	1	1	1	1	1	1	1	1	1	1
1053534|F|0	1	1	1	1	1	1	1	1	1	1	1	1	1	1	1	1	1	1	1	1	1	1	1	1	1	1	1	1	1	1	1	1	1	1	1	1	1	1	1	1	1	1	1	1	1	1	1	1	1
998666|F|0--20:T>A	1	1	1	1	1	-1	-1	1	-1	1	1	-1	-1	1	1	1	1	1	-1	-1	1	1	1	-1	1	-1	-1	-1	-1	-1	-1	-1	1	-1	-1	-1	-1	-1	-1	-1	-1	-1	-1	1	-1	-1	-1	-1	-1
1218490|F|0--10:T>C	-1	-1	-1	-1	-1	1	1	-1	1	-1	-1	1	1	-1	-1	-1	-1	-1	1	1	-1	-1	-1	1	-1	1	1	1	1	-1	1	1	-1	1	1	1	1	1	1	1	1	1	1	-1	1	1	1	1	1
1104210|F|0--5:G>C	1	1	1	1	1	-1	-1	1	1	1	1	-1	1	1	1	1	1	1	1	1	1	1	1	1	1	1	1	1	1	1	1	1	1	1	1	1	1	1	1	1	1	-1	1	1	1	1	-1	-1	1
1062434|F|0--7:T>C	1	1	1	1	1	1	1	1	1	1	1	1	1	1	1	1	1	1	1	1	1	1	1	1	1	1	1	1	1	1	1	1	1	1	1	1	1	1	1	1	1	1	1	1	1	1	1	1	1
1215945|F|0--42:G>T	1	1	1	1	1	1	1	1	1	1	1	1	1	1	1	1	1	1	1	1	1	1	1	1	1	1	1	1	1	1	1	1	1	1	1	1	1	1	1	1	1	1	1	1	1	1	1	1	1
1071426|F|0--14:G>T	1	1	1	1	1	1	1	1	1	1	1	1	1	1	1	1	1	1	1	1	1	1	1	1	1	1	1	1	1	1	1	1	1	1	1	1	1	1	1	1	1	1	1	1	1	1	1	1	1
993244|F|0--58:G>T	1	1	1	1	1	1	1	1	1	1	1	1	1	1	1	1	1	1	1	1	1	1	1	1	1	1	1	1	1	1	1	1	1	1	1	1	1	1	1	1	1	1	1	1	1	1	1	1	1
980401|F|0--20:C>G	1	1	1	1	1	1	-1	1	-1	1	1	-1	-1	1	1	1	1	1	-1	-1	1	1	1	-1	1	-1	-1	-1	-1	-1	-1	-1	1	-1	-1	-1	-1	-1	-1	-1	-1	-1	-1	1	-1	-1	-1	-1	-1
1232997|F|0	-1	-1	-1	-1	-1	-1	-1	-1	-1	-1	-1	-1	-1	-1	-1	-1	-1	-1	-1	-1	-1	-1	-1	-1	-1	-1	-1	-1	-1	-1	-1	-1	-1	-1	-1	-1	-1	-1	1	-1	-1	-1	-1	-1	-1	-1	-1	-1	-1
1103954|F|0	1	1	1	1	1	1	1	1	-1	1	1	1	-1	1	1	1	1	1	-1	-1	1	1	1	-1	1	-1	-1	-1	-1	-1	-1	-1	1	-1	-1	-1	1	1	1	1	1	1	1	1	-1	-1	-1	-1	-1
1214818|F|0	1	1	1	1	1	1	1	1	1	1	1	1	1	1	1	1	1	1	1	1	1	1	1	1	1	1	1	1	1	1	1	1	1	1	1	1	1	1	-1	1	1	1	1	1	1	1	1	1	1
983995|F|0	1	1	1	1	1	1	1	1	1	1	1	1	1	1	1	1	1	1	1	1	1	1	1	1	1	1	1	1	1	1	1	1	1	1	1	1	1	1	-1	1	1	1	1	1	1	1	1	1	1
1101205|F|0	-1	-1	-1	-1	-1	-1	1	-1	1	-1	-1	1	-1	-1	-1	-1	-1	-1	-1	-1	-1	-1	-1	-1	-1	-1	-1	-1	-1	-1	-1	-1	-1	-1	-1	-1	-1	1	1	-1	-1	-1	1	-1	-1	-1	-1	-1	-1
1060665|F|0	1	1	1	1	1	1	1	1	1	1	1	1	1	1	1	1	1	1	1	1	1	1	1	1	1	1	1	1	1	1	1	1	1	1	1	1	1	1	1	1	1	1	1	1	1	1	1	1	1
1218436|F|0--41:G>A	-1	-1	-1	-1	-1	1	1	-1	1	-1	-1	1	1	-1	-1	1	-1	-1	1	1	-1	1	-1	1	1	-1	1	-1	-1	-1	1	1	-1	1	1	1	1	1	1	1	1	1	1	-1	1	1	1	1	1
991389|F|0--29:C>T	-1	-1	-1	-1	-1	-1	-1	-1	-1	-1	-1	-1	-1	-1	-1	-1	-1	-1	-1	-1	-1	-1	-1	-1	-1	-1	-1	-1	-1	-1	-1	-1	-1	-1	-1	-1	-1	-1	-1	-1	-1	-1	-1	-1	-1	-1	-1	-1	-1
1107569|F|0	-1	-1	-1	-1	-1	-1	-1	-1	-1	-1	-1	-1	-1	-1	-1	-1	-1	-1	-1	-1	-1	-1	-1	-1	-1	-1	-1	-1	-1	-1	-1	-1	-1	-1	-1	-1	-1	-1	-1	-1	-1	-1	-1	-1	-1	-1	-1	-1	-1
1134457|F|0--24:G>A	1	1	1	1	1	1	1	1	1	1	1	1	1	1	1	1	1	1	1	1	1	1	1	1	1	1	1	1	1	1	1	1	1	1	1	1	1	1	1	1	1	1	1	1	1	1	1	1	1
977195|F|0--27:T>A	1	1	1	1	1	1	1	1	1	1	1	1	1	1	1	1	1	1	1	1	1	1	1	1	1	1	1	1	1	1	1	1	1	1	1	1	1	1	1	1	1	1	1	1	1	1	1	1	1
1213417|F|0--5:A>G	1	1	1	1	1	1	1	1	1	1	1	1	1	1	1	1	1	1	1	1	1	1	1	1	1	1	1	1	1	1	1	1	1	1	1	1	1	1	1	1	1	1	1	1	1	1	1	1	1
1164132|F|0	1	1	1	1	1	-1	-1	1	-1	1	1	-1	1	1	1	1	1	1	1	1	1	1	1	1	1	1	1	1	1	1	-1	1	1	1	1	1	-1	-1	1	-1	-1	-1	1	1	1	1	-1	-1	1
1092679|F|0	1	1	1	1	1	1	1	1	1	1	1	1	1	1	1	1	1	1	1	1	1	1	1	1	1	1	1	1	1	1	1	1	1	1	1	1	1	1	1	1	1	1	1	1	1	1	1	1	1
1049140|F|0	1	1	1	1	1	1	1	1	1	1	1	1	1	1	1	1	1	1	1	1	1	1	1	1	1	1	1	1	1	1	1	1	1	1	1	1	1	1	1	1	1	1	1	1	1	1	1	1	1
1410653|F|0--49:G>C	1	1	1	1	1	1	1	1	1	1	1	1	1	1	1	1	1	1	1	1	1	1	1	1	1	1	1	1	1	1	1	1	1	1	1	1	1	1	1	1	1	1	1	1	1	1	1	1	1
1081812|F|0	1	1	1	1	1	1	1	1	1	1	1	1	1	1	1	1	1	1	1	1	1	1	1	1	1	1	1	1	1	1	1	1	1	1	1	1	1	1	1	1	1	1	1	1	1	1	1	1	1
1046839|F|0	1	1	1	1	1	1	1	1	1	1	1	1	1	1	1	1	1	1	1	1	1	1	1	1	1	1	1	1	1	1	1	1	1	1	1	1	1	1	1	1	1	1	1	1	1	1	-1	-1	1
1056735|F|0--58:T>C	1	1	1	1	1	1	1	1	1	1	1	1	1	1	1	1	1	1	1	1	1	1	1	1	1	1	1	1	1	1	1	1	1	1	1	1	1	1	1	1	1	1	1	1	1	1	1	1	1
1101839|F|0	1	1	1	1	1	1	1	1	1	1	1	1	1	1	1	1	1	1	1	1	1	1	1	1	1	1	1	1	1	1	1	1	1	1	1	1	1	-1	-1	1	1	1	-1	1	1	1	1	1	1
1254318|F|0	1	1	-1	-1	1	-1	1	1	1	1	1	1	1	-1	1	-1	1	1	1	1	-1	-1	-1	-1	-1	1	1	1	1	-1	-1	1	1	-1	1	1	-1	-1	-1	-1	-1	-1	-1	1	1	1	-1	-1	-1
1100365|F|0	1	1	1	1	1	1	-1	1	-1	1	1	-1	1	1	1	1	1	1	1	1	1	1	1	1	1	1	1	1	1	1	1	1	1	1	1	1	1	1	1	1	1	1	1	1	1	1	1	1	1
1032134|F|0--46:A>G	-1	-1	-1	-1	-1	1	1	-1	1	-1	-1	1	-1	-1	-1	-1	-1	-1	-1	-1	-1	-1	-1	-1	-1	-1	-1	-1	-1	-1	1	-1	-1	-1	-1	-1	-1	1	1	1	1	1	1	-1	-1	-1	-1	-1	-1
995057|F|0--40:G>C	-1	-1	-1	-1	-1	1	1	-1	1	-1	-1	1	-1	-1	-1	-1	-1	-1	-1	-1	-1	-1	-1	-1	-1	-1	-1	-1	-1	-1	1	-1	-1	-1	-1	-1	-1	1	-1	1	1	-1	-1	-1	-1	-1	-1	-1	-1
1000810|F|0--6:C>G	1	1	1	1	1	1	-1	1	-1	1	1	-1	1	1	1	1	1	1	1	1	1	1	1	1	1	1	1	1	1	1	-1	1	1	1	1	1	1	1	1	1	1	1	1	1	1	1	1	1	1
1091605|F|0--41:A>G	1	1	1	1	1	1	-1	1	-1	1	1	-1	1	1	1	1	1	1	1	1	1	1	1	1	1	1	1	1	1	1	1	1	1	1	1	1	1	1	1	1	1	1	1	1	1	1	1	1	1
1074839|F|0	-1	-1	-1	-1	-1	-1	1	-1	1	-1	-1	1	1	-1	-1	-1	-1	-1	1	1	-1	-1	-1	-1	-1	-1	1	1	-1	-1	-1	1	-1	-1	1	1	-1	-1	1	-1	-1	-1	-1	-1	1	1	-1	-1	-1
1082089|F|0	-1	-1	-1	-1	-1	-1	-1	-1	-1	-1	-1	-1	-1	-1	-1	-1	-1	-1	-1	-1	-1	-1	-1	-1	-1	-1	-1	-1	-1	-1	-1	-1	-1	-1	-1	-1	-1	-1	-1	-1	-1	-1	1	-1	-1	-1	-1	-1	-1
1228313|F|0	-1	-1	-1	-1	-1	1	-1	-1	-1	-1	-1	-1	1	-1	-1	-1	-1	-1	1	1	-1	-1	-1	-1	-1	-1	1	1	-1	-1	-1	-1	-1	-1	1	-1	1	1	1	1	1	1	1	-1	1	-1	1	1	-1
1261364|F|0	1	1	1	1	1	-1	-1	1	-1	1	1	-1	1	1	1	1	1	1	1	1	1	1	1	1	1	1	1	1	1	1	1	1	1	1	1	1	1	-1	-1	-1	-1	1	-1	1	1	1	1	1	1
1120035|F|0--46:T>C	-1	-1	-1	-1	-1	1	1	-1	1	-1	-1	1	-1	-1	-1	-1	-1	-1	-1	-1	-1	-1	-1	-1	-1	-1	-1	-1	-1	-1	-1	-1	-1	-1	-1	-1	-1	1	1	1	1	-1	1	-1	-1	-1	-1	-1	-1
1078363|F|0--33:A>G	-1	-1	-1	-1	-1	-1	1	-1	1	-1	-1	1	-1	-1	-1	-1	-1	-1	-1	-1	-1	-1	-1	-1	-1	-1	-1	-1	-1	-1	-1	-1	-1	-1	-1	-1	-1	-1	1	-1	-1	-1	1	-1	-1	-1	-1	-1	-1
1004052|F|0--8:G>A	1	-1	-1	-1	-1	1	1	-1	1	-1	-1	1	-1	-1	-1	-1	-1	-1	-1	-1	-1	-1	-1	-1	-1	-1	-1	-1	-1	-1	-1	-1	-1	-1	-1	-1	-1	1	1	1	1	-1	1	-1	-1	-1	-1	-1	-1
1279771|F|0	-1	-1	-1	-1	-1	1	1	-1	1	-1	-1	1	-1	-1	-1	-1	-1	-1	-1	-1	-1	-1	-1	-1	-1	-1	-1	-1	-1	-1	-1	-1	-1	-1	-1	-1	-1	1	1	1	1	1	1	-1	-1	-1	-1	-1	-1
1091623|F|0	-1	-1	-1	-1	-1	1	1	-1	1	-1	-1	1	-1	-1	-1	-1	-1	-1	-1	-1	-1	-1	-1	-1	-1	-1	-1	-1	-1	-1	-1	-1	-1	-1	-1	-1	-1	1	1	1	1	-1	1	-1	-1	-1	-1	-1	-1
1668384|F|0--15:G>A	-1	-1	-1	-1	-1	1	1	-1	1	-1	-1	1	-1	-1	-1	-1	-1	-1	-1	-1	-1	-1	-1	-1	-1	-1	-1	-1	-1	-1	-1	-1	-1	-1	-1	-1	-1	1	1	1	1	-1	1	-1	-1	-1	-1	1	-1
987187|F|0--28:C>G	-1	-1	-1	-1	-1	1	1	-1	1	-1	-1	1	-1	-1	-1	-1	-1	-1	-1	-1	-1	-1	-1	-1	-1	-1	-1	-1	-1	-1	-1	-1	-1	-1	-1	-1	-1	1	1	1	1	-1	-1	-1	-1	-1	-1	-1	-1
1110494|F|0--48:C>A	-1	-1	-1	-1	-1	1	1	-1	1	-1	-1	1	-1	-1	-1	-1	-1	-1	-1	-1	-1	-1	-1	-1	-1	-1	-1	-1	-1	-1	-1	-1	-1	-1	-1	-1	-1	1	-1	1	1	-1	-1	-1	-1	-1	-1	-1	-1
1195280|F|0--26:G>C	1	1	1	1	1	1	1	1	1	1	1	1	1	1	1	1	1	1	1	1	1	1	1	1	1	1	1	1	1	1	1	1	1	1	1	1	1	1	1	1	1	1	1	1	1	1	1	1	1
1043194|F|0--59:C>G	1	1	1	1	1	-1	-1	1	-1	1	1	-1	1	1	1	1	1	1	1	1	1	1	1	1	1	1	1	1	1	1	1	1	1	1	1	1	1	1	-1	-1	-1	-1	1	1	1	1	1	1	1
1111254|F|0	1	1	1	1	1	1	1	1	1	1	1	1	1	1	1	1	1	1	1	1	1	1	1	1	1	1	1	1	1	1	-1	1	1	1	1	1	-1	-1	-1	1	1	1	-1	1	1	1	-1	1	1
1110840|F|0	1	1	1	1	1	1	1	1	1	1	1	1	1	1	1	1	1	1	1	1	1	1	1	1	1	1	1	1	1	1	-1	1	1	1	1	1	-1	-1	-1	1	1	1	-1	1	1	1	-1	1	1
1032650|F|0	1	1	1	1	1	1	1	1	1	1	1	1	1	1	1	1	1	1	1	1	1	1	1	1	1	1	1	1	1	1	-1	1	1	1	1	1	-1	-1	1	1	1	1	1	1	1	1	1	1	1
1006460|F|0--46:A>C	-1	-1	-1	-1	-1	-1	-1	-1	-1	-1	-1	-1	-1	-1	-1	-1	-1	-1	-1	-1	-1	-1	-1	-1	-1	-1	-1	-1	-1	-1	-1	-1	-1	-1	-1	-1	-1	-1	1	-1	-1	-1	1	-1	-1	-1	-1	-1	-1
1207280|F|0--20:G>C	-1	-1	-1	-1	-1	-1	-1	-1	-1	-1	-1	-1	-1	-1	-1	-1	-1	-1	-1	-1	-1	-1	-1	-1	-1	-1	-1	-1	-1	-1	-1	-1	-1	-1	-1	-1	-1	-1	1	-1	-1	-1	1	-1	-1	-1	-1	-1	-1
1135527|F|0--25:C>T	1	1	1	1	1	1	1	1	1	1	1	1	1	1	1	1	1	1	1	1	1	1	1	1	1	1	1	1	1	1	1	1	1	1	1	1	1	1	1	1	1	1	1	1	1	1	1	1	1
1393538|F|0	-1	-1	-1	-1	-1	-1	-1	-1	-1	-1	-1	-1	-1	-1	-1	-1	-1	-1	-1	-1	-1	-1	-1	-1	-1	-1	-1	-1	-1	-1	-1	-1	-1	-1	-1	-1	-1	-1	1	-1	-1	-1	1	-1	-1	-1	-1	-1	-1
1064097|F|0	-1	-1	-1	-1	-1	-1	-1	-1	-1	-1	-1	-1	-1	-1	-1	-1	-1	-1	-1	-1	-1	-1	-1	-1	-1	-1	-1	-1	-1	-1	1	-1	-1	-1	-1	-1	1	1	1	-1	-1	-1	1	-1	-1	-1	1	-1	-1
1107069|F|0	1	-1	-1	1	1	1	1	1	1	1	1	1	1	-1	1	-1	1	1	1	1	-1	-1	-1	-1	-1	1	1	1	-1	1	-1	1	-1	-1	1	1	-1	-1	1	1	1	1	-1	1	1	1	-1	-1	-1
1135449|F|0--33:A>G	-1	1	1	-1	-1	-1	-1	-1	-1	-1	-1	-1	-1	1	-1	1	-1	-1	-1	-1	1	1	1	1	1	-1	-1	-1	1	-1	1	-1	1	1	-1	-1	1	1	-1	-1	-1	-1	1	-1	-1	-1	1	1	1
1003008|F|0--39:G>C	-1	1	1	-1	-1	-1	-1	-1	-1	-1	-1	-1	-1	1	-1	1	-1	-1	-1	-1	1	1	1	1	1	-1	-1	-1	1	-1	1	-1	1	1	-1	-1	1	1	-1	-1	-1	-1	1	-1	-1	-1	1	1	1
1106496|F|0	-1	-1	-1	-1	-1	1	1	-1	1	-1	-1	1	-1	-1	-1	-1	-1	-1	-1	-1	-1	-1	-1	-1	-1	-1	-1	-1	-1	-1	-1	-1	-1	-1	-1	-1	-1	-1	1	1	1	1	-1	-1	-1	-1	-1	-1	-1
1131724|F|0	1	1	1	1	1	-1	1	1	-1	1	1	1	1	1	1	1	1	1	1	1	1	1	1	1	1	1	1	1	1	1	1	1	1	1	1	1	-1	-1	-1	-1	-1	-1	-1	1	1	-1	-1	1	1
1404162|F|0	1	1	1	1	1	1	1	1	1	1	1	1	1	1	1	1	1	1	1	1	1	1	1	1	1	1	1	1	1	1	-1	1	1	1	1	1	-1	-1	-1	1	1	1	-1	1	1	1	-1	1	1
1112546|F|0	1	1	1	1	1	1	1	1	1	1	1	1	1	1	1	1	1	1	1	1	1	1	1	1	1	1	1	1	1	1	-1	1	1	1	1	1	-1	-1	1	1	1	1	1	1	1	1	1	1	1
1002184|F|0--36:A>G	1	1	1	1	1	1	1	1	1	1	1	1	1	1	1	1	1	1	1	1	1	1	1	1	1	1	1	1	1	1	1	1	1	1	1	1	1	1	-1	1	1	1	-1	1	1	1	1	1	1
1008574|F|0--45:T>A	1	1	1	1	1	1	1	1	1	1	1	1	1	1	1	1	1	1	1	1	1	1	1	1	1	1	1	1	1	1	1	1	1	1	1	1	1	1	1	1	1	1	1	1	1	1	1	1	1
985658|F|0--49:T>C	-1	-1	-1	-1	-1	-1	-1	-1	-1	-1	-1	-1	-1	-1	-1	-1	-1	-1	-1	-1	-1	-1	-1	-1	-1	-1	-1	-1	-1	-1	-1	-1	-1	-1	-1	-1	-1	-1	1	-1	-1	-1	1	-1	-1	-1	-1	-1	-1
1082842|F|0--8:A>G	1	1	1	1	1	1	1	1	1	1	1	1	1	1	1	1	1	1	1	1	1	1	1	1	1	1	1	1	1	1	1	1	1	1	1	1	-1	1	1	1	1	-1	1	1	1	1	-1	1	1
1240228|F|0	-1	-1	-1	-1	-1	-1	-1	-1	1	-1	-1	-1	-1	-1	-1	-1	-1	-1	-1	-1	-1	-1	-1	-1	-1	-1	-1	-1	-1	-1	-1	-1	-1	-1	-1	-1	-1	-1	-1	-1	-1	1	1	-1	-1	-1	-1	-1	-1
977442|F|0	1	1	1	1	1	1	-1	1	-1	1	1	-1	-1	1	1	1	1	1	-1	-1	1	1	1	1	1	1	-1	-1	1	1	-1	-1	1	-1	-1	-1	-1	-1	1	1	1	-1	-1	1	-1	-1	-1	1	1
1106066|F|0	-1	-1	-1	-1	-1	-1	-1	-1	1	-1	-1	-1	-1	-1	-1	-1	-1	-1	-1	-1	-1	-1	-1	-1	-1	-1	-1	-1	-1	-1	-1	-1	-1	-1	-1	-1	-1	-1	-1	-1	-1	-1	1	-1	-1	-1	-1	-1	-1
1243839|F|0	-1	-1	-1	-1	-1	1	1	-1	-1	-1	-1	1	1	-1	-1	-1	-1	-1	1	1	-1	-1	-1	-1	-1	-1	1	1	-1	-1	1	1	-1	-1	1	1	1	-1	-1	1	1	-1	-1	-1	1	1	1	-1	-1
1276419|F|0--52:A>C	1	1	1	1	1	1	1	1	1	1	1	1	1	1	1	1	1	1	1	1	1	1	1	1	1	1	1	1	1	1	1	1	1	1	1	1	-1	1	1	1	1	-1	1	1	1	1	-1	1	1
1139478|F|0--44:G>A	-1	-1	-1	-1	-1	-1	-1	-1	-1	-1	-1	-1	-1	-1	-1	-1	-1	-1	-1	-1	-1	-1	-1	-1	-1	-1	-1	-1	-1	-1	-1	-1	-1	-1	-1	-1	1	-1	1	-1	-1	1	-1	-1	-1	-1	1	-1	-1
1092534|F|0	-1	-1	-1	-1	-1	-1	1	-1	1	-1	-1	1	1	-1	-1	-1	-1	-1	1	1	-1	-1	-1	-1	-1	-1	1	1	-1	-1	1	1	-1	1	1	1	1	1	-1	-1	-1	1	1	-1	1	1	1	-1	-1
1126326|F|0--16:A>C	1	1	1	1	1	-1	1	1	1	1	1	1	1	1	1	1	1	1	1	1	1	1	1	1	1	1	1	1	1	1	1	1	1	1	1	1	-1	-1	1	1	1	1	1	1	1	1	1	1	1
1112283|F|0	1	1	1	1	-1	-1	-1	1	1	1	1	-1	1	1	1	-1	-1	1	1	1	1	-1	1	1	1	1	1	1	-1	1	1	1	-1	1	-1	1	1	1	-1	1	1	-1	-1	1	-1	1	-1	1	-1
1201264|F|0--54:G>A	1	1	1	1	1	1	1	1	1	1	1	1	1	1	1	1	1	1	1	1	1	1	1	1	1	1	1	1	1	1	1	1	1	1	1	1	1	1	1	-1	-1	1	1	1	1	1	1	1	1
1217279|F|0--41:G>A	1	1	1	1	1	1	1	1	1	1	1	1	1	1	1	1	1	1	1	1	1	1	1	1	1	1	1	1	1	1	1	1	1	1	1	1	1	1	1	1	1	1	1	1	1	1	1	1	1
1081388|F|0	1	1	1	1	1	1	1	1	-1	1	1	1	1	1	1	1	1	1	1	1	1	1	1	1	1	1	1	1	1	1	1	1	1	1	1	1	1	1	1	1	1	1	1	1	1	1	1	1	1
1243774|F|0	1	-1	1	-1	1	1	1	1	1	1	1	1	1	1	-1	1	1	1	1	1	1	1	1	-1	1	1	1	1	1	1	-1	1	1	1	1	1	-1	-1	-1	1	1	1	-1	1	1	1	1	1	1
1043193|F|0	-1	1	-1	1	-1	-1	-1	-1	-1	-1	-1	-1	-1	-1	1	-1	-1	-1	-1	-1	-1	-1	-1	1	-1	-1	-1	-1	-1	-1	1	-1	-1	-1	-1	-1	1	1	1	-1	-1	-1	1	-1	-1	-1	-1	-1	-1
1098402|F|0--66:A>T	-1	1	-1	1	-1	-1	-1	-1	-1	-1	-1	-1	-1	-1	1	-1	-1	-1	-1	-1	-1	-1	-1	1	-1	-1	-1	-1	-1	-1	1	-1	-1	-1	-1	-1	1	1	1	-1	-1	-1	1	-1	-1	-1	-1	-1	-1
1108283|F|0	1	1	1	1	1	1	1	1	1	1	1	1	1	1	1	1	1	1	1	1	1	1	1	1	1	1	1	1	1	1	1	1	1	1	1	1	1	1	1	1	1	1	1	1	1	1	1	1	1
1042663|F|0	-1	1	-1	1	-1	-1	-1	-1	-1	-1	-1	-1	-1	-1	1	-1	-1	-1	-1	-1	-1	-1	-1	1	-1	-1	-1	-1	-1	-1	1	-1	-1	-1	-1	-1	1	1	1	-1	-1	-1	1	-1	-1	-1	-1	-1	-1
1267426|F|0	-1	1	1	-1	-1	-1	-1	-1	-1	-1	-1	-1	-1	1	1	-1	-1	-1	-1	-1	-1	-1	-1	1	-1	-1	-1	-1	-1	-1	-1	-1	-1	-1	-1	-1	-1	-1	-1	1	-1	1	-1	-1	-1	-1	-1	-1	-1
1122484|F|0--48:A>G	1	-1	-1	1	1	1	1	1	1	1	1	1	1	-1	-1	1	1	1	1	1	1	1	1	-1	1	1	1	1	1	1	1	1	1	1	1	1	1	1	1	-1	1	-1	1	1	1	1	1	1	1
1287515|F|0	1	-1	-1	-1	-1	-1	1	1	1	1	-1	1	1	-1	-1	1	-1	-1	1	1	1	-1	-1	-1	-1	1	1	1	-1	1	-1	1	1	1	1	1	1	1	-1	-1	-1	-1	-1	-1	1	1	1	-1	1
1020816|F|0	-1	1	1	-1	-1	1	-1	-1	1	-1	-1	-1	-1	1	1	-1	-1	-1	-1	-1	-1	-1	-1	1	-1	-1	-1	-1	-1	-1	-1	-1	-1	-1	-1	-1	-1	-1	1	1	1	1	1	-1	-1	-1	-1	-1	-1
977296|F|0--58:T>C	-1	1	1	-1	-1	-1	-1	-1	-1	-1	-1	-1	-1	1	1	-1	-1	-1	-1	-1	-1	-1	-1	1	-1	-1	-1	-1	-1	-1	-1	-1	-1	-1	-1	-1	-1	-1	1	1	-1	1	1	-1	-1	-1	-1	-1	-1
1168776|F|0	-1	1	1	-1	-1	1	-1	-1	-1	-1	-1	-1	-1	1	1	-1	-1	-1	-1	-1	-1	-1	-1	1	-1	-1	-1	-1	-1	-1	-1	-1	-1	-1	-1	-1	-1	-1	1	1	1	1	1	-1	-1	-1	-1	-1	-1
1216002|F|0	1	1	1	1	1	-1	1	1	-1	1	1	1	1	1	1	1	1	1	1	1	1	1	1	1	1	1	1	1	1	1	1	1	1	1	1	1	1	1	1	1	-1	1	1	1	1	1	1	1	1
1238938|F|0	-1	1	-1	1	1	1	-1	-1	-1	-1	1	-1	-1	-1	1	-1	-1	1	-1	-1	-1	1	1	1	1	-1	-1	-1	1	-1	1	-1	-1	-1	-1	-1	-1	-1	1	1	-1	1	1	-1	-1	-1	-1	1	-1
1125564|F|0	-1	1	1	1	1	1	-1	-1	-1	-1	1	-1	-1	1	1	-1	1	1	-1	-1	-1	1	1	1	1	-1	-1	-1	1	-1	1	-1	-1	-1	-1	-1	-1	-1	1	1	1	1	1	1	-1	-1	-1	1	-1
1101606|F|0	-1	-1	-1	-1	1	1	-1	-1	1	-1	-1	-1	-1	-1	-1	-1	1	1	-1	-1	-1	1	1	1	1	-1	-1	-1	1	-1	-1	-1	-1	-1	-1	-1	-1	-1	-1	1	1	1	-1	1	-1	-1	-1	1	-1
1073456|F|0	1	-1	-1	-1	-1	-1	1	1	1	1	-1	1	1	-1	-1	1	-1	-1	1	1	1	-1	-1	-1	-1	1	1	1	-1	1	-1	1	1	1	1	1	1	1	-1	-1	-1	-1	-1	-1	1	1	1	-1	1
984994|F|0--58:A>T	1	-1	1	-1	-1	1	1	1	1	1	-1	1	1	1	-1	1	1	-1	1	1	1	-1	-1	-1	-1	1	1	1	-1	1	-1	1	1	1	1	1	1	1	-1	-1	-1	-1	-1	1	1	1	1	-1	1
996045|F|0--30:A>G	-1	-1	-1	-1	1	1	-1	-1	1	-1	-1	-1	-1	-1	-1	-1	1	1	-1	-1	-1	1	1	1	1	-1	-1	-1	1	-1	-1	-1	-1	-1	-1	-1	-1	-1	1	1	1	1	1	1	-1	-1	-1	1	-1
1240883|F|0--42:T>C	-1	1	-1	1	1	-1	-1	-1	-1	-1	1	-1	-1	-1	1	-1	-1	1	-1	-1	-1	1	1	1	1	-1	-1	-1	1	-1	1	-1	-1	-1	-1	-1	-1	-1	-1	1	1	1	-1	-1	-1	-1	-1	1	-1
999132|F|0	1	1	1	-1	-1	1	1	1	1	1	1	1	1	1	1	1	-1	-1	1	1	1	-1	-1	-1	-1	1	1	1	-1	1	1	1	1	1	1	1	1	1	1	-1	-1	-1	1	-1	1	1	1	-1	1
1106780|F|0	-1	1	-1	-1	1	-1	-1	-1	-1	-1	1	-1	-1	-1	1	-1	-1	-1	-1	-1	-1	-1	-1	1	-1	-1	-1	-1	-1	-1	-1	-1	-1	-1	-1	-1	-1	-1	-1	-1	-1	-1	-1	-1	-1	-1	-1	-1	-1
1267891|F|0	-1	-1	-1	-1	-1	-1	-1	-1	-1	-1	-1	-1	-1	-1	-1	-1	-1	-1	-1	-1	-1	-1	-1	-1	-1	-1	-1	-1	-1	-1	-1	-1	-1	-1	-1	-1	1	1	-1	-1	-1	-1	-1	-1	-1	-1	-1	-1	-1
1061771|F|0	1	1	1	-1	-1	1	1	1	1	1	1	1	1	1	1	1	-1	-1	1	1	1	-1	-1	-1	-1	1	1	1	-1	1	1	1	1	1	1	1	1	1	1	-1	-1	-1	1	-1	1	1	1	-1	1
1122235|F|0	1	-1	-1	-1	-1	1	-1	-1	1	1	-1	1	-1	1	-1	-1	-1	-1	1	1	1	-1	-1	-1	-1	1	-1	-1	-1	1	-1	-1	1	-1	1	-1	1	1	1	-1	-1	-1	1	1	-1	-1	1	-1	1
1238771|F|0	-1	-1	-1	1	1	-1	-1	-1	-1	-1	-1	-1	-1	-1	-1	-1	1	1	-1	-1	-1	1	1	1	1	-1	-1	-1	1	-1	-1	-1	-1	-1	-1	-1	-1	-1	-1	1	1	1	-1	1	-1	-1	-1	1	-1
1014247|F|0--17:C>G	-1	-1	-1	-1	1	1	-1	-1	1	-1	-1	-1	-1	-1	-1	-1	1	1	-1	-1	-1	1	1	1	1	-1	-1	-1	1	-1	-1	-1	-1	-1	-1	-1	-1	-1	1	1	1	1	1	1	-1	-1	-1	-1	-1
1061145|F|0--36:A>G	1	1	1	1	1	-1	-1	1	1	1	1	-1	1	1	1	1	-1	1	1	1	1	-1	-1	1	-1	1	1	1	1	1	-1	1	1	1	1	1	1	1	-1	-1	-1	-1	-1	-1	1	1	-1	-1	1
1108680|F|0--16:T>G	1	1	1	1	1	-1	1	1	1	-1	1	1	-1	1	-1	-1	-1	1	-1	-1	1	-1	-1	1	-1	-1	-1	-1	1	-1	-1	-1	1	-1	-1	-1	1	1	-1	-1	-1	-1	-1	-1	-1	-1	-1	-1	-1
1047210|F|0--54:C>G	1	1	1	1	1	-1	-1	1	1	1	1	-1	1	1	1	1	-1	1	1	1	1	-1	-1	1	-1	1	1	1	1	1	-1	1	1	1	1	1	1	1	-1	-1	-1	-1	-1	-1	1	1	-1	-1	1
1112048|F|0	1	1	1	1	1	1	1	1	1	1	1	1	1	1	1	1	1	1	1	1	1	1	1	1	1	1	1	1	1	1	1	1	1	1	1	1	1	1	1	1	1	1	1	1	1	1	1	1	1
1102844|F|0	1	1	1	1	1	-1	-1	1	1	-1	1	-1	-1	1	-1	-1	-1	1	-1	-1	1	-1	-1	1	-1	-1	-1	-1	1	-1	-1	-1	1	-1	-1	-1	1	1	-1	-1	-1	-1	-1	-1	-1	-1	-1	-1	-1
1234770|F|0--13:G>A	1	1	1	1	1	1	1	1	1	1	1	1	1	1	1	1	1	1	1	1	1	1	1	1	1	1	1	1	1	1	1	1	1	1	1	1	1	1	1	1	1	1	1	1	1	1	1	1	1
1279550|F|0	-1	-1	-1	-1	-1	-1	-1	-1	-1	1	-1	-1	-1	-1	1	-1	-1	-1	-1	-1	-1	-1	-1	-1	-1	1	-1	-1	-1	1	-1	-1	-1	1	-1	-1	-1	-1	-1	-1	-1	-1	-1	-1	-1	-1	-1	-1	-1
1123269|F|0--68:C>A	-1	-1	-1	-1	-1	-1	-1	-1	-1	1	-1	-1	-1	-1	1	-1	-1	-1	-1	-1	-1	-1	-1	-1	-1	1	-1	-1	-1	1	-1	-1	1	1	-1	-1	-1	-1	-1	-1	-1	-1	-1	-1	-1	-1	-1	-1	-1
1074770|F|0--42:T>C	-1	-1	1	-1	1	-1	-1	-1	-1	1	-1	-1	-1	1	1	-1	-1	-1	-1	-1	-1	-1	-1	1	-1	1	-1	-1	-1	1	-1	-1	-1	1	-1	-1	-1	-1	-1	-1	-1	-1	1	-1	-1	-1	-1	-1	-1
1120451|F|0--19:G>C	-1	-1	-1	-1	-1	-1	-1	-1	-1	1	-1	-1	-1	-1	1	-1	-1	-1	-1	-1	-1	-1	-1	-1	-1	1	-1	-1	-1	1	-1	-1	-1	1	-1	-1	-1	-1	-1	-1	-1	-1	1	-1	-1	-1	-1	-1	-1
1088931|F|0	-1	-1	1	-1	1	-1	-1	-1	1	1	1	-1	-1	1	1	-1	1	1	-1	-1	1	1	1	1	1	1	-1	-1	-1	1	-1	-1	1	1	1	-1	-1	-1	1	-1	-1	-1	1	-1	-1	-1	1	-1	-1
1045055|F|0--17:T>A	-1	-1	1	-1	1	-1	-1	-1	1	1	1	-1	-1	1	1	-1	1	1	-1	-1	1	1	1	1	1	1	-1	-1	-1	1	-1	-1	1	1	1	-1	-1	-1	1	-1	-1	-1	1	-1	-1	-1	1	-1	-1
1206512|F|0	-1	-1	1	-1	1	1	-1	-1	-1	-1	-1	-1	1	1	-1	-1	-1	1	1	1	1	1	1	1	1	-1	1	1	1	-1	1	1	1	-1	-1	1	1	-1	-1	-1	-1	1	1	1	1	1	1	-1	-1
1087666|F|0--28:G>A	1	1	1	1	1	1	1	1	1	1	1	1	1	1	1	1	1	1	1	1	1	1	1	1	1	1	1	1	1	1	1	1	1	1	1	1	1	1	1	1	1	1	1	1	1	1	1	1	1
1111091|F|0--24:T>G	1	1	1	-1	1	-1	-1	1	1	1	1	-1	-1	1	1	-1	1	1	-1	-1	-1	-1	1	1	-1	1	-1	-1	1	-1	-1	-1	-1	-1	1	-1	-1	-1	1	-1	-1	-1	-1	1	-1	-1	-1	-1	-1
1008410|F|0--30:G>T	1	1	1	1	1	-1	-1	1	1	1	1	-1	-1	1	1	-1	1	1	-1	-1	-1	1	1	1	1	1	-1	-1	1	1	1	-1	-1	-1	1	-1	1	-1	1	-1	-1	1	-1	1	-1	-1	-1	-1	-1
985744|F|0--53:C>T	1	1	1	1	1	-1	-1	1	1	1	-1	-1	1	1	1	1	-1	1	1	1	1	-1	1	1	1	1	1	1	1	1	1	1	1	1	1	1	1	1	1	-1	-1	1	1	1	1	1	1	1	1
1378505|F|0	-1	-1	-1	-1	-1	1	-1	-1	-1	-1	-1	-1	-1	-1	-1	-1	-1	-1	-1	-1	-1	-1	-1	-1	-1	-1	-1	-1	-1	-1	-1	-1	-1	-1	-1	-1	-1	-1	-1	1	-1	-1	-1	-1	-1	-1	-1	-1	-1
1079204|F|0--50:T>C	1	1	1	1	1	1	1	1	1	1	1	1	1	1	1	1	1	1	1	1	1	1	1	1	1	1	1	1	1	1	1	1	1	1	1	1	1	1	1	1	1	1	1	1	1	1	1	1	1
1205650|F|0	-1	-1	-1	-1	-1	1	-1	-1	-1	-1	-1	-1	-1	-1	-1	-1	-1	-1	-1	-1	-1	-1	-1	-1	-1	-1	-1	-1	-1	-1	-1	-1	-1	-1	-1	-1	-1	-1	-1	1	-1	-1	-1	-1	-1	-1	-1	-1	-1
1089578|F|0--34:C>T	1	1	1	1	1	1	1	1	1	1	1	1	1	1	1	1	1	1	1	1	1	1	1	1	1	1	1	1	1	1	1	1	1	1	1	1	1	1	1	1	1	1	1	1	1	1	1	1	1
1019608|F|0--5:G>T	1	1	1	1	1	1	1	1	1	1	1	1	1	1	1	1	1	1	1	1	1	1	1	1	1	1	1	1	1	1	1	1	1	1	1	1	1	1	1	1	1	1	1	1	1	1	1	1	1
1138263|F|0--58:G>T	-1	1	1	-1	1	-1	1	1	1	-1	1	1	1	1	1	1	1	1	1	1	-1	1	1	-1	1	-1	1	1	1	1	-1	1	-1	-1	-1	1	-1	-1	1	-1	-1	-1	1	-1	1	1	-1	-1	-1
1058527|F|0	-1	1	-1	-1	-1	-1	1	1	1	-1	1	1	-1	-1	-1	-1	1	-1	-1	-1	-1	-1	-1	-1	-1	-1	-1	-1	-1	-1	-1	-1	-1	-1	-1	-1	-1	-1	1	-1	-1	-1	1	-1	-1	-1	-1	-1	-1
1212781|F|0--12:C>A	-1	1	1	-1	1	-1	1	1	1	-1	1	1	1	1	1	1	1	1	1	1	-1	1	1	-1	1	-1	1	1	1	1	-1	1	-1	-1	-1	1	-1	-1	1	-1	-1	-1	1	-1	1	1	-1	-1	-1
1042679|F|0	1	1	-1	-1	-1	-1	1	1	1	1	1	1	-1	-1	-1	-1	1	-1	-1	-1	-1	-1	-1	-1	-1	1	-1	-1	-1	-1	-1	-1	-1	-1	-1	-1	-1	-1	1	-1	-1	-1	1	1	-1	-1	-1	-1	-1
1221397|F|0--8:A>G	1	1	1	1	1	1	1	1	1	1	1	1	1	1	1	1	1	1	1	1	1	1	1	1	1	1	1	1	1	1	1	1	1	1	1	1	1	1	1	1	1	1	1	1	1	1	1	1	1
1268605|F|0	1	1	1	1	1	1	1	1	-1	1	1	1	1	1	1	1	1	1	1	1	1	1	1	1	1	1	1	1	1	1	1	1	1	1	1	1	1	1	-1	1	1	1	-1	1	1	1	1	1	1
1139535|F|0	-1	-1	-1	-1	-1	-1	-1	-1	1	-1	-1	-1	-1	-1	-1	-1	-1	-1	-1	-1	-1	-1	-1	-1	-1	-1	-1	-1	-1	-1	-1	-1	-1	-1	-1	-1	-1	-1	1	-1	-1	-1	-1	-1	-1	-1	-1	-1	-1
1265400|F|0	1	-1	-1	1	-1	1	-1	-1	-1	1	-1	-1	-1	-1	-1	-1	-1	-1	-1	-1	1	-1	-1	1	-1	1	-1	-1	-1	-1	1	-1	1	1	1	-1	1	1	-1	1	1	1	-1	1	-1	-1	1	1	1
1181692|F|0	1	-1	-1	1	-1	1	-1	-1	-1	1	-1	-1	-1	-1	-1	-1	-1	-1	-1	-1	1	-1	-1	1	-1	1	-1	-1	-1	-1	1	-1	1	1	1	-1	1	1	-1	1	1	1	-1	1	-1	-1	1	1	1
1104902|F|0	1	1	1	1	1	1	1	1	-1	1	1	1	1	1	1	1	1	1	1	1	1	1	1	1	1	1	1	1	1	1	1	1	1	1	1	1	1	1	-1	1	1	1	-1	1	1	1	1	1	1
1093035|F|0--52:G>C	1	1	1	1	1	1	1	1	1	1	1	1	1	1	1	1	1	1	1	1	1	1	1	1	1	1	1	1	1	1	1	1	1	1	1	1	1	1	1	1	1	1	1	1	1	1	1	1	1
1053800|F|0	1	1	1	1	1	1	-1	1	1	1	-1	-1	1	1	1	1	-1	1	1	1	1	-1	1	1	1	1	1	1	1	1	1	1	1	1	1	1	1	1	-1	1	1	1	1	1	1	1	1	1	1
1118748|F|0	-1	-1	-1	-1	-1	-1	-1	-1	1	-1	-1	-1	-1	-1	-1	-1	-1	-1	-1	-1	-1	-1	-1	-1	-1	-1	-1	-1	-1	-1	-1	-1	-1	-1	-1	-1	-1	-1	1	-1	-1	-1	-1	-1	-1	-1	-1	-1	-1
1109662|F|0	-1	-1	-1	-1	-1	-1	-1	-1	1	-1	-1	-1	-1	-1	-1	-1	-1	-1	-1	-1	-1	-1	-1	-1	-1	-1	-1	-1	-1	-1	-1	-1	-1	-1	-1	-1	-1	-1	1	-1	-1	-1	-1	-1	-1	-1	-1	-1	-1
1060039|F|0	1	-1	1	1	1	1	-1	1	-1	1	-1	-1	1	1	1	1	-1	1	1	1	1	1	1	1	1	1	1	1	1	1	1	1	1	1	1	1	1	1	-1	1	1	1	1	1	1	1	1	1	1
1219437|F|0	-1	1	1	1	1	1	-1	1	1	-1	-1	-1	1	1	1	1	-1	1	1	1	1	1	1	1	1	-1	1	1	1	1	1	1	1	1	1	1	1	1	1	1	1	1	1	1	1	1	1	1	1
1315686|F|0--50:G>A	1	-1	1	1	1	1	1	1	-1	1	-1	1	1	1	1	1	-1	1	1	1	1	1	1	1	1	1	1	1	1	1	1	1	1	1	1	1	1	1	-1	1	1	1	-1	1	1	1	1	1	1
1265401|F|0	1	1	1	1	1	1	1	1	-1	1	1	1	1	1	1	1	1	1	1	1	1	1	1	1	1	1	1	1	1	1	1	1	1	1	1	1	1	1	-1	1	1	1	-1	1	1	1	1	1	1
1075792|F|0--29:T>C	-1	-1	-1	-1	-1	-1	-1	-1	1	-1	-1	-1	-1	-1	-1	-1	-1	-1	-1	-1	-1	-1	-1	-1	-1	-1	-1	-1	-1	-1	-1	-1	-1	-1	-1	-1	-1	-1	1	-1	-1	-1	1	-1	-1	-1	-1	-1	-1
1317149|F|0	1	1	1	1	1	1	-1	1	-1	1	-1	-1	1	1	1	1	-1	1	1	1	1	-1	1	1	-1	-1	1	1	1	1	1	1	1	1	1	1	1	1	-1	1	1	1	1	1	1	1	1	1	1
1135836|F|0--65:G>C	-1	-1	-1	1	-1	-1	-1	-1	1	-1	-1	-1	-1	-1	-1	-1	-1	-1	-1	-1	1	-1	-1	-1	-1	-1	-1	-1	-1	-1	-1	-1	1	-1	-1	-1	1	1	-1	-1	-1	-1	-1	-1	-1	-1	1	-1	-1
1002884|F|0--15:G>A	-1	-1	-1	-1	-1	-1	-1	-1	1	-1	1	-1	-1	-1	-1	1	1	-1	-1	-1	-1	1	-1	-1	1	-1	-1	-1	-1	-1	-1	-1	-1	-1	-1	-1	-1	-1	1	-1	-1	-1	1	-1	-1	-1	-1	-1	-1
1200719|F|0	-1	-1	-1	-1	-1	-1	-1	-1	1	-1	-1	-1	-1	-1	-1	-1	-1	-1	-1	-1	-1	-1	-1	-1	-1	-1	-1	-1	-1	-1	-1	-1	-1	-1	-1	-1	-1	-1	1	-1	-1	-1	1	-1	-1	-1	-1	-1	-1
1406403|F|0	-1	-1	-1	-1	-1	-1	-1	-1	1	-1	-1	-1	-1	-1	-1	-1	-1	-1	-1	-1	-1	-1	-1	-1	-1	-1	-1	-1	-1	-1	-1	-1	-1	-1	-1	-1	1	1	-1	-1	-1	-1	-1	-1	-1	-1	1	-1	-1
1101526|F|0	1	1	1	-1	1	1	-1	1	-1	1	1	-1	1	1	1	1	1	1	1	1	-1	1	1	1	1	1	1	1	1	1	1	1	-1	1	1	1	-1	-1	1	1	1	-1	-1	1	1	1	-1	1	1
100002133|F|0	1	1	1	1	1	1	1	1	-1	1	1	1	1	1	1	1	1	1	1	1	1	1	1	1	1	1	1	1	1	1	1	1	1	1	1	1	1	1	1	1	1	1	1	1	1	1	1	1	1
1140154|F|0	1	1	1	1	1	1	1	1	1	1	1	1	1	1	1	1	1	1	1	1	1	1	1	1	1	1	1	1	1	1	1	1	1	1	1	1	-1	-1	1	1	1	1	-1	1	1	1	1	1	1
1075689|F|0	1	1	1	1	1	1	1	1	1	1	1	1	1	1	1	1	1	1	1	1	1	1	1	1	1	1	1	1	1	1	1	1	1	1	1	1	1	1	1	1	1	-1	1	1	1	1	1	-1	1
1043766|F|0	-1	-1	-1	-1	-1	1	-1	-1	1	-1	-1	-1	-1	-1	-1	-1	-1	-1	-1	-1	-1	-1	-1	-1	-1	-1	-1	-1	-1	-1	-1	-1	-1	-1	1	-1	-1	-1	1	1	1	-1	-1	-1	-1	-1	-1	-1	1
1049014|F|0	1	1	1	1	1	1	1	1	-1	1	1	1	1	1	1	1	1	1	1	1	1	1	1	1	1	1	1	1	1	1	1	1	1	1	1	1	1	1	1	1	1	1	1	1	1	1	1	1	1
1072246|F|0	-1	1	-1	1	-1	-1	-1	-1	1	-1	1	-1	-1	-1	-1	-1	1	-1	-1	-1	-1	1	-1	-1	1	1	-1	-1	-1	-1	-1	-1	-1	-1	-1	-1	-1	1	-1	-1	-1	1	1	-1	-1	-1	-1	-1	1
1119881|F|0	1	-1	1	-1	1	1	-1	-1	-1	1	-1	-1	1	1	1	1	-1	1	1	1	1	-1	1	1	-1	-1	1	1	1	1	1	1	1	1	1	1	-1	-1	1	1	1	-1	-1	1	1	1	1	-1	-1
1077436|F|0	-1	1	-1	-1	-1	-1	1	-1	-1	-1	1	1	-1	-1	-1	-1	1	-1	-1	-1	-1	1	-1	-1	1	1	-1	-1	-1	-1	1	-1	-1	-1	1	-1	1	1	1	-1	-1	1	1	-1	-1	-1	-1	1	1
1085895|F|0--42:C>G	1	1	1	1	1	1	1	1	1	1	1	1	1	1	1	1	1	1	1	1	1	1	1	1	1	1	1	1	1	1	1	1	1	1	1	1	1	1	1	1	1	1	1	1	1	1	1	1	1
1216169|F|0	1	1	1	1	1	1	1	1	1	1	1	1	1	1	1	1	1	1	1	1	1	1	1	1	1	1	1	1	1	1	1	1	1	1	1	1	1	1	1	1	1	1	1	1	1	1	1	1	1
1108539|F|0	1	1	1	1	1	1	1	1	1	1	1	1	1	1	1	1	1	1	1	1	1	1	1	1	1	1	1	1	1	1	1	1	1	1	1	1	1	1	1	1	1	1	1	1	1	1	1	1	1
996082|F|0--15:C>G	1	1	1	1	1	1	1	1	1	1	1	1	1	1	1	1	1	1	1	1	1	1	1	1	1	1	1	1	1	1	1	1	1	1	1	1	1	1	1	1	1	1	1	1	1	1	1	1	1
1394063|F|0	1	1	1	1	1	1	1	1	-1	1	1	1	1	1	1	1	1	1	1	1	1	1	1	1	1	1	1	1	1	1	1	1	1	1	1	1	1	1	-1	1	1	1	-1	1	1	1	-1	1	1
1043422|F|0--13:C>T	1	1	1	1	1	1	1	1	1	1	1	1	1	1	1	1	1	1	1	1	1	1	1	1	1	1	1	1	1	1	1	1	1	1	1	1	1	1	1	1	1	1	1	1	1	1	1	1	1
1046098|F|0--9:T>A	1	1	1	1	1	1	1	1	1	1	1	1	1	1	1	1	1	1	1	1	1	1	1	1	1	1	1	1	1	1	1	1	1	1	1	1	1	1	1	1	1	1	1	1	1	1	1	1	1
1101118|F|0	-1	1	-1	-1	1	1	-1	-1	1	1	1	-1	-1	-1	-1	1	1	1	-1	-1	-1	1	1	-1	1	1	-1	-1	-1	1	-1	-1	-1	-1	-1	-1	-1	-1	1	1	1	-1	1	1	-1	-1	1	1	-1
1106094|F|0	1	-1	1	-1	1	-1	-1	-1	1	1	1	-1	1	1	1	1	-1	1	1	1	1	-1	1	1	1	1	1	1	1	-1	1	1	1	1	1	1	1	1	-1	1	-1	1	-1	1	1	1	1	1	1
1218357|F|0	-1	-1	-1	1	-1	1	1	-1	1	-1	-1	1	-1	-1	1	1	-1	-1	1	-1	-1	-1	-1	1	-1	-1	1	1	1	1	1	1	-1	1	-1	1	1	1	1	1	1	1	1	-1	1	1	1	1	-1
1218021|F|0--45:C>T	1	1	1	1	1	1	1	1	1	1	1	1	1	1	1	1	1	1	1	1	1	1	1	1	1	1	1	1	1	1	1	1	1	1	1	1	1	1	1	1	1	1	1	1	1	1	1	1	1
1108686|F|0	-1	-1	-1	-1	-1	-1	-1	-1	-1	-1	-1	-1	-1	-1	-1	-1	-1	-1	-1	-1	-1	-1	-1	-1	-1	-1	-1	-1	-1	-1	-1	-1	-1	-1	-1	-1	-1	-1	-1	-1	-1	-1	-1	-1	-1	-1	-1	-1	-1
1104052|F|0--5:A>G	1	1	1	1	1	1	1	1	1	1	1	1	1	1	1	1	1	1	1	1	1	1	1	1	1	1	1	1	1	1	1	1	1	1	1	1	1	1	1	1	1	1	1	1	1	1	1	1	1
1067390|F|0	1	1	1	1	1	1	1	1	1	-1	1	1	1	-1	-1	1	1	1	1	1	1	1	1	1	1	1	1	1	1	1	1	1	1	1	1	1	1	1	1	1	1	1	1	1	1	1	-1	-1	1
1066007|F|0	1	1	1	1	1	1	1	1	1	1	1	1	1	1	1	1	1	1	1	1	1	1	1	1	1	1	1	1	1	1	1	1	1	1	1	1	1	1	1	1	1	1	1	1	1	1	1	1	1
1065667|F|0--21:A>T	1	1	1	1	1	1	1	1	1	1	1	1	1	1	1	1	1	1	1	1	1	1	1	1	1	1	1	1	1	1	1	1	1	1	1	1	1	1	1	1	1	1	1	1	1	1	1	1	1
1234197|F|0--56:T>A	1	1	1	1	1	1	1	1	1	1	1	1	1	1	1	1	1	1	1	1	1	1	1	1	1	1	1	1	1	1	1	1	1	1	1	1	1	1	1	1	1	1	1	1	1	1	1	1	1
1200841|F|0--7:T>C	1	1	1	1	1	1	1	1	1	1	1	1	1	1	1	1	1	1	1	1	1	1	1	1	1	1	1	1	1	1	1	1	1	1	1	1	1	1	1	1	1	1	1	1	1	1	1	1	1
1165033|F|0	-1	-1	-1	1	-1	1	1	-1	1	-1	-1	1	1	-1	-1	1	-1	-1	1	-1	-1	-1	-1	1	-1	-1	1	1	-1	-1	1	1	-1	-1	1	1	1	1	-1	1	1	1	-1	-1	1	1	1	1	-1
1699634|F|0	-1	-1	-1	-1	-1	-1	-1	-1	-1	-1	-1	-1	-1	-1	-1	-1	-1	-1	-1	-1	-1	-1	-1	-1	-1	-1	-1	-1	-1	-1	-1	-1	-1	-1	-1	-1	-1	-1	-1	-1	-1	-1	-1	-1	-1	-1	-1	-1	-1
1205608|F|0	-1	-1	-1	1	-1	1	1	-1	1	-1	-1	1	1	-1	-1	1	-1	-1	1	-1	-1	-1	-1	1	-1	-1	1	1	-1	-1	1	1	-1	-1	1	1	1	1	-1	1	1	1	-1	-1	1	1	1	1	-1
1204376|F|0--34:T>A	1	1	1	1	1	1	1	1	1	1	1	1	1	1	1	1	1	1	1	1	1	1	1	1	1	1	1	1	1	1	1	1	1	1	1	1	1	1	1	1	1	1	1	1	1	1	1	1	1
100001412|F|0	1	1	1	1	1	1	1	1	-1	1	1	1	1	1	1	1	1	1	1	1	1	1	1	1	1	1	1	1	1	1	1	1	-1	1	1	1	1	1	-1	1	1	1	-1	1	1	1	1	1	1
1696214|F|0	-1	-1	-1	1	-1	1	1	-1	1	-1	-1	1	1	-1	-1	1	-1	-1	1	1	-1	-1	-1	-1	-1	-1	1	1	-1	-1	1	1	-1	-1	1	1	1	1	-1	1	1	1	-1	-1	1	1	1	1	-1
1269937|F|0	-1	-1	-1	-1	-1	-1	-1	-1	-1	-1	-1	-1	-1	-1	-1	-1	-1	-1	-1	-1	-1	-1	-1	-1	-1	-1	-1	-1	-1	-1	-1	-1	-1	-1	-1	-1	-1	-1	-1	-1	-1	-1	-1	-1	-1	-1	-1	-1	-1
1234698|F|0	-1	-1	-1	-1	-1	-1	1	-1	-1	-1	-1	1	1	-1	-1	1	-1	-1	-1	1	-1	-1	-1	-1	-1	-1	1	1	-1	-1	1	1	-1	-1	1	1	1	1	-1	1	1	1	-1	-1	1	1	-1	-1	-1
1222746|F|0	-1	-1	-1	1	-1	1	1	-1	1	-1	-1	1	1	-1	-1	1	-1	-1	1	1	-1	-1	-1	-1	-1	-1	1	1	-1	-1	1	1	-1	-1	1	1	1	1	-1	1	1	1	-1	-1	1	1	1	1	-1
1400979|F|0	-1	-1	-1	-1	-1	-1	-1	-1	-1	-1	-1	-1	-1	-1	-1	-1	-1	-1	-1	-1	-1	-1	-1	-1	-1	-1	-1	-1	-1	-1	-1	-1	-1	-1	-1	-1	-1	-1	-1	-1	-1	-1	-1	-1	-1	-1	-1	-1	-1
1140812|F|0	-1	-1	-1	1	-1	-1	-1	-1	-1	-1	-1	-1	1	-1	-1	1	-1	-1	1	-1	-1	-1	-1	-1	-1	-1	1	1	-1	-1	-1	1	-1	-1	1	1	-1	1	-1	-1	-1	-1	-1	-1	1	1	1	1	-1
1102791|F|0	-1	-1	1	-1	1	-1	-1	1	1	1	1	-1	-1	1	1	-1	1	1	-1	-1	1	1	1	1	1	1	-1	-1	1	1	-1	-1	-1	1	-1	-1	-1	-1	1	1	1	1	1	1	-1	-1	-1	-1	1
1047325|F|0	1	1	-1	1	-1	-1	-1	-1	-1	-1	-1	-1	1	-1	-1	1	-1	-1	1	-1	-1	-1	-1	-1	-1	-1	1	1	-1	-1	-1	1	1	-1	1	1	-1	1	-1	-1	-1	-1	-1	-1	1	1	1	1	-1
1099289|F|0	1	1	1	1	1	1	1	1	1	1	1	1	1	1	1	1	1	1	1	1	1	1	1	1	1	1	1	1	1	1	1	1	1	1	1	1	1	1	1	1	1	1	1	1	1	1	1	1	1
1160462|F|0	-1	-1	-1	-1	-1	-1	-1	-1	-1	-1	-1	-1	-1	-1	-1	-1	-1	-1	-1	-1	-1	-1	-1	-1	-1	-1	-1	-1	-1	-1	-1	-1	-1	-1	-1	-1	-1	-1	-1	-1	-1	-1	-1	-1	-1	-1	-1	-1	-1
1107347|F|0--5:A>G	1	1	1	1	1	1	1	1	1	1	1	1	1	1	1	1	1	1	1	1	1	1	1	1	1	1	1	1	1	1	1	1	1	1	1	1	1	1	-1	1	1	1	1	1	1	1	1	1	1
1038337|F|0--20:A>G	1	1	1	1	1	1	1	1	1	1	1	1	1	1	1	1	1	1	1	1	1	1	1	1	1	1	1	1	1	1	1	1	1	1	1	1	1	1	1	1	1	1	1	1	1	1	1	1	1
1031006|F|0	1	1	1	1	1	1	1	1	1	1	1	1	1	1	1	1	1	1	1	1	1	1	1	1	1	1	1	1	1	1	1	1	1	1	1	1	1	1	1	1	1	1	1	1	1	1	1	1	1
1217527|F|0--34:G>C	1	1	1	1	1	1	1	1	1	1	1	1	1	1	1	1	1	1	1	1	1	1	1	1	1	1	1	1	1	1	1	1	1	1	1	1	1	1	1	1	1	1	1	1	1	1	1	1	1
1173058|F|0--58:C>T	1	1	1	1	1	1	1	1	1	1	1	1	1	1	1	1	1	1	1	1	1	1	1	1	1	1	1	1	1	1	1	1	1	1	1	1	1	1	1	1	1	1	1	1	1	1	1	1	1
1100817|F|0	1	1	1	1	1	1	-1	1	1	1	1	-1	1	1	1	1	-1	1	1	1	1	1	1	1	1	1	1	1	1	1	1	1	1	1	1	1	1	1	1	1	1	1	1	1	1	1	-1	-1	1
1087924|F|0	1	1	1	1	1	1	1	1	1	1	1	1	1	1	1	1	1	1	1	1	1	1	1	1	1	1	1	1	1	1	1	1	1	1	1	1	1	1	1	1	1	1	1	1	1	1	1	1	1
1061993|F|0	1	-1	-1	-1	1	1	-1	1	1	1	1	-1	1	-1	-1	1	1	1	1	1	-1	-1	-1	-1	1	1	1	1	1	-1	1	1	-1	-1	1	1	1	1	1	1	1	1	1	1	1	1	1	1	1
1212853|F|0	1	1	1	1	1	1	1	1	-1	1	1	1	1	1	1	1	1	1	1	1	1	1	1	1	1	1	1	1	1	1	1	1	1	1	1	1	-1	1	-1	1	1	1	-1	1	1	1	1	1	1
1113227|F|0	-1	-1	-1	-1	-1	-1	-1	-1	1	-1	-1	-1	-1	-1	-1	-1	-1	-1	-1	-1	-1	-1	-1	-1	-1	-1	-1	-1	-1	-1	-1	-1	-1	-1	-1	-1	1	-1	1	-1	-1	-1	1	-1	-1	-1	-1	-1	-1
1105137|F|0	1	1	1	1	1	1	1	1	-1	1	1	1	1	1	1	1	1	1	1	1	1	1	1	1	1	1	1	1	1	1	1	1	1	1	1	1	-1	1	-1	1	1	1	-1	1	1	1	1	1	1
1096645|F|0	1	1	-1	-1	1	-1	-1	1	-1	-1	-1	-1	-1	1	-1	-1	-1	-1	-1	-1	-1	-1	-1	1	-1	-1	-1	-1	-1	1	-1	-1	-1	1	-1	-1	-1	-1	-1	-1	-1	-1	-1	-1	-1	-1	1	-1	-1
1068180|F|0	1	1	1	1	1	1	-1	1	1	1	1	-1	1	-1	1	1	1	1	1	1	1	1	1	-1	1	1	1	1	1	-1	1	1	1	-1	-1	1	-1	1	1	-1	-1	-1	1	1	1	1	-1	1	1
1055730|F|0	-1	-1	-1	1	-1	-1	-1	-1	1	-1	-1	-1	-1	-1	-1	-1	-1	-1	-1	-1	-1	-1	-1	-1	-1	-1	-1	-1	-1	-1	-1	-1	-1	-1	-1	-1	-1	-1	1	-1	-1	-1	1	-1	-1	-1	-1	-1	-1
1044275|F|0	1	1	1	1	1	1	-1	1	-1	1	1	1	1	1	1	1	1	1	1	1	1	1	1	1	-1	1	1	1	1	1	1	1	1	1	1	1	-1	1	-1	1	1	1	-1	1	1	1	1	1	1
1040722|F|0--36:A>G	-1	-1	-1	-1	-1	-1	-1	-1	1	-1	-1	-1	-1	-1	-1	-1	-1	-1	-1	-1	-1	-1	-1	-1	-1	-1	-1	-1	-1	-1	-1	-1	-1	-1	-1	-1	1	-1	1	-1	-1	-1	1	-1	-1	-1	-1	-1	-1
1124513|F|0	-1	-1	1	1	-1	-1	1	-1	-1	1	1	1	-1	1	1	-1	-1	-1	-1	-1	1	-1	1	1	-1	1	-1	-1	-1	1	-1	-1	-1	1	1	-1	1	-1	-1	1	1	1	-1	-1	-1	-1	1	-1	1
1087891|F|0	1	1	-1	-1	1	1	-1	1	1	-1	-1	-1	1	-1	-1	1	1	1	1	1	-1	1	-1	-1	1	-1	1	1	1	-1	1	1	1	-1	-1	1	-1	1	1	-1	-1	-1	1	1	1	1	-1	1	-1
1669316|F|0	-1	-1	1	1	-1	-1	1	-1	-1	-1	1	1	-1	1	1	-1	-1	-1	-1	-1	1	-1	-1	1	-1	1	-1	-1	-1	1	-1	-1	-1	1	1	-1	1	-1	-1	1	1	1	-1	-1	-1	-1	-1	-1	-1
1257096|F|0	-1	-1	1	1	-1	-1	1	-1	-1	-1	1	1	-1	1	1	-1	-1	-1	-1	-1	1	-1	-1	1	-1	1	-1	-1	-1	1	-1	-1	-1	1	1	-1	1	-1	-1	1	1	1	-1	-1	-1	-1	1	-1	-1
1254176|F|0	-1	-1	1	1	-1	-1	1	-1	-1	-1	1	1	-1	1	1	-1	-1	-1	-1	-1	1	-1	-1	1	-1	1	-1	-1	-1	1	-1	-1	-1	1	1	-1	1	-1	-1	1	1	1	-1	-1	-1	-1	-1	-1	-1
1251369|F|0	-1	-1	1	1	-1	-1	1	-1	-1	-1	1	1	-1	1	1	-1	-1	-1	-1	-1	1	-1	-1	1	-1	1	-1	-1	-1	1	-1	-1	-1	1	1	-1	1	-1	-1	1	1	1	-1	-1	-1	-1	-1	-1	-1
1236630|F|0	1	1	-1	-1	1	1	-1	1	1	1	-1	-1	1	1	-1	1	1	1	1	1	-1	1	1	1	1	-1	1	1	1	1	1	1	1	1	1	1	-1	1	-1	-1	-1	-1	-1	1	1	1	-1	1	1
1161494|F|0	1	1	1	1	1	1	1	1	1	1	1	1	1	1	1	1	1	1	1	1	1	1	1	1	1	1	1	1	1	1	1	1	1	1	1	1	1	1	1	1	1	1	1	1	1	1	1	1	1
1115794|F|0	-1	-1	1	1	-1	-1	1	-1	-1	-1	1	1	-1	1	1	-1	-1	-1	-1	-1	1	-1	-1	1	-1	1	-1	-1	-1	1	-1	-1	-1	1	1	-1	1	-1	-1	1	1	1	-1	-1	-1	-1	-1	-1	-1
1090318|F|0--34:C>G	1	1	1	1	-1	1	1	-1	1	1	1	1	-1	1	1	-1	-1	-1	-1	-1	1	-1	1	1	-1	1	-1	-1	-1	1	-1	-1	-1	1	1	-1	1	-1	1	1	1	1	1	-1	-1	-1	1	-1	1
1079953|F|0	1	1	1	1	1	1	1	1	1	1	1	1	1	1	1	1	1	1	1	1	1	1	1	1	1	1	1	1	1	1	1	1	1	1	1	1	1	1	1	1	1	1	1	1	1	1	1	1	1
1076039|F|0--10:C>T	1	1	-1	-1	1	1	-1	1	1	1	-1	-1	1	-1	-1	1	1	1	1	1	-1	1	1	-1	1	-1	1	1	1	-1	1	1	1	-1	-1	1	-1	1	1	-1	-1	-1	1	1	1	1	1	1	1
1054094|F|0--56:T>A	1	1	1	1	1	1	1	1	1	1	1	1	1	1	1	1	1	1	1	1	1	1	1	1	1	1	1	1	1	1	1	1	1	1	1	1	1	1	1	1	1	1	1	1	1	1	1	1	1
1048631|F|0	1	1	-1	-1	1	1	-1	1	1	1	-1	-1	1	-1	-1	1	1	1	1	1	-1	1	1	-1	1	-1	1	1	1	-1	1	1	1	-1	-1	1	-1	1	1	-1	-1	-1	1	1	1	1	-1	1	1
1040477|F|0--52:G>A	1	1	1	1	1	1	1	1	1	1	1	1	1	1	1	1	1	1	1	1	1	1	1	1	1	1	1	1	1	1	1	1	1	1	1	1	1	1	1	1	1	1	1	1	1	1	1	1	1
1031269|F|0	-1	-1	1	1	-1	-1	1	-1	-1	-1	1	1	-1	1	1	-1	-1	-1	-1	-1	1	-1	-1	1	-1	1	-1	-1	-1	1	-1	-1	-1	1	1	-1	1	-1	-1	1	1	1	-1	-1	-1	-1	-1	-1	1
1021991|F|0--37:T>C	1	1	1	1	1	1	-1	1	1	1	1	-1	1	-1	1	1	1	1	1	1	1	1	-1	-1	1	1	1	1	1	-1	1	1	1	-1	-1	1	-1	1	1	-1	-1	-1	1	1	1	1	-1	1	1
1018209|F|0	-1	-1	-1	1	-1	1	-1	-1	1	1	1	-1	1	1	-1	1	-1	-1	1	1	-1	-1	1	-1	-1	1	1	1	-1	-1	1	1	-1	-1	1	1	1	1	-1	1	1	-1	-1	-1	1	1	1	-1	-1
1017550|F|0	1	1	1	1	1	1	-1	1	1	1	1	-1	1	-1	1	1	1	1	1	1	1	1	1	-1	1	1	1	1	1	-1	1	1	1	-1	-1	1	-1	1	1	-1	-1	-1	1	1	1	1	-1	1	1
1010641|F|0	1	1	-1	-1	1	1	-1	1	1	1	-1	-1	1	-1	-1	1	1	1	1	1	-1	1	1	-1	1	-1	1	1	1	-1	1	1	1	-1	-1	1	-1	1	1	-1	-1	-1	1	1	1	1	-1	1	1
981077|F|0--26:G>C	-1	-1	1	1	-1	-1	1	-1	-1	-1	1	1	-1	-1	1	-1	-1	-1	-1	-1	1	-1	-1	-1	-1	1	-1	-1	-1	-1	-1	-1	-1	-1	-1	-1	1	-1	1	1	1	1	1	-1	-1	-1	1	-1	-1
1697189|F|0	-1	-1	-1	-1	-1	-1	-1	-1	-1	-1	-1	-1	-1	-1	-1	-1	-1	-1	-1	-1	-1	-1	-1	-1	-1	-1	-1	-1	-1	-1	-1	-1	-1	-1	-1	-1	-1	-1	-1	-1	-1	-1	-1	-1	-1	-1	-1	-1	-1
1218516|F|0	1	1	1	1	1	1	1	1	1	1	1	1	1	1	1	1	1	1	1	1	1	1	1	1	1	1	1	1	1	1	1	1	1	1	1	1	1	1	1	1	1	1	1	1	1	1	1	1	1
1205155|F|0--20:G>T	1	1	1	1	1	1	1	1	1	1	1	1	1	1	1	1	1	1	1	1	1	1	1	1	1	1	1	1	1	1	1	1	1	1	1	1	1	1	1	1	1	1	1	1	1	1	1	1	1
1034276|F|0	1	1	-1	-1	1	1	-1	1	1	-1	-1	-1	1	-1	-1	1	-1	1	1	1	-1	1	-1	-1	1	-1	1	1	1	-1	-1	1	1	-1	-1	1	1	-1	1	-1	-1	-1	1	1	1	1	-1	1	-1
1200709|F|0	1	1	1	1	1	1	1	1	1	1	1	1	1	1	1	1	1	1	1	1	1	1	1	1	1	1	1	1	1	1	1	1	1	1	1	1	1	1	1	1	1	1	1	1	1	1	1	1	1
1088277|F|0	1	1	1	1	1	1	-1	1	1	1	1	1	1	1	1	1	1	1	1	1	1	1	1	1	1	1	1	1	1	1	1	1	1	1	1	1	1	1	1	1	1	1	1	1	1	1	1	1	1
1077233|F|0	1	1	1	1	1	1	1	1	1	1	1	1	1	1	1	1	1	1	1	1	1	1	1	1	1	1	1	1	1	1	1	1	1	1	1	1	1	1	1	1	1	1	1	1	1	1	1	1	1
1066094|F|0--21:G>T	1	1	1	1	1	1	1	1	1	1	1	1	1	1	1	1	1	1	1	1	1	1	1	1	1	1	1	1	1	1	1	1	1	1	1	1	1	1	1	1	1	1	1	1	1	1	1	1	1
984387|F|0	1	1	1	-1	1	1	1	1	1	1	1	1	1	-1	1	1	1	1	1	1	1	1	1	1	1	1	1	1	1	1	1	1	1	1	1	1	1	1	1	1	1	1	1	1	1	1	1	1	1
1078533|F|0	1	1	1	1	1	1	1	1	1	1	1	1	1	1	1	1	1	1	1	1	1	1	1	1	1	1	1	1	1	1	1	1	1	1	1	1	1	1	1	1	1	1	1	1	1	1	1	1	1
1105870|F|0--41:T>C	1	1	1	1	1	1	1	1	1	1	1	1	1	1	1	1	1	1	1	1	1	1	1	1	1	1	1	1	1	1	1	1	1	1	1	1	1	1	1	1	1	1	1	1	1	1	1	1	1
1059232|F|0	1	1	-1	1	-1	-1	1	1	1	-1	-1	1	-1	1	-1	-1	-1	1	-1	-1	-1	1	-1	-1	1	-1	-1	-1	-1	-1	-1	-1	1	-1	1	-1	-1	-1	1	-1	-1	-1	1	1	-1	-1	-1	1	1
1234620|F|0--33:A>G	1	1	1	1	1	1	1	1	1	1	1	1	1	1	1	1	1	1	1	1	1	1	1	1	1	1	1	1	1	1	1	1	1	1	1	1	1	1	1	1	1	1	1	1	1	1	1	1	1
985618|F|0	1	-1	-1	-1	-1	1	1	1	-1	-1	-1	1	1	-1	-1	1	-1	1	1	-1	1	1	-1	-1	1	-1	1	1	1	-1	1	1	1	-1	-1	1	1	1	1	-1	-1	-1	1	1	1	1	1	-1	-1
1258947|F|0--7:C>T	1	1	1	1	1	-1	1	1	-1	1	1	1	1	1	1	1	1	1	1	1	1	1	1	1	1	1	1	1	1	1	1	1	1	1	1	1	1	1	1	-1	-1	1	1	1	1	1	1	1	1
1219173|F|0	1	-1	-1	-1	-1	-1	1	-1	-1	-1	-1	1	1	-1	-1	1	1	1	1	-1	1	-1	-1	-1	-1	-1	1	1	1	-1	1	1	1	-1	-1	1	1	1	1	-1	-1	-1	1	-1	1	1	-1	-1	-1
1209674|F|0--34:C>A	1	1	1	1	1	-1	1	1	-1	1	1	1	1	1	1	1	1	1	1	1	1	1	1	1	1	1	1	1	1	1	1	1	1	1	1	1	1	1	1	-1	-1	1	1	1	1	1	1	1	1
1167826|F|0--16:C>A	-1	-1	-1	-1	-1	1	-1	-1	1	-1	-1	-1	-1	-1	-1	-1	-1	-1	-1	-1	-1	-1	-1	-1	-1	-1	-1	-1	-1	-1	-1	-1	-1	-1	-1	-1	-1	-1	-1	1	1	-1	-1	-1	-1	-1	-1	-1	-1
1136542|F|0	-1	-1	-1	-1	-1	1	-1	-1	1	-1	-1	-1	-1	-1	-1	-1	-1	-1	-1	-1	-1	-1	-1	-1	-1	-1	-1	-1	-1	-1	-1	-1	-1	-1	-1	-1	-1	-1	-1	1	1	-1	-1	-1	-1	-1	-1	-1	-1
1130107|F|0--53:C>A	-1	1	1	1	1	-1	-1	-1	1	1	1	-1	-1	1	1	-1	-1	-1	-1	1	-1	1	1	1	1	1	-1	-1	-1	1	-1	-1	-1	1	1	-1	-1	-1	1	1	1	-1	1	-1	-1	-1	-1	1	1
1123464|F|0	-1	1	1	1	1	-1	-1	-1	1	1	1	-1	-1	1	1	-1	-1	-1	-1	1	-1	1	1	1	1	1	-1	-1	-1	1	-1	-1	-1	1	1	-1	-1	-1	1	1	1	-1	1	-1	-1	-1	-1	1	1
1110095|F|0--14:C>A	1	1	1	1	1	-1	1	1	-1	1	1	1	1	1	1	1	1	1	1	1	1	1	1	1	1	1	1	1	1	1	1	1	1	1	1	1	1	1	1	-1	-1	1	1	1	1	1	1	1	1
1109255|F|0--14:A>T	1	1	1	1	1	1	1	1	1	1	1	1	1	1	1	1	1	1	1	1	1	1	1	1	1	1	1	1	1	1	1	1	1	1	1	1	1	1	1	1	1	1	1	1	1	1	1	1	1
1105496|F|0	1	1	1	1	1	-1	1	1	-1	1	1	1	1	1	1	1	1	1	1	1	1	1	1	1	1	1	1	1	1	1	1	1	1	1	1	1	1	1	1	-1	-1	1	1	1	1	1	1	1	1
1104151|F|0	-1	-1	-1	-1	-1	1	-1	-1	1	-1	-1	-1	-1	-1	-1	-1	-1	-1	-1	-1	-1	-1	-1	-1	-1	-1	-1	-1	-1	-1	-1	-1	-1	-1	-1	-1	-1	-1	-1	1	1	-1	-1	-1	-1	-1	-1	-1	-1
1096247|F|0--43:C>T	-1	-1	-1	-1	-1	1	-1	-1	1	-1	-1	-1	-1	-1	-1	-1	-1	-1	-1	-1	-1	-1	-1	-1	-1	-1	-1	-1	-1	-1	-1	-1	-1	-1	-1	-1	-1	-1	-1	1	1	-1	-1	-1	-1	-1	-1	-1	-1
1089532|F|0--30:G>A	-1	-1	-1	-1	-1	1	-1	-1	1	-1	-1	-1	-1	-1	-1	-1	-1	-1	-1	-1	-1	-1	-1	-1	-1	-1	-1	-1	-1	-1	-1	-1	-1	-1	-1	-1	-1	-1	-1	1	1	-1	-1	-1	-1	-1	-1	-1	-1
1088165|F|0	-1	1	1	1	1	1	-1	-1	1	1	1	-1	-1	1	1	-1	-1	-1	-1	1	-1	1	1	1	1	1	-1	-1	-1	1	-1	-1	-1	1	1	-1	-1	-1	1	1	1	-1	1	-1	-1	-1	-1	1	1
1079654|F|0--51:G>A	1	1	1	1	1	1	1	1	1	1	1	1	1	1	1	1	1	1	1	1	1	1	1	1	1	1	1	1	1	1	1	1	1	1	1	1	1	1	1	1	1	1	1	1	1	1	1	1	1
1062575|F|0--66:A>T	1	1	1	1	1	1	1	1	1	1	1	1	1	1	1	1	1	1	1	1	1	1	1	1	1	1	1	1	1	1	1	1	1	1	1	1	1	1	1	1	1	1	1	1	1	1	1	1	1
1057945|F|0--61:C>G	1	1	1	1	1	-1	1	1	-1	1	1	1	1	1	1	1	1	1	1	1	-1	1	1	1	1	1	1	1	1	1	1	1	-1	1	1	1	1	1	1	-1	-1	1	1	-1	1	1	1	1	1
1032466|F|0--11:T>A	1	1	1	1	1	-1	1	1	-1	1	1	1	1	1	1	1	1	1	1	1	1	1	1	1	1	1	1	1	1	1	1	1	1	1	1	1	1	1	1	-1	-1	1	1	1	1	1	1	1	1
1014132|F|0	1	-1	-1	-1	-1	-1	1	1	-1	-1	-1	1	1	-1	-1	1	1	1	1	-1	1	-1	-1	-1	-1	-1	1	1	1	-1	1	1	1	-1	-1	1	1	1	-1	-1	-1	1	-1	1	1	1	1	-1	-1
1071178|F|0	1	1	1	1	1	-1	1	1	1	1	1	1	1	1	1	1	1	1	1	1	1	1	1	1	1	1	1	1	1	1	1	1	1	1	1	1	1	1	1	-1	-1	1	1	1	1	1	1	1	1
1228160|F|0	-1	1	-1	1	1	1	-1	-1	1	1	-1	-1	1	1	-1	1	-1	-1	1	1	-1	1	1	1	1	-1	1	1	1	1	-1	1	-1	1	1	1	-1	-1	-1	1	1	-1	-1	-1	1	1	-1	1	1
1129324|F|0--29:C>G	1	1	1	1	1	1	1	1	1	1	1	1	1	1	1	1	1	1	1	1	1	1	1	1	1	1	1	1	1	1	1	1	1	1	1	1	1	1	1	1	1	1	1	1	1	1	1	1	1
1101281|F|0	-1	-1	-1	-1	-1	1	-1	-1	1	-1	-1	-1	-1	-1	-1	-1	-1	-1	-1	-1	-1	-1	-1	-1	-1	-1	-1	-1	-1	-1	-1	-1	-1	-1	-1	-1	-1	-1	1	1	1	-1	1	-1	-1	-1	-1	-1	-1
999655|F|0--27:A>G	1	1	1	1	1	1	1	1	1	1	1	1	1	1	1	1	1	1	1	1	1	1	1	1	1	1	1	1	1	1	1	1	1	1	1	1	1	1	1	1	1	1	1	1	1	1	1	1	1
1031252|F|0--9:A>T	1	1	1	1	1	1	1	1	1	1	1	1	1	1	1	1	1	1	1	1	1	1	1	1	1	1	1	1	1	1	1	1	1	1	1	1	1	1	1	1	1	1	1	1	1	1	1	1	1
1212576|F|0--5:G>A	1	1	1	1	1	1	1	1	1	1	1	1	1	1	1	1	1	1	1	1	1	1	1	1	1	1	1	1	1	1	1	1	1	1	1	1	1	1	1	1	1	1	1	1	1	1	1	1	1
1115683|F|0--11:T>C	1	1	1	1	1	1	1	1	1	1	1	1	1	1	1	1	1	1	1	1	1	1	1	1	1	1	1	1	1	1	1	1	1	1	1	1	1	1	1	1	1	1	1	1	1	1	1	1	1
1402960|F|0--28:A>T	1	1	1	1	1	1	1	1	1	1	1	1	1	1	1	1	1	1	1	1	1	1	1	1	1	1	1	1	1	1	1	1	1	1	1	1	1	1	1	1	1	1	1	1	1	1	1	1	1
1207858|F|0--65:C>T	1	1	1	1	1	1	1	1	1	1	1	1	1	1	1	1	1	1	1	1	1	1	1	1	1	1	1	1	1	1	1	1	1	1	1	1	1	1	1	1	1	1	1	1	1	1	1	1	1
1205744|F|0--46:G>A	1	1	1	1	1	1	1	1	1	1	1	1	1	1	1	1	1	1	1	1	1	1	1	1	1	1	1	1	1	1	1	1	1	1	1	1	1	1	1	1	1	1	1	1	1	1	1	1	1
1205196|F|0--42:G>C	1	1	1	1	1	1	1	1	1	1	1	1	1	1	1	1	1	1	1	1	1	1	1	1	1	1	1	1	1	1	1	1	1	1	1	1	1	1	1	1	1	1	1	1	1	1	1	1	1
1200704|F|0	1	1	1	1	1	1	1	1	1	1	1	1	1	-1	1	1	1	1	1	1	1	-1	-1	-1	-1	1	1	1	1	-1	1	1	1	-1	1	1	1	1	1	1	1	1	1	1	1	1	1	1	1
1132622|F|0	-1	1	-1	1	1	1	-1	-1	-1	-1	-1	-1	1	1	1	1	-1	-1	1	1	-1	-1	1	-1	-1	-1	1	1	1	-1	-1	1	-1	-1	-1	-1	-1	-1	-1	-1	1	-1	-1	-1	1	1	-1	-1	-1
1104418|F|0--23:G>A	1	1	1	1	1	1	1	1	1	1	1	1	1	1	1	1	1	1	1	1	1	1	1	1	1	1	1	1	1	1	1	1	1	1	1	1	1	1	1	1	1	1	1	1	1	1	1	1	1
1094033|F|0--66:A>T	1	1	1	1	1	1	1	1	1	1	1	1	1	1	1	1	1	1	1	1	1	1	1	1	1	1	1	1	1	1	1	1	1	1	1	1	1	1	1	1	1	1	1	1	1	1	1	1	1
1076782|F|0--9:G>C	1	1	1	1	1	1	1	1	1	1	1	1	1	1	1	1	1	1	1	1	1	1	1	1	1	1	1	1	1	1	1	1	1	1	1	1	1	1	1	1	1	1	1	1	1	1	1	1	1
1665973|F|0	-1	-1	-1	-1	-1	-1	-1	-1	-1	-1	-1	-1	-1	-1	-1	-1	-1	-1	-1	-1	-1	-1	-1	-1	-1	-1	-1	-1	-1	-1	-1	-1	-1	-1	-1	-1	-1	-1	-1	-1	-1	-1	-1	-1	-1	-1	-1	-1	-1
1259250|F|0--15:A>G	1	1	1	1	1	1	1	1	1	1	1	1	1	1	1	1	1	1	1	1	1	1	1	1	1	1	1	1	1	1	1	1	1	1	1	1	1	1	1	1	1	1	1	1	1	1	1	1	1
1111135|F|0--40:A>G	1	1	1	1	1	1	1	1	1	1	1	1	1	1	1	1	1	1	1	1	1	1	1	1	1	1	1	1	1	1	1	1	1	1	1	1	1	1	1	1	1	1	1	1	1	1	1	1	1
1110984|F|0--39:A>G	1	1	1	1	1	1	1	1	1	1	1	1	1	1	1	1	1	1	1	1	1	1	1	1	1	1	1	1	1	1	1	1	1	1	1	1	1	1	1	1	1	1	1	1	1	1	1	1	1
1096233|F|0	1	1	1	1	1	1	1	1	1	1	1	1	1	1	1	1	-1	1	1	-1	1	-1	-1	-1	-1	1	1	1	1	-1	1	1	1	-1	1	1	1	1	1	1	1	-1	1	1	1	1	1	1	-1
1092766|F|0--37:G>A	1	1	1	1	1	1	1	1	1	1	1	1	1	1	1	1	1	1	1	1	1	1	1	1	1	1	1	1	1	1	1	1	1	1	1	1	1	1	1	1	1	1	1	1	1	1	1	1	1
1030569|F|0--15:G>A	1	1	1	1	1	1	1	1	1	1	1	1	1	1	1	1	1	1	1	1	1	1	1	1	1	1	1	1	1	1	1	1	1	1	1	1	1	1	1	1	1	1	1	1	1	1	1	1	1
1020994|F|0--30:A>C	1	1	1	1	1	1	1	1	1	1	1	1	1	1	1	1	1	1	1	1	1	1	1	1	1	1	1	1	1	1	1	1	1	1	1	1	1	1	1	1	1	1	1	1	1	1	1	1	1
992796|F|0--53:A>T	1	1	1	1	1	1	1	1	1	1	1	1	1	1	1	1	1	1	1	1	1	1	1	1	1	1	1	1	1	1	1	1	1	1	1	1	1	1	1	1	1	1	1	1	1	1	1	1	1
986147|F|0	1	1	1	1	1	1	-1	1	1	1	1	-1	1	1	1	1	1	1	1	1	1	1	1	1	1	1	1	1	1	1	1	1	1	1	1	1	1	1	1	1	-1	-1	1	1	1	1	1	1	1
1400813|F|0	-1	-1	-1	-1	-1	-1	-1	-1	-1	-1	-1	-1	-1	-1	-1	-1	-1	-1	-1	-1	-1	-1	-1	-1	-1	-1	-1	-1	-1	-1	-1	-1	-1	-1	-1	-1	-1	-1	-1	-1	-1	-1	-1	-1	-1	-1	-1	-1	-1
1146896|F|0	1	1	1	1	1	1	1	1	1	-1	1	1	1	1	1	1	1	1	1	1	1	1	1	1	1	1	1	1	1	1	1	1	1	1	1	1	1	1	1	1	1	1	1	1	1	1	-1	1	1
1092080|F|0--18:C>T	1	1	1	1	1	1	1	1	1	1	1	1	1	1	1	1	1	1	1	1	1	1	1	1	1	1	1	1	1	1	1	1	1	1	1	1	1	1	1	1	1	1	1	1	1	1	1	1	1
1089952|F|0--12:T>C	1	1	1	1	1	1	1	1	1	1	1	1	1	1	1	1	1	1	1	1	1	1	1	1	1	1	1	1	1	1	1	1	1	1	1	1	1	1	1	1	1	1	1	1	1	1	1	1	1
1059181|F|0--31:T>C	1	1	1	1	1	1	1	1	1	1	1	1	1	1	1	1	1	1	1	1	1	1	1	1	1	1	1	1	1	1	1	1	1	1	1	1	1	1	1	1	1	1	1	1	1	1	1	1	1
997638|F|0	1	1	1	1	1	1	-1	1	1	1	-1	1	1	-1	1	1	1	1	1	1	1	-1	-1	1	-1	1	1	1	1	-1	1	1	1	-1	1	1	1	1	1	1	1	1	1	1	1	1	1	-1	-1
1217976|F|0--24:G>A	1	1	1	1	1	1	1	1	1	1	1	1	1	1	1	1	1	1	1	1	1	1	1	1	1	1	1	1	1	1	1	1	1	1	1	1	1	1	1	1	1	1	1	1	1	1	1	1	1
1210853|F|0--24:G>A	1	1	1	1	1	1	1	1	1	1	1	1	1	1	1	1	1	1	1	1	1	1	1	1	1	1	1	1	1	1	1	1	1	1	1	1	1	1	1	1	1	1	1	1	1	1	1	1	1
1120268|F|0--20:G>T	1	1	1	1	1	1	1	1	1	1	1	1	1	1	1	1	1	1	1	1	1	1	1	1	1	1	1	1	1	1	1	1	1	1	1	1	1	1	1	1	1	1	1	1	1	1	1	1	1
1105608|F|0--24:G>A	1	1	1	1	1	1	1	1	1	1	1	1	1	1	1	1	1	1	1	1	1	1	1	1	1	1	1	1	1	1	1	1	1	1	1	1	1	1	1	1	1	1	1	1	1	1	1	1	1
1100869|F|0--63:T>G	1	1	1	1	1	1	1	1	1	1	1	1	1	1	1	1	1	1	1	1	1	1	1	1	1	1	1	1	1	1	1	1	1	1	1	1	1	1	1	1	1	1	1	1	1	1	1	1	1
1100384|F|0--67:G>A	1	1	1	1	1	1	1	1	1	1	1	1	1	1	1	1	1	1	1	1	1	1	1	1	1	1	1	1	1	1	1	1	1	1	1	1	1	1	1	1	1	1	1	1	1	1	1	1	1
1090461|F|0--32:G>A	1	1	1	1	1	1	1	1	1	1	1	1	1	1	1	1	1	1	1	1	1	1	1	1	1	1	1	1	1	1	1	1	1	1	1	1	1	1	1	1	1	1	1	1	1	1	1	1	1
1070050|F|0	1	1	1	1	1	1	1	1	1	1	1	1	1	1	1	1	1	1	1	1	1	1	1	1	1	1	1	1	1	1	1	1	1	1	1	1	1	1	1	1	1	1	1	1	1	1	1	1	1
1056259|F|0--64:A>G	1	1	1	1	1	1	1	1	1	1	1	1	1	1	1	1	1	1	1	1	1	1	1	1	1	1	1	1	1	1	1	1	1	1	1	1	1	1	1	1	1	1	1	1	1	1	1	1	1
1031286|F|0--25:C>T	1	1	1	1	1	1	1	1	1	1	1	1	1	1	1	1	1	1	1	1	1	1	1	1	1	1	1	1	1	1	1	1	1	1	1	1	1	1	1	1	1	1	1	1	1	1	1	1	1
996466|F|0--46:A>G	1	1	1	1	1	1	1	1	1	1	1	1	1	1	1	1	1	1	1	1	1	1	1	1	1	1	1	1	1	1	1	1	1	1	1	1	1	1	1	1	1	1	1	1	1	1	1	1	1
979386|F|0--32:T>C	1	1	1	1	1	1	1	1	1	1	1	1	1	1	1	1	1	1	1	1	1	1	1	1	1	1	1	1	1	1	1	1	1	1	1	1	1	1	1	1	1	1	1	1	1	1	1	1	1
1237032|F|0--40:C>T	1	1	1	1	1	1	1	1	1	1	1	1	1	1	1	1	1	1	1	1	1	1	1	1	1	1	1	1	1	1	1	1	1	1	1	1	1	1	1	1	1	1	1	1	1	1	1	1	1
1100927|F|0--61:G>T	1	1	1	1	1	1	1	1	1	1	1	1	1	1	1	1	1	1	1	1	1	1	1	1	1	1	1	1	1	1	1	1	1	1	1	1	1	1	1	1	1	1	1	1	1	1	1	1	1
1092531|F|0--18:G>A	1	1	1	1	1	1	1	1	1	1	1	1	1	1	1	1	1	1	1	1	1	1	1	1	1	1	1	1	1	1	1	1	1	1	1	1	1	1	1	1	1	1	1	1	1	1	1	1	1
1041300|F|0	1	1	1	1	1	1	1	1	1	1	1	1	1	1	1	1	1	1	1	1	1	1	1	1	1	1	1	1	1	1	1	1	1	1	1	1	1	1	1	1	1	1	1	1	1	1	1	1	1
1401711|F|0	-1	-1	-1	-1	-1	-1	-1	-1	-1	-1	-1	-1	-1	-1	-1	-1	-1	-1	-1	-1	-1	-1	-1	-1	-1	-1	-1	-1	-1	-1	-1	-1	-1	-1	-1	-1	-1	-1	-1	-1	-1	-1	-1	-1	-1	-1	-1	-1	-1
1378772|F|0	-1	-1	-1	-1	-1	-1	-1	-1	-1	-1	-1	-1	-1	-1	-1	-1	-1	-1	-1	-1	-1	-1	-1	-1	-1	-1	-1	-1	-1	-1	-1	-1	-1	-1	-1	-1	-1	-1	-1	-1	-1	-1	-1	-1	-1	-1	-1	-1	-1
1238609|F|0--44:C>T	1	1	1	1	1	1	1	1	1	1	1	1	1	1	1	1	1	1	1	1	1	1	1	1	1	1	1	1	1	1	1	1	1	1	1	1	1	1	1	1	1	1	1	1	1	1	1	1	1
1119001|F|0--14:C>G	1	1	1	1	1	1	1	1	1	1	1	1	1	1	1	1	1	1	1	1	1	1	1	1	1	1	1	1	1	1	1	1	1	1	1	1	1	1	1	1	1	1	1	1	1	1	1	1	1
1104409|F|0	1	1	1	1	1	1	1	1	1	1	1	1	1	1	1	1	1	1	1	1	1	1	1	1	1	1	1	1	1	1	1	1	1	1	1	1	1	1	1	1	1	1	1	1	1	1	1	1	1
1103630|F|0--50:G>A	1	1	1	1	1	1	1	1	1	1	1	1	1	1	1	1	1	1	1	1	1	1	1	1	1	1	1	1	1	1	1	1	1	1	1	1	1	1	1	1	1	1	1	1	1	1	1	1	1
1086730|F|0	1	1	1	1	1	-1	1	1	1	1	1	1	1	1	1	1	1	1	1	1	1	1	1	1	1	1	1	1	1	1	1	1	1	1	1	1	1	1	1	1	1	1	1	1	1	1	-1	1	1
1055623|F|0--39:C>G	1	1	1	1	1	1	1	1	1	1	1	1	1	1	1	1	1	1	1	1	1	1	1	1	1	1	1	1	1	1	1	1	1	1	1	1	1	1	1	1	1	1	1	1	1	1	1	1	1
1036096|F|0	1	1	1	1	1	1	1	1	1	1	1	1	1	1	1	1	1	1	1	1	1	1	1	1	1	1	1	1	1	1	1	1	1	1	1	1	1	1	1	1	1	1	1	1	1	1	1	1	1
984620|F|0	1	1	1	1	1	1	1	1	1	1	1	1	1	1	1	1	1	1	1	1	1	1	1	1	1	1	1	1	1	1	1	1	1	1	1	1	1	1	1	1	1	1	1	1	1	1	1	1	1
1113786|F|0--9:C>T	1	1	1	1	1	1	1	1	1	1	1	1	1	1	1	1	1	1	1	1	1	1	1	1	1	1	1	1	1	1	1	1	1	1	1	1	1	1	1	1	1	1	1	1	1	1	1	1	1
1699808|F|0	-1	-1	-1	-1	-1	-1	-1	-1	-1	-1	-1	-1	-1	-1	-1	-1	-1	-1	-1	-1	-1	-1	-1	-1	-1	-1	-1	-1	-1	-1	-1	-1	-1	-1	-1	-1	-1	-1	-1	-1	-1	-1	-1	-1	-1	-1	-1	-1	-1
1673500|F|0	1	1	1	1	1	1	1	1	1	1	1	1	1	1	1	1	1	1	1	1	1	1	1	1	1	1	1	1	1	1	1	1	1	1	1	1	1	1	1	1	1	1	1	1	1	1	1	1	1
1255109|F|0	-1	-1	-1	-1	-1	-1	-1	-1	-1	-1	-1	-1	-1	-1	-1	-1	-1	-1	-1	-1	-1	-1	-1	-1	-1	-1	-1	-1	-1	-1	-1	-1	-1	-1	-1	-1	-1	-1	-1	-1	1	-1	-1	-1	-1	-1	-1	-1	-1
1227766|F|0--48:G>C	1	1	1	1	1	1	1	1	1	1	1	1	1	1	1	1	1	1	1	1	1	1	1	1	1	1	1	1	1	1	1	1	1	1	1	1	1	1	1	1	1	1	1	1	1	1	1	1	1
1223588|F|0--14:C>T	1	1	1	1	1	1	1	1	1	1	1	1	1	1	1	1	1	1	1	1	1	1	1	1	1	1	1	1	1	1	1	1	1	1	1	1	1	1	1	1	1	1	1	1	1	1	1	1	1
1220810|F|0	1	1	1	1	1	1	1	1	1	1	1	1	1	1	1	1	1	1	1	1	1	1	1	1	1	1	1	1	1	1	1	1	1	1	1	1	1	1	1	1	1	1	1	1	1	1	1	1	1
1100104|F|0--63:C>T	1	1	1	1	1	1	1	1	1	1	1	1	1	1	1	1	1	1	1	1	1	1	1	1	1	1	1	1	1	1	1	1	1	1	1	1	1	1	1	1	1	1	1	1	1	1	1	1	1
1095680|F|0--52:A>T	1	1	1	1	1	1	1	1	1	1	1	1	1	1	1	1	1	1	1	1	1	1	1	1	1	1	1	1	1	1	1	1	1	1	1	1	1	1	1	1	1	1	1	1	1	1	1	1	1
1080095|F|0--50:C>G	1	1	1	1	1	1	1	1	1	1	1	1	1	1	1	1	1	1	1	1	1	1	1	1	1	1	1	1	1	1	1	1	1	1	1	1	1	1	1	1	1	1	1	1	1	1	1	1	1
1073588|F|0	1	1	1	1	1	1	1	1	1	1	1	1	1	1	1	1	1	1	1	1	1	1	1	1	1	1	1	1	1	1	1	1	1	1	1	1	1	1	1	1	1	1	1	1	1	1	1	1	1
1061981|F|0	1	1	1	1	1	1	1	1	1	1	1	1	1	1	1	1	1	1	1	1	1	1	1	1	1	1	1	1	1	1	1	1	1	1	1	1	1	1	1	1	1	1	1	1	1	1	1	1	1
1053578|F|0	1	1	1	-1	1	1	1	1	1	1	1	1	1	1	1	1	1	1	1	1	1	1	1	1	1	1	1	1	1	1	1	1	1	1	1	1	1	1	1	-1	1	-1	1	1	1	1	1	1	1
1046092|F|0--53:A>C	1	1	1	1	1	1	1	1	1	1	1	1	1	1	1	1	1	1	1	1	1	1	1	1	1	1	1	1	1	1	1	1	1	1	1	1	1	1	1	1	1	1	1	1	1	1	1	1	1
1034171|F|0	1	1	1	1	1	1	1	1	1	1	1	1	1	1	1	1	1	1	1	1	1	1	1	1	1	1	1	1	1	1	1	1	1	1	1	1	1	1	1	1	1	1	1	1	1	1	1	1	1
1020484|F|0	1	1	1	1	1	1	1	1	1	1	1	1	1	1	1	1	1	1	1	1	1	1	1	1	1	1	1	1	1	1	1	1	1	1	1	1	1	1	1	1	1	1	1	1	1	1	1	1	1
981570|F|0--65:C>T	1	1	1	1	1	1	1	1	1	1	1	1	1	1	1	1	1	1	1	1	1	1	1	1	1	1	1	1	1	1	1	1	1	1	1	1	1	1	1	1	1	1	1	1	1	1	1	1	1
978479|F|0--20:T>C	1	1	1	1	1	1	1	1	1	1	1	1	1	1	1	1	1	1	1	1	1	1	1	1	1	1	1	1	1	1	1	1	1	1	1	1	1	1	1	1	1	1	1	1	1	1	1	1	1
977395|F|0--63:C>G	1	1	1	1	1	1	1	1	1	1	1	1	1	1	1	1	1	1	1	1	1	1	1	1	1	1	1	1	1	1	1	1	1	1	1	1	1	1	1	1	1	1	1	1	1	1	1	1	1
1115468|F|0	1	-1	-1	-1	-1	-1	-1	1	-1	-1	-1	-1	-1	-1	1	-1	-1	-1	-1	-1	-1	-1	-1	-1	-1	1	-1	-1	-1	-1	1	-1	-1	-1	-1	-1	-1	-1	-1	-1	-1	-1	-1	-1	-1	-1	-1	-1	-1
1241142|F|0--46:C>G	1	1	1	1	1	1	1	1	1	1	1	1	1	1	1	1	1	1	1	1	1	1	1	1	1	1	1	1	1	1	1	1	1	1	1	1	1	1	1	1	1	1	1	1	1	1	1	1	1
100000824|F|0	1	1	1	1	1	-1	1	1	1	1	1	1	1	1	1	1	1	1	1	1	1	1	1	1	1	1	1	1	1	1	1	1	1	1	1	1	1	-1	1	1	1	1	1	1	1	1	1	1	1
1219408|F|0--7:G>A	1	1	1	1	1	1	1	1	1	1	1	1	1	1	1	1	1	1	1	1	1	1	1	1	1	1	1	1	1	1	1	1	1	1	1	1	1	1	1	1	1	1	1	1	1	1	1	1	1
1672128|F|0	1	1	1	1	1	1	1	1	1	1	1	1	1	1	1	1	1	1	1	1	1	1	1	1	1	1	1	1	1	1	1	1	1	1	1	1	1	1	1	1	1	1	1	1	1	1	1	1	1
1219266|F|0--50:C>T	1	1	1	1	1	1	1	1	1	1	1	1	1	1	1	1	1	1	1	1	1	1	1	1	1	1	1	1	1	1	1	1	1	1	1	1	1	1	1	1	1	1	1	1	1	1	1	1	1
1086856|F|0--13:C>G	1	1	1	1	1	1	-1	1	1	1	1	-1	1	1	1	1	1	1	1	1	1	1	1	1	1	1	1	1	1	1	1	1	1	1	1	1	1	1	1	1	1	1	1	1	1	1	1	1	1
981194|F|0--38:C>T	1	1	1	1	1	1	-1	1	1	1	1	-1	1	1	1	1	1	1	1	1	1	1	1	1	1	1	1	1	1	1	1	1	1	1	1	1	1	1	1	1	1	1	1	1	1	1	1	1	1
1101060|F|0--17:C>A	1	1	1	1	1	1	1	1	1	1	1	1	1	1	1	1	1	1	1	1	1	1	1	1	1	1	1	1	1	1	1	1	1	1	1	1	1	1	1	1	1	1	1	1	1	1	1	1	1
977576|F|0	1	1	1	1	1	1	1	1	1	1	1	1	1	1	1	1	1	1	1	1	1	1	1	1	1	1	1	1	1	1	1	1	1	1	1	1	1	1	1	1	1	1	1	1	1	1	1	1	1
1100415|F|0--6:T>C	1	1	1	1	1	1	1	1	1	1	1	1	1	1	1	1	1	1	1	1	1	1	1	1	1	1	1	1	1	1	1	1	1	1	1	1	1	1	1	1	1	1	1	1	1	1	1	1	1
1209909|F|0--16:G>A	1	1	1	1	1	1	1	1	1	1	1	1	1	1	1	1	1	1	1	1	1	1	1	1	1	1	1	1	1	1	1	1	1	1	1	1	1	1	1	1	1	1	1	1	1	1	1	1	1
1103604|F|0--22:A>G	1	1	1	1	1	1	1	1	1	1	1	1	1	1	1	1	1	1	1	1	1	1	1	1	1	1	1	1	1	1	1	1	1	1	1	1	1	1	1	1	1	1	1	1	1	1	1	1	1
1033276|F|0	1	1	1	1	1	1	1	1	1	1	1	1	1	1	1	1	1	1	1	1	1	1	1	1	1	1	1	1	1	1	1	1	1	1	1	1	1	1	1	1	1	1	1	1	1	1	1	1	1
1100394|F|0--16:G>T	1	1	1	1	1	1	1	1	1	1	1	1	1	1	1	1	1	1	1	1	1	1	1	1	1	1	1	1	1	1	1	1	1	1	1	1	1	1	1	1	1	1	1	1	1	1	1	1	1
1068907|F|0--59:A>G	1	1	1	1	1	1	1	1	1	1	1	1	1	1	1	1	1	1	1	1	1	1	1	1	1	1	1	1	1	1	1	1	1	1	1	1	1	1	1	1	1	1	1	1	1	1	1	1	1
1401526|F|0	-1	-1	-1	-1	-1	-1	1	-1	-1	1	-1	1	-1	-1	-1	-1	-1	-1	-1	-1	-1	-1	-1	-1	-1	-1	-1	-1	-1	-1	-1	-1	-1	-1	-1	-1	-1	-1	-1	-1	-1	-1	-1	-1	-1	-1	-1	-1	-1
1317381|F|0	-1	-1	-1	-1	-1	-1	-1	-1	-1	-1	-1	-1	-1	-1	-1	-1	-1	-1	-1	-1	-1	-1	-1	-1	-1	-1	-1	-1	-1	-1	-1	-1	-1	-1	-1	-1	-1	-1	-1	-1	-1	-1	-1	-1	-1	-1	-1	-1	-1
1252689|F|0	-1	-1	-1	-1	-1	-1	1	-1	-1	1	-1	1	-1	-1	-1	-1	-1	-1	-1	-1	-1	-1	-1	-1	-1	-1	-1	-1	-1	-1	-1	-1	-1	-1	-1	-1	-1	-1	-1	1	-1	-1	-1	-1	-1	-1	-1	-1	-1
1224934|F|0	-1	-1	-1	-1	-1	-1	-1	-1	-1	-1	-1	-1	-1	-1	-1	-1	-1	-1	-1	-1	-1	-1	-1	-1	-1	-1	-1	-1	-1	-1	-1	-1	-1	-1	-1	-1	-1	-1	-1	-1	-1	-1	-1	-1	-1	-1	-1	-1	-1
1208497|F|0--19:T>A	1	1	1	1	1	1	1	1	1	1	1	1	1	1	1	1	1	1	1	1	1	1	1	1	1	1	1	1	1	1	1	1	1	1	1	1	1	1	1	1	1	1	1	1	1	1	1	1	1
1193748|F|0--57:G>A	1	1	1	1	1	1	-1	1	1	-1	1	-1	1	1	1	1	1	1	1	1	1	1	1	1	1	1	1	1	1	1	1	1	1	1	1	1	1	1	1	1	1	1	1	1	1	1	1	1	1
1125873|F|0--57:T>A	1	1	1	-1	1	1	-1	1	1	-1	1	-1	1	1	1	1	1	1	1	1	1	1	1	1	1	1	1	1	1	1	1	1	1	1	1	1	1	1	1	1	1	1	1	1	1	1	1	1	1
1115071|F|0	1	1	1	1	1	1	1	1	1	1	1	1	1	1	1	1	1	1	1	1	1	1	1	1	1	1	1	1	1	1	1	1	1	1	1	1	1	1	1	1	1	1	1	1	1	1	1	1	1
1106987|F|0--41:C>T	1	1	1	1	1	1	1	1	1	1	1	1	1	1	1	1	1	1	1	1	1	1	1	1	1	1	1	1	1	1	1	1	1	1	1	1	1	1	1	1	1	1	1	1	1	1	1	1	1
1100938|F|0--30:A>C	1	1	1	1	1	1	1	1	1	1	1	1	1	1	1	1	1	1	1	1	1	1	1	1	1	1	1	1	1	1	1	1	1	1	1	1	1	1	1	1	1	1	1	1	1	1	1	1	1
1088836|F|0--29:A>T	1	1	1	1	1	1	1	1	1	1	1	1	1	1	1	1	1	1	1	1	1	1	1	1	1	1	1	1	1	1	1	1	1	1	1	1	1	1	1	1	1	1	1	1	1	1	1	1	1
1081151|F|0--21:C>T	1	1	1	1	1	1	1	1	1	1	1	1	1	1	1	1	1	1	1	1	1	1	1	1	1	1	1	1	1	1	1	1	1	1	1	1	1	1	1	1	1	1	1	1	1	1	1	1	1
1078337|F|0--65:C>T	-1	-1	1	1	1	1	-1	1	1	-1	1	-1	1	1	-1	-1	1	1	-1	-1	1	1	1	1	1	1	-1	-1	-1	1	1	-1	1	1	-1	-1	1	1	1	1	1	1	1	1	-1	-1	1	1	1
1071041|F|0--11:T>A	1	1	1	1	1	1	1	1	1	1	1	1	1	1	1	1	1	1	1	1	1	1	1	1	1	1	1	1	1	1	1	1	1	1	1	1	1	1	1	1	1	1	1	1	1	1	1	1	1
1050717|F|0	1	1	1	-1	1	1	-1	1	1	-1	1	-1	1	1	1	1	1	1	1	1	1	1	1	1	1	1	1	1	1	1	1	1	1	1	1	1	1	1	1	1	1	1	1	1	1	1	1	1	1
989827|F|0--27:T>C	1	1	1	1	1	1	1	1	1	1	1	1	1	1	1	1	1	1	1	1	1	1	1	1	1	1	1	1	1	1	1	1	1	1	1	1	1	1	1	1	1	1	1	1	1	1	1	1	1
981699|F|0--61:A>G	1	1	1	1	1	1	1	1	1	1	1	1	1	1	1	1	1	1	1	1	1	1	1	1	1	1	1	1	1	1	1	1	1	1	1	1	1	1	1	1	1	1	1	1	1	1	1	1	1
1100560|F|0--43:A>G	1	-1	1	-1	1	1	-1	1	1	-1	1	-1	1	1	-1	1	1	1	1	1	1	1	1	1	1	1	1	1	1	1	1	1	1	1	1	1	1	1	1	1	1	1	1	1	1	1	1	1	1
1233612|F|0--51:A>G	1	1	1	1	1	1	1	1	1	1	1	1	1	1	1	1	1	1	1	1	1	1	1	1	1	1	1	1	1	1	1	1	1	1	1	1	1	1	1	1	1	1	1	1	1	1	1	1	1
1129041|F|0--25:C>T	1	1	1	1	1	1	1	1	1	1	1	1	1	1	1	1	1	1	1	1	1	1	1	1	1	1	1	1	1	1	1	1	1	1	1	1	1	1	1	1	1	1	1	1	1	1	1	1	1
1195647|F|0--34:T>C	1	1	1	1	1	1	1	1	1	1	1	1	1	1	1	1	1	1	1	1	1	1	1	1	1	1	1	1	1	1	1	1	1	1	1	1	1	1	1	1	1	1	1	1	1	1	1	1	1
1065004|F|0	1	1	1	1	1	1	1	1	1	1	1	1	1	1	1	1	1	1	1	1	1	1	1	1	1	1	1	1	1	1	1	1	1	1	1	1	1	1	1	1	1	1	1	1	1	1	1	1	1
100003108|F|0	1	1	1	1	1	1	-1	1	1	1	1	-1	1	1	1	1	1	1	-1	-1	1	1	1	1	1	1	-1	1	-1	1	-1	-1	1	1	-1	-1	-1	-1	1	-1	-1	1	1	1	-1	-1	1	1	-1
1046556|F|0	1	1	1	1	1	1	1	1	1	1	1	1	1	1	1	1	1	1	1	1	1	1	1	1	1	1	1	1	1	1	1	1	1	1	1	1	1	1	-1	1	1	1	-1	1	1	1	1	1	1
1260540|F|0--36:A>G	1	1	1	1	1	1	1	1	1	1	1	1	1	1	1	1	1	1	1	1	1	1	1	1	1	1	1	1	1	1	1	1	1	1	1	1	1	1	1	1	1	1	1	1	1	1	1	1	1
1234881|F|0--27:T>C	1	1	1	1	1	1	1	1	1	1	1	1	1	1	1	1	1	1	1	1	1	1	1	1	1	1	1	1	1	1	1	1	1	1	1	1	1	1	1	1	1	1	1	1	1	1	1	1	1
1233262|F|0	-1	-1	-1	-1	-1	-1	-1	-1	-1	-1	-1	-1	-1	-1	-1	-1	-1	-1	-1	-1	-1	-1	-1	-1	-1	-1	-1	-1	-1	-1	-1	-1	-1	-1	-1	-1	-1	-1	1	-1	-1	-1	1	-1	-1	-1	-1	-1	-1
1122483|F|0	1	1	1	-1	1	1	-1	1	1	1	1	-1	1	-1	1	1	1	1	1	1	1	1	-1	1	1	1	1	1	1	1	1	1	1	1	1	1	1	1	-1	1	1	1	-1	1	1	1	1	1	1
1046829|F|0--40:G>A	1	1	1	1	1	1	1	1	1	1	1	1	1	1	1	1	1	1	1	1	1	1	1	1	1	1	1	1	1	1	1	1	1	1	1	1	1	1	1	1	1	1	1	1	1	1	1	1	1
1043963|F|0--8:C>A	1	1	1	1	1	1	1	1	1	1	1	1	1	1	1	1	1	1	1	1	1	1	1	1	1	1	1	1	1	1	1	1	1	1	1	1	1	1	1	1	1	1	1	1	1	1	1	1	1
978059|F|0--26:G>C	1	1	1	1	1	1	1	1	1	1	1	1	1	1	1	1	1	1	1	1	1	1	1	1	1	1	1	1	1	1	1	1	1	1	1	1	1	1	1	1	1	1	1	1	1	1	1	1	1
1159819|F|0--41:C>T	1	1	1	1	1	1	1	1	1	1	1	1	1	1	1	1	1	1	1	1	1	1	1	1	1	1	1	1	1	1	1	1	1	1	1	1	1	1	-1	1	1	1	-1	1	1	1	1	1	1
1134354|F|0--32:G>A	-1	1	-1	1	-1	1	-1	-1	1	-1	-1	-1	-1	1	1	-1	-1	-1	-1	-1	-1	-1	-1	-1	1	-1	-1	-1	-1	-1	1	-1	-1	-1	1	-1	1	1	1	1	1	1	1	-1	-1	-1	1	1	1
1042645|F|0--59:T>A	1	1	1	1	1	1	1	1	1	1	1	1	1	1	1	1	1	1	1	1	1	1	1	1	1	1	1	1	1	1	1	1	1	1	1	1	1	1	1	1	1	1	1	1	1	1	1	1	1
1399843|F|0	-1	-1	-1	-1	-1	-1	-1	-1	-1	-1	-1	-1	-1	-1	-1	-1	-1	-1	-1	-1	-1	-1	-1	-1	-1	-1	-1	-1	-1	-1	-1	-1	-1	-1	-1	-1	-1	-1	-1	-1	-1	-1	-1	-1	-1	-1	-1	-1	-1
1122584|F|0--67:T>C	1	1	1	1	1	1	1	1	1	1	1	1	1	1	1	1	1	1	1	1	1	1	1	1	1	1	1	1	1	1	1	1	1	1	1	1	1	1	1	1	1	1	1	1	1	1	1	1	1
1099977|F|0--26:G>A	1	1	1	1	1	1	1	1	1	1	1	1	1	1	1	1	1	1	1	1	1	1	1	1	1	1	1	1	1	1	1	1	1	1	1	1	1	1	1	1	1	1	1	1	1	1	1	1	1
1054222|F|0--15:G>A	1	1	1	1	1	1	1	1	1	1	1	1	1	1	1	1	1	1	1	1	1	1	1	1	1	1	1	1	1	1	1	1	1	1	1	1	1	1	1	1	1	1	1	1	1	1	1	1	1
1202435|F|0--65:A>C	1	1	1	1	1	1	1	1	1	1	1	1	1	1	1	1	-1	1	-1	-1	1	1	1	1	1	1	-1	-1	-1	1	-1	-1	1	1	-1	-1	-1	-1	-1	1	1	1	-1	1	-1	-1	-1	-1	1
1111173|F|0--9:G>T	1	1	1	1	1	1	1	1	1	1	1	1	1	1	1	1	1	1	1	1	1	1	1	1	1	1	1	1	1	1	1	1	1	1	1	1	1	1	1	1	1	1	1	1	1	1	1	1	1
1075721|F|0--35:C>A	1	1	1	1	1	1	1	1	1	1	1	1	1	1	1	1	1	1	1	1	1	1	1	1	1	1	1	1	1	1	1	1	1	1	1	1	1	1	1	1	1	1	1	1	1	1	1	1	1
1324071|F|0	-1	-1	-1	-1	-1	-1	-1	-1	-1	-1	-1	-1	-1	1	-1	-1	-1	1	-1	-1	-1	-1	-1	1	-1	-1	-1	-1	-1	-1	-1	-1	-1	-1	1	-1	-1	-1	-1	-1	-1	-1	-1	-1	-1	-1	-1	-1	-1
1047798|F|0	1	1	1	1	1	1	1	1	1	1	1	1	1	1	1	1	1	1	1	1	1	1	1	1	1	1	1	1	1	1	1	1	1	1	1	1	1	1	1	1	1	1	1	1	1	1	1	1	1
1041368|F|0	1	1	1	1	1	1	1	1	1	1	1	1	1	-1	1	1	1	-1	1	1	1	1	1	-1	1	1	1	1	1	1	1	1	1	1	-1	1	1	1	1	1	1	1	1	1	1	1	1	1	1
992925|F|0	1	1	1	1	1	1	-1	1	1	1	1	-1	1	1	1	1	1	1	-1	-1	1	1	1	1	1	1	-1	-1	-1	1	1	-1	1	1	1	-1	1	1	1	-1	1	1	1	1	-1	-1	-1	1	1
1700288|F|0	-1	-1	-1	-1	-1	-1	-1	-1	-1	-1	-1	-1	-1	-1	-1	-1	-1	-1	-1	-1	-1	-1	-1	-1	-1	-1	-1	-1	-1	-1	-1	-1	-1	-1	-1	-1	-1	-1	-1	-1	-1	-1	-1	-1	-1	-1	-1	-1	-1
1236134|F|0--61:T>C	1	1	1	1	1	1	1	1	1	-1	1	1	1	1	1	1	1	1	1	1	1	1	1	1	1	1	1	1	1	1	1	1	1	1	1	1	1	1	1	1	1	1	1	1	1	1	1	1	1
1070407|F|0	-1	1	1	1	1	1	1	1	1	1	1	1	-1	1	1	-1	1	1	1	1	-1	1	-1	-1	-1	-1	1	1	1	1	1	1	-1	1	1	1	-1	1	1	1	1	1	1	-1	-1	-1	1	1	1
1112739|F|0--22:T>G	1	1	1	1	1	1	1	1	1	1	1	1	1	1	1	1	1	1	1	1	1	1	1	1	1	1	1	1	1	1	1	1	1	1	1	1	1	1	1	1	1	1	1	1	1	1	1	1	1
100010191|F|0	-1	-1	-1	-1	-1	-1	-1	-1	-1	-1	-1	-1	-1	-1	-1	-1	-1	-1	-1	-1	-1	-1	-1	-1	-1	-1	-1	-1	-1	-1	-1	-1	-1	-1	-1	-1	-1	-1	-1	-1	-1	-1	-1	-1	-1	-1	-1	-1	-1
1220015|F|0--35:G>T	-1	-1	1	-1	-1	1	1	-1	1	-1	-1	1	1	-1	-1	-1	-1	-1	1	1	-1	-1	-1	-1	-1	-1	1	1	1	1	-1	1	-1	-1	1	1	1	1	1	1	1	1	1	-1	1	1	1	-1	-1
1034997|F|0--53:T>G	1	1	1	1	1	1	1	1	1	1	1	1	1	1	1	1	1	1	1	1	1	1	1	1	1	1	1	1	1	1	1	1	1	1	1	1	1	1	1	1	1	1	1	1	1	1	1	1	1
1205102|F|0--59:C>G	-1	-1	1	-1	-1	1	-1	-1	1	-1	-1	-1	1	-1	-1	-1	-1	-1	1	1	-1	-1	-1	-1	-1	-1	1	1	1	1	-1	1	-1	-1	1	1	-1	-1	1	1	1	1	1	-1	1	1	1	1	-1
1108147|F|0--64:T>C	-1	-1	1	-1	-1	1	-1	-1	1	-1	-1	-1	1	-1	-1	-1	-1	-1	1	1	-1	-1	-1	-1	-1	-1	1	1	1	1	-1	1	-1	-1	1	1	-1	-1	1	1	1	1	1	-1	1	1	1	1	-1
1045006|F|0	-1	-1	1	-1	-1	1	-1	-1	1	-1	-1	-1	1	-1	-1	-1	-1	-1	1	1	-1	-1	-1	-1	-1	-1	1	1	1	1	-1	1	-1	-1	1	1	-1	-1	1	1	1	1	1	-1	1	1	1	1	-1
1220095|F|0--31:T>G	1	1	1	1	1	1	1	1	1	1	1	1	1	1	1	1	1	1	1	1	1	1	1	1	1	1	1	1	1	1	1	1	1	1	1	1	1	1	1	1	1	1	1	1	1	1	1	1	1
1217624|F|0--5:A>C	1	1	1	1	1	1	1	1	1	1	1	1	1	1	1	1	1	1	1	1	1	1	1	1	1	1	1	1	1	1	1	1	1	1	1	1	1	1	1	1	1	1	1	1	1	1	1	1	1
1400931|F|0	-1	-1	-1	-1	-1	-1	-1	-1	-1	-1	-1	-1	-1	-1	-1	-1	-1	-1	-1	-1	-1	-1	-1	-1	-1	-1	-1	-1	-1	-1	-1	-1	-1	-1	-1	-1	-1	-1	-1	-1	-1	-1	-1	-1	-1	-1	-1	-1	-1
1400452|F|0	-1	-1	-1	-1	-1	-1	-1	-1	-1	-1	-1	-1	-1	-1	-1	-1	-1	-1	-1	-1	-1	-1	-1	-1	-1	-1	-1	-1	-1	-1	-1	-1	-1	-1	-1	-1	-1	-1	-1	-1	-1	-1	-1	-1	-1	-1	-1	-1	-1
1071758|F|0--66:T>C	1	1	1	1	1	1	1	1	1	1	1	1	1	1	1	1	1	1	1	1	1	1	1	1	1	1	1	1	1	1	1	1	1	1	1	1	1	1	1	1	1	1	1	1	1	1	1	1	1
981189|F|0	1	1	1	1	1	1	1	1	1	1	1	1	1	1	1	1	1	1	1	1	1	1	1	1	1	1	1	1	1	1	1	1	1	1	1	1	1	1	1	1	1	1	1	1	1	1	1	1	1
1220908|F|0	1	1	1	1	1	1	1	1	1	1	1	1	1	1	1	1	1	1	1	1	1	1	1	1	1	1	1	1	1	1	1	1	1	1	1	1	1	1	1	1	1	1	1	1	1	1	1	1	1
1103193|F|0--28:T>G	1	1	1	1	1	1	1	1	1	1	1	1	1	1	1	1	1	1	1	1	1	1	1	1	1	1	1	1	1	1	1	1	1	1	1	1	1	1	1	1	1	1	1	1	1	1	1	1	1
989346|F|0	1	1	1	1	1	1	1	-1	1	1	1	1	1	1	1	1	1	1	1	1	1	1	1	1	1	1	1	1	1	1	1	1	1	1	1	1	1	1	1	1	1	1	1	1	1	1	1	1	1
983056|F|0--12:G>A	-1	-1	-1	-1	-1	1	-1	-1	1	-1	-1	-1	1	-1	-1	-1	-1	-1	1	1	-1	-1	-1	-1	-1	-1	1	1	1	-1	1	1	-1	-1	1	1	1	1	1	1	1	1	1	-1	1	1	1	1	-1
976838|F|0	1	-1	1	1	1	1	-1	1	1	1	-1	-1	1	1	-1	1	1	1	1	1	1	1	-1	-1	1	-1	1	1	1	1	1	1	1	1	1	1	1	1	1	1	1	1	1	1	1	1	1	1	1
1237812|F|0--49:T>A	1	1	1	1	1	1	1	1	1	1	1	1	1	1	1	1	1	1	1	1	1	1	1	1	1	1	1	1	1	1	1	1	1	1	1	1	1	1	1	1	1	1	1	1	1	1	1	1	1
1217894|F|0	1	1	1	1	1	1	1	1	1	1	1	1	1	1	1	1	1	1	1	1	1	1	1	1	1	1	1	1	1	1	1	1	1	1	1	1	1	1	1	1	1	1	1	1	1	1	1	1	1
1102284|F|0--22:A>C	1	1	1	1	1	1	1	1	1	1	1	1	1	1	1	1	1	1	1	1	1	1	1	1	1	1	1	1	1	1	1	1	1	1	1	1	1	1	1	1	1	1	1	1	1	1	1	1	1
1091966|F|0--19:G>A	1	1	1	1	1	1	1	1	1	1	1	1	1	1	1	1	1	1	1	1	1	1	1	1	1	1	1	1	1	1	1	1	1	1	1	1	1	1	1	1	1	1	1	1	1	1	1	1	1
1078196|F|0--44:C>T	1	1	1	1	1	1	1	1	1	1	1	1	1	1	1	1	1	1	1	1	1	1	1	1	1	1	1	1	1	1	1	1	1	1	1	1	1	1	1	1	1	1	1	1	1	1	1	1	1
1061604|F|0--37:A>C	1	1	1	1	1	1	1	1	1	1	1	1	1	1	1	1	1	1	1	1	1	1	1	1	1	1	1	1	1	1	1	1	1	1	1	1	1	1	1	1	1	1	1	1	1	1	1	1	1
1178849|F|0	-1	1	-1	-1	-1	1	1	-1	-1	-1	1	1	-1	-1	1	-1	-1	-1	-1	-1	-1	-1	1	1	-1	1	-1	-1	-1	-1	1	-1	-1	-1	-1	-1	1	-1	-1	-1	-1	-1	-1	-1	-1	-1	-1	-1	-1
989269|F|0--66:A>G	1	1	1	1	1	1	1	1	1	1	1	1	1	1	1	1	1	1	1	1	1	1	1	1	1	1	1	1	1	1	1	1	1	1	1	1	1	1	1	1	1	1	1	1	1	1	1	1	1
100000173|F|0	1	1	1	1	1	1	-1	1	1	1	1	-1	1	1	1	1	1	1	1	1	1	1	1	1	1	1	1	1	1	1	1	1	1	1	1	1	1	1	1	1	1	1	1	1	1	1	1	1	1
1750124|F|0	-1	-1	-1	-1	-1	-1	-1	-1	-1	-1	-1	-1	-1	-1	-1	-1	-1	-1	-1	-1	-1	-1	-1	-1	-1	-1	-1	-1	-1	-1	-1	-1	-1	-1	-1	-1	-1	-1	-1	-1	-1	-1	-1	-1	-1	-1	-1	-1	-1
1714519|F|0	1	-1	1	1	1	-1	-1	1	1	1	-1	-1	1	1	-1	1	1	1	1	1	1	1	-1	-1	1	-1	1	1	1	1	-1	1	1	1	1	1	-1	1	1	1	1	1	1	1	1	1	1	1	1
1397389|F|0	1	1	1	1	1	1	1	1	1	1	1	1	1	1	1	1	1	1	1	1	1	1	1	1	1	1	1	1	1	1	1	1	1	1	1	1	1	1	1	1	1	1	1	1	1	1	1	1	1
1090155|F|0	1	1	1	1	1	-1	1	1	1	1	-1	1	1	1	1	1	1	1	1	1	1	1	1	1	1	1	1	1	1	1	1	1	1	1	1	1	1	1	1	1	1	1	1	1	1	1	1	1	1
1034027|F|0--63:C>G	1	-1	1	1	1	-1	-1	1	1	1	-1	-1	1	1	-1	1	1	1	1	1	1	1	-1	-1	1	-1	1	1	1	1	-1	1	1	1	1	1	-1	1	1	1	1	1	1	1	1	1	1	1	1
1203866|F|0	1	1	1	1	1	1	1	1	1	1	1	1	1	1	1	1	1	1	1	1	1	1	1	1	1	1	1	1	1	1	1	1	1	1	1	1	1	1	1	1	1	1	1	1	1	1	1	1	1
1089214|F|0	1	1	1	1	1	1	1	1	-1	1	1	1	1	1	1	1	1	1	1	1	1	1	1	1	1	1	1	1	1	1	1	1	1	1	1	1	1	1	1	1	1	1	1	1	1	1	1	1	1
1076569|F|0	1	1	1	1	1	1	1	1	-1	1	1	1	1	1	1	1	1	1	1	1	1	1	1	1	1	1	1	1	1	1	1	1	1	1	1	-1	1	1	1	1	1	1	1	1	1	1	1	1	1
1109949|F|0--35:C>T	1	1	1	1	1	1	1	1	1	1	1	1	1	1	1	1	1	1	1	1	1	1	1	1	1	1	1	1	1	1	1	1	1	1	1	1	1	1	1	1	1	1	1	1	1	1	1	1	1
1716257|F|0--43:G>A	1	1	1	1	1	1	1	1	1	1	1	1	1	1	1	1	1	1	1	1	1	1	1	1	1	1	1	1	1	1	1	1	1	1	1	1	1	1	1	1	1	1	1	1	1	1	1	1	1
1069967|F|0--54:A>G	1	1	1	1	1	1	1	1	1	1	1	1	1	1	1	1	1	1	1	1	1	1	1	1	1	1	1	1	1	1	1	1	1	1	1	1	1	1	1	1	1	1	1	1	1	1	1	1	1
1000427|F|0--25:G>T	1	1	1	1	1	1	1	1	1	1	1	1	1	1	1	1	1	1	1	1	1	1	1	1	1	1	1	1	1	1	1	1	1	1	1	1	1	1	1	1	1	1	1	1	1	1	1	1	1
1400088|F|0	1	-1	-1	-1	-1	-1	-1	1	-1	-1	-1	-1	1	-1	-1	1	-1	-1	1	1	-1	-1	-1	-1	-1	-1	1	-1	1	-1	1	1	-1	-1	1	1	-1	-1	-1	-1	-1	-1	-1	-1	1	1	-1	-1	-1
1218389|F|0	1	1	1	1	1	1	1	1	1	1	1	1	1	1	1	1	1	1	1	1	1	1	1	1	1	1	1	1	1	1	1	1	1	1	1	1	1	1	1	1	1	1	1	1	1	1	1	1	1
1132373|F|0--25:A>C	1	1	1	1	1	1	1	1	1	1	1	1	1	1	1	1	1	1	1	1	1	1	1	1	1	1	1	1	1	1	1	1	1	1	1	1	1	1	1	1	1	1	1	1	1	1	1	1	1
1088940|F|0	1	1	1	1	1	1	1	1	1	1	1	1	1	1	1	1	1	1	1	1	1	1	1	1	1	1	1	1	1	1	1	1	1	1	1	1	1	1	1	1	1	1	1	1	1	1	1	1	1
978587|F|0--8:G>A	1	1	1	1	1	1	1	1	1	1	1	1	1	1	1	1	1	1	1	1	1	1	1	1	1	1	1	1	1	1	1	1	1	1	1	1	1	1	1	1	1	1	1	1	1	1	1	1	1
1209055|F|0--23:C>G	1	1	1	1	1	1	1	1	1	1	1	1	1	1	1	1	1	1	1	1	1	1	1	1	1	1	1	1	1	1	1	1	1	1	1	1	1	1	1	1	1	1	1	1	1	1	1	1	1
1129001|F|0--41:G>A	1	1	1	1	1	1	1	1	1	1	1	1	1	1	1	1	1	1	1	1	1	1	1	1	1	1	1	1	1	1	1	1	1	1	1	1	1	1	1	1	1	1	1	1	1	1	1	1	1
1105590|F|0--6:G>C	1	1	1	1	1	1	1	1	1	1	1	1	1	1	1	1	1	1	1	1	1	1	1	1	1	1	1	1	1	1	1	1	1	1	1	1	1	1	1	1	1	1	1	1	1	1	1	1	1
1105241|F|0--43:C>A	1	1	1	1	1	1	1	1	1	1	1	1	1	1	1	1	1	1	1	1	1	1	1	1	1	1	1	1	1	1	1	1	1	1	1	1	1	1	1	1	1	1	1	1	1	1	1	1	1
1092067|F|0--15:T>A	1	1	1	1	1	1	1	1	1	1	1	1	1	1	1	1	1	1	1	1	1	1	1	1	1	1	1	1	1	1	1	1	1	1	1	1	1	1	1	1	1	1	1	1	1	1	1	1	1
1077976|F|0--8:C>T	1	1	1	1	1	1	1	1	1	1	1	1	1	1	1	1	1	1	1	1	1	1	1	1	1	1	1	1	1	1	1	1	1	1	1	1	1	1	1	1	1	1	1	1	1	1	1	1	1
1024803|F|0	1	1	1	1	1	1	1	1	1	1	1	1	1	1	1	1	1	1	1	1	1	1	1	1	1	1	1	1	1	1	1	1	1	1	1	1	1	1	1	1	1	1	1	1	1	1	1	1	1
993883|F|0--41:G>T	1	1	1	1	1	1	1	1	1	1	1	1	1	1	1	1	1	1	1	1	1	1	1	1	1	1	1	1	1	1	1	1	1	1	1	1	1	1	1	1	1	1	1	1	1	1	1	1	1
1669434|F|0--34:A>C	-1	1	1	1	1	1	1	-1	1	1	1	1	-1	1	1	-1	1	1	-1	-1	1	1	1	1	1	1	-1	1	-1	1	-1	-1	1	1	-1	-1	1	1	1	1	1	1	1	1	-1	-1	1	1	1
1206930|F|0--31:C>G	-1	1	1	1	1	1	1	1	1	1	1	1	-1	1	1	-1	1	1	-1	-1	1	1	1	1	1	1	-1	1	-1	1	1	-1	1	1	-1	-1	1	1	1	1	1	1	1	1	-1	-1	1	1	1
1108447|F|0--26:A>G	1	1	1	1	1	1	1	1	1	1	1	1	1	1	1	1	1	1	1	1	1	1	1	1	1	1	1	1	1	1	1	1	1	1	1	1	1	1	1	1	1	1	1	1	1	1	1	1	1
1101069|F|0--63:G>C	-1	1	1	1	1	1	1	-1	1	1	1	1	-1	1	1	-1	1	1	-1	-1	1	1	1	1	1	1	-1	1	-1	1	-1	-1	1	1	-1	-1	1	1	1	1	1	1	1	1	-1	-1	1	1	1
1046876|F|0--68:G>T	1	1	1	1	1	1	1	1	1	1	1	1	1	1	1	1	1	1	1	1	1	1	1	1	1	1	1	1	1	1	1	1	1	1	1	1	1	1	1	1	1	1	1	1	1	1	1	1	1
1033070|F|0--11:G>A	1	1	1	1	1	1	1	1	1	1	1	1	1	1	1	1	1	1	1	1	1	1	1	1	1	1	1	1	1	1	1	1	1	1	1	1	1	1	1	1	1	1	1	1	1	1	1	1	1
1027533|F|0	-1	1	1	1	1	1	1	-1	1	1	1	1	-1	1	1	-1	1	1	-1	-1	1	1	1	1	1	1	-1	1	-1	1	-1	-1	1	1	-1	-1	1	1	1	1	1	1	1	1	-1	-1	1	1	1
1026120|F|0--9:G>A	-1	1	1	1	1	1	1	1	1	1	1	1	-1	1	1	-1	1	1	-1	-1	1	1	1	1	1	1	-1	1	-1	1	1	-1	1	1	-1	-1	1	1	1	1	1	1	1	1	-1	-1	1	1	1
1360157|F|0	-1	-1	-1	-1	-1	-1	-1	-1	-1	-1	-1	-1	-1	-1	-1	-1	-1	-1	-1	-1	-1	-1	-1	-1	-1	-1	-1	-1	-1	-1	-1	-1	-1	-1	-1	-1	-1	-1	-1	-1	-1	-1	-1	-1	-1	-1	-1	-1	-1
1234193|F|0--17:T>C	-1	1	1	1	1	1	1	1	1	1	1	1	-1	1	1	-1	1	1	-1	-1	1	1	1	1	1	1	-1	1	-1	1	-1	-1	1	1	-1	-1	1	1	1	1	1	1	1	1	-1	-1	1	1	1
1091509|F|0	1	1	1	1	1	1	1	1	1	1	1	1	1	1	1	1	1	1	1	1	1	1	1	1	1	1	1	1	1	1	1	1	1	1	1	1	1	1	1	1	1	1	1	1	1	1	1	1	1
1088444|F|0	-1	1	1	1	1	1	-1	1	1	1	1	-1	-1	1	1	-1	1	1	-1	-1	1	1	1	1	1	1	-1	1	-1	1	1	-1	1	1	-1	-1	-1	1	1	-1	-1	1	1	1	-1	-1	1	1	1
1073749|F|0	-1	1	1	1	1	1	-1	1	1	1	1	-1	-1	1	1	-1	1	1	-1	-1	1	1	1	-1	1	1	-1	1	-1	1	1	-1	1	1	-1	-1	1	1	1	1	1	1	1	1	-1	-1	1	1	1
1058255|F|0	1	1	1	1	1	1	1	1	1	1	1	1	1	1	1	1	1	1	1	1	1	1	1	1	1	1	1	1	1	1	1	1	1	1	1	1	1	1	1	1	1	1	1	1	1	1	1	1	1
1004716|F|0--41:T>C	-1	1	1	1	1	1	-1	1	1	1	1	-1	-1	1	1	-1	1	1	-1	-1	1	1	1	1	1	1	-1	1	-1	1	1	-1	1	1	-1	-1	-1	1	1	-1	1	1	1	1	-1	-1	1	1	1
1039253|F|0--34:C>G	-1	1	1	1	1	1	-1	1	1	1	1	-1	-1	1	1	-1	1	1	-1	-1	1	1	1	1	1	1	-1	1	-1	1	1	-1	1	1	-1	-1	-1	1	1	-1	-1	1	1	1	-1	-1	1	1	1
1311260|F|0	1	1	1	1	1	1	1	1	1	1	1	1	1	1	1	1	1	1	1	1	1	1	1	1	1	1	1	1	1	1	1	1	1	1	1	1	1	1	1	1	-1	-1	1	1	1	1	1	1	1
1267286|F|0	-1	-1	-1	-1	-1	-1	1	-1	-1	-1	-1	1	1	-1	-1	1	-1	-1	1	1	-1	-1	-1	-1	-1	-1	1	-1	1	-1	-1	1	-1	-1	1	1	-1	-1	-1	-1	-1	-1	-1	-1	1	1	-1	-1	-1
1262798|F|0	-1	-1	-1	-1	-1	-1	1	-1	-1	-1	-1	1	1	-1	-1	1	-1	-1	1	1	-1	-1	-1	-1	-1	-1	1	-1	1	-1	-1	1	-1	-1	1	1	-1	-1	-1	-1	-1	-1	-1	-1	1	1	-1	-1	-1
1235517|F|0--42:G>C	1	1	1	1	1	1	-1	1	1	1	1	-1	-1	1	1	-1	1	1	-1	-1	1	1	1	1	1	1	-1	1	-1	1	1	-1	1	1	-1	-1	1	1	1	1	1	1	1	1	-1	-1	1	1	1
1201867|F|0--28:C>G	1	1	1	1	1	1	-1	1	1	1	1	-1	-1	1	1	-1	1	1	-1	-1	1	1	1	1	1	1	-1	1	-1	1	1	-1	1	1	-1	-1	1	1	1	1	1	1	1	1	-1	-1	1	1	1
1103045|F|0	-1	-1	-1	1	1	1	-1	-1	1	-1	1	-1	-1	-1	1	-1	-1	1	-1	-1	1	-1	-1	-1	-1	1	-1	1	-1	-1	1	-1	-1	1	-1	-1	1	1	1	1	1	1	1	1	-1	-1	1	-1	-1
1082898|F|0--40:A>C	1	1	1	1	1	1	1	1	1	1	1	1	1	1	1	1	1	1	1	1	1	1	1	1	1	1	1	1	1	1	1	1	1	1	1	1	1	1	1	1	1	1	1	1	1	1	1	1	1
1070108|F|0	1	1	1	1	1	1	-1	1	1	1	1	-1	-1	1	1	-1	1	1	-1	-1	1	1	1	1	1	1	-1	1	-1	1	1	-1	1	1	-1	-1	1	1	1	1	1	1	1	1	-1	-1	1	1	1
1064931|F|0	1	1	1	1	1	1	1	1	1	1	1	1	1	1	1	1	1	1	1	1	1	1	1	1	1	1	1	1	1	1	1	1	1	1	1	1	1	1	1	1	1	1	1	1	1	1	1	1	1
1058083|F|0	1	1	1	1	1	1	-1	1	1	1	1	-1	-1	1	1	-1	1	1	-1	-1	1	1	1	1	1	1	-1	1	-1	1	1	-1	1	1	-1	-1	1	1	1	1	1	1	1	1	-1	-1	1	1	1
1055939|F|0	1	1	1	1	1	-1	1	1	1	1	1	1	1	1	1	1	1	1	1	1	1	1	1	1	1	1	1	1	1	1	1	1	1	1	1	1	1	1	1	1	-1	1	1	1	1	1	1	1	1
1017559|F|0--58:G>C	1	1	1	1	1	1	1	1	1	1	1	1	1	1	1	1	1	1	1	1	1	1	1	1	1	1	1	1	1	1	1	1	1	1	1	1	1	1	1	1	1	1	1	1	1	1	1	1	1
983198|F|0	1	1	1	1	1	1	-1	1	1	1	1	-1	-1	1	1	-1	1	1	-1	-1	1	1	1	1	1	1	-1	1	-1	1	1	-1	1	1	-1	-1	1	1	1	1	1	1	1	1	-1	-1	1	1	1
1322693|F|0--54:G>A	1	1	1	1	1	1	1	1	1	1	1	1	1	1	1	1	1	1	1	1	1	1	1	1	1	1	1	1	1	1	1	1	1	1	1	1	1	1	1	1	1	1	1	1	1	1	1	1	1
1262777|F|0	-1	-1	-1	-1	-1	-1	-1	-1	-1	-1	-1	-1	-1	-1	-1	-1	-1	-1	-1	-1	-1	-1	-1	-1	-1	-1	-1	-1	-1	-1	-1	-1	-1	-1	-1	-1	-1	-1	-1	-1	-1	-1	-1	-1	-1	-1	1	-1	-1
1078163|F|0	1	1	1	1	1	-1	1	1	1	1	1	1	1	1	1	1	1	1	1	1	1	1	1	1	1	1	1	1	1	1	1	1	1	1	1	1	1	1	1	1	1	1	1	1	1	1	1	1	1
1216357|F|0--16:T>C	1	1	1	1	1	1	1	1	1	1	1	1	1	1	1	1	1	1	1	1	1	1	1	1	1	1	1	1	1	1	1	1	1	1	1	1	1	1	1	1	1	1	1	1	1	1	1	1	1
1209817|F|0--25:G>C	1	1	1	1	1	1	1	1	1	1	1	1	1	1	1	1	1	1	1	1	1	1	1	1	1	1	1	1	1	1	1	1	1	1	1	1	1	1	1	1	1	1	1	1	1	1	1	1	1
1125780|F|0--26:G>T	1	1	1	1	1	1	1	1	1	1	1	1	1	1	1	1	1	1	1	1	1	1	1	1	1	1	1	1	1	1	1	1	1	1	1	1	1	1	1	1	1	1	1	1	1	1	1	1	1
1082411|F|0--5:A>C	1	1	1	1	1	1	1	1	1	1	1	1	1	1	1	1	1	1	1	1	1	1	1	1	1	1	1	1	1	1	1	1	1	1	1	1	1	1	1	1	1	1	1	1	1	1	1	1	1
100000528|F|0	1	1	-1	-1	-1	1	1	1	1	1	1	1	1	1	1	1	1	1	1	1	1	1	1	1	1	1	1	1	1	1	1	1	1	1	1	1	1	1	-1	1	1	1	1	-1	1	1	1	-1	1
1714665|F|0--30:G>C	1	1	1	1	1	1	1	1	1	1	1	1	1	1	1	1	1	1	1	1	1	1	1	1	1	1	1	1	1	1	1	1	1	1	1	1	1	1	1	1	1	1	1	1	1	1	1	1	1
1708277|F|0	-1	-1	-1	-1	-1	-1	-1	-1	-1	-1	-1	-1	-1	-1	-1	-1	-1	-1	-1	-1	-1	-1	-1	-1	-1	-1	-1	-1	-1	-1	-1	-1	-1	-1	-1	-1	-1	-1	-1	-1	-1	-1	-1	-1	-1	-1	-1	-1	-1
1239591|F|0--48:T>C	1	1	1	1	1	1	1	1	1	1	1	1	1	1	1	1	1	1	1	1	1	1	1	1	1	1	1	1	1	1	1	1	1	1	1	1	1	1	1	1	1	1	1	1	1	1	1	1	1
1228748|F|0--5:A>T	1	1	1	1	1	1	1	1	1	1	1	1	1	1	1	1	1	1	1	1	1	1	1	1	1	1	1	1	1	1	1	1	1	1	1	1	1	1	1	1	1	1	1	1	1	1	1	1	1
1220386|F|0--56:A>G	1	1	1	1	1	1	1	1	1	1	1	1	1	1	1	1	1	1	1	1	1	1	1	1	1	1	1	1	1	1	1	1	1	1	1	1	1	1	1	1	1	1	1	1	1	1	1	1	1
1218763|F|0--52:T>C	1	1	1	1	1	1	1	1	1	1	1	1	1	1	1	1	-1	1	1	1	1	-1	-1	1	-1	1	1	1	1	1	1	1	1	1	1	1	1	1	1	1	1	1	1	1	1	1	1	1	1
1217432|F|0	1	1	1	-1	1	1	1	1	1	1	1	1	1	1	1	1	-1	1	1	1	1	-1	-1	1	-1	1	1	1	1	1	-1	1	1	1	1	1	1	-1	1	-1	-1	-1	1	1	1	1	-1	1	1
1217134|F|0--34:A>G	1	1	1	1	1	1	1	1	1	1	1	1	1	1	1	1	1	1	1	1	1	1	1	1	1	1	1	1	1	1	1	1	1	1	1	1	1	1	1	1	1	1	1	1	1	1	1	1	1
1204589|F|0--25:C>T	1	1	1	1	1	1	1	1	1	1	1	1	1	1	1	1	1	1	1	1	1	1	1	1	1	1	1	1	1	1	1	1	1	1	1	1	1	1	1	1	1	1	1	1	1	1	1	1	1
1203259|F|0	1	1	1	1	1	1	1	1	1	1	1	1	1	1	1	1	1	1	1	1	1	1	1	1	1	1	1	1	1	1	1	1	1	1	1	1	1	1	1	1	1	1	1	1	1	1	1	1	1
1131529|F|0--6:G>A	1	1	1	1	1	1	1	1	1	1	1	1	1	1	1	1	1	1	1	1	1	1	1	1	1	1	1	1	1	1	1	1	1	1	1	1	1	1	1	1	1	1	1	1	1	1	1	1	1
1113861|F|0--26:C>G	1	1	1	1	1	1	1	1	1	1	1	1	1	1	1	1	1	1	1	1	1	1	1	1	1	1	1	1	1	1	1	1	1	1	1	1	1	1	1	1	1	1	1	1	1	1	1	1	1
1101373|F|0--53:T>C	1	1	1	1	1	1	1	1	1	1	1	1	1	1	1	1	1	1	1	1	1	1	1	1	1	1	1	1	1	1	1	1	1	1	1	1	1	1	1	1	1	1	1	1	1	1	1	1	1
1088053|F|0	1	1	1	1	1	1	1	1	1	1	1	1	1	1	1	1	1	1	1	1	1	1	1	1	1	1	1	1	1	1	1	1	1	1	1	1	1	1	1	1	1	1	1	1	1	1	1	1	1
1073622|F|0--6:G>T	1	1	1	1	1	1	1	1	1	1	1	1	1	1	1	1	-1	1	1	1	1	-1	-1	1	-1	1	1	1	1	1	1	1	1	1	1	1	1	1	1	-1	-1	-1	1	1	1	1	1	1	1
1068284|F|0	1	1	1	-1	1	1	1	1	1	1	1	1	1	1	1	1	-1	1	1	1	1	-1	-1	1	-1	1	1	-1	1	1	-1	1	1	1	1	1	-1	-1	1	-1	-1	-1	1	1	1	1	-1	1	1
1062112|F|0--59:C>T	1	1	1	1	1	1	1	1	1	1	1	1	1	1	1	1	1	1	1	1	1	1	1	1	1	1	1	1	1	1	1	1	1	1	1	1	1	1	1	1	1	1	1	1	1	1	1	1	1
985180|F|0	1	1	1	1	1	1	1	1	1	1	1	1	1	1	1	1	1	1	1	1	1	1	1	1	1	1	1	1	1	1	1	1	1	1	1	1	1	1	1	1	1	1	1	1	1	1	1	1	1
984947|F|0--60:T>C	1	1	1	1	1	1	1	1	1	1	1	1	1	1	1	1	1	1	1	1	1	1	1	1	1	1	1	1	1	1	1	1	1	1	1	1	1	1	1	1	1	1	1	1	1	1	1	1	1
1714484|F|0	-1	-1	-1	-1	-1	-1	-1	-1	-1	-1	-1	-1	-1	-1	-1	-1	-1	-1	-1	-1	-1	-1	-1	-1	-1	-1	-1	-1	-1	-1	-1	-1	-1	-1	-1	-1	-1	-1	-1	-1	-1	-1	-1	-1	-1	-1	-1	-1	-1
1075008|F|0--7:C>G	1	1	1	1	1	1	1	1	1	1	1	1	1	1	1	1	1	1	1	1	1	1	1	1	1	1	1	1	1	1	1	1	1	1	1	1	1	1	1	1	1	1	1	1	1	1	1	1	1
1073380|F|0	1	1	1	1	1	1	1	1	1	1	1	1	1	1	1	1	1	1	1	1	1	1	1	1	1	1	1	1	1	1	1	1	1	1	1	1	1	1	1	1	1	1	1	1	1	1	1	1	1
1128092|F|0	-1	1	1	1	1	1	-1	-1	1	1	-1	-1	1	1	-1	1	1	1	1	1	1	1	1	-1	1	-1	1	1	1	1	1	1	1	1	1	1	1	1	1	1	1	1	1	1	1	1	1	1	1
100000322|F|0	1	1	1	1	1	1	1	1	1	1	1	1	1	1	1	1	1	1	1	1	1	1	1	1	1	1	1	1	1	1	1	1	1	1	1	1	1	1	1	1	1	1	1	1	1	1	1	1	1
1103188|F|0--52:T>C	1	-1	1	-1	-1	1	1	1	1	-1	1	1	-1	-1	1	1	-1	-1	-1	-1	-1	-1	-1	1	-1	1	-1	-1	-1	-1	1	-1	-1	-1	-1	-1	1	1	1	1	1	1	1	-1	-1	-1	-1	1	-1
1100307|F|0	-1	-1	1	-1	-1	1	-1	-1	1	-1	-1	-1	-1	-1	-1	1	-1	-1	-1	-1	-1	-1	-1	-1	-1	-1	-1	-1	-1	-1	1	-1	-1	-1	-1	-1	-1	1	1	1	1	1	1	-1	-1	-1	-1	-1	-1
1075981|F|0--8:G>A	1	1	1	1	1	1	1	1	1	1	1	1	1	1	1	1	1	1	1	1	1	1	1	1	1	1	1	1	1	1	1	1	1	1	1	1	1	1	1	1	1	1	1	1	1	1	1	1	1
1058101|F|0	-1	-1	1	-1	-1	1	-1	-1	1	-1	-1	-1	-1	-1	-1	1	-1	-1	-1	-1	-1	-1	-1	-1	-1	-1	-1	-1	-1	-1	1	-1	-1	-1	-1	-1	1	1	1	1	1	1	1	-1	-1	-1	-1	1	-1
1055465|F|0--7:C>G	1	1	1	1	1	1	1	1	1	1	1	1	1	1	1	1	1	1	1	1	1	1	1	1	1	1	1	1	1	1	1	1	1	1	1	1	1	1	1	1	1	1	1	1	1	1	1	1	1
1343250|F|0--52:T>G	1	1	1	1	1	1	1	1	1	1	1	1	1	1	1	1	1	1	1	1	1	1	1	1	1	1	1	1	1	1	1	1	1	1	1	1	1	1	1	1	1	1	1	1	1	1	1	1	1
1103080|F|0	1	1	1	1	1	1	1	1	1	1	1	1	1	1	1	1	1	1	1	1	1	1	1	1	1	1	1	1	1	1	1	1	1	1	1	1	1	1	1	1	1	1	1	1	1	1	1	1	1
1062095|F|0--59:T>G	1	1	1	1	1	1	1	1	1	1	1	1	1	1	1	1	1	1	1	1	1	1	1	1	1	1	1	1	1	1	1	1	1	1	1	1	1	1	1	1	1	1	1	1	1	1	1	1	1
1057304|F|0--13:T>G	1	1	1	1	1	1	1	1	1	1	1	1	1	1	1	1	1	1	1	1	1	1	1	1	1	1	1	1	1	1	1	1	1	1	1	1	1	1	1	1	1	1	1	1	1	1	1	1	1
1271403|F|0--24:C>T	1	1	1	1	1	1	1	1	1	1	1	1	1	1	1	1	1	1	1	1	1	1	1	1	1	1	1	1	1	1	1	1	1	1	1	1	1	1	1	1	1	1	1	1	1	1	1	1	1
1699908|F|0	-1	-1	-1	-1	-1	-1	-1	-1	-1	-1	-1	-1	-1	-1	-1	-1	-1	-1	-1	-1	-1	-1	-1	-1	-1	-1	-1	-1	-1	-1	-1	-1	-1	-1	-1	-1	-1	-1	-1	-1	-1	-1	-1	-1	-1	-1	-1	-1	-1
1669996|F|0	-1	-1	-1	-1	-1	-1	-1	-1	-1	-1	-1	-1	-1	-1	-1	-1	-1	-1	-1	-1	-1	-1	-1	-1	-1	-1	-1	-1	-1	-1	-1	-1	-1	-1	-1	-1	-1	-1	-1	-1	-1	-1	-1	-1	-1	-1	-1	-1	-1
1265920|F|0--26:A>G	1	1	1	1	1	1	1	1	1	1	1	1	1	1	1	1	1	1	1	1	1	1	1	1	1	1	1	1	1	1	1	1	1	1	1	1	1	1	1	1	1	1	1	1	1	1	1	1	1
1125354|F|0--20:G>A	1	1	1	1	1	1	1	1	1	1	1	1	1	1	1	1	1	1	1	1	1	1	1	1	1	1	1	1	1	1	1	1	1	1	1	1	1	1	1	1	1	1	1	1	1	1	1	1	1
1109218|F|0--17:C>A	1	1	1	1	1	1	1	1	1	1	1	1	1	1	1	1	1	1	1	1	1	1	1	1	1	1	1	1	1	1	1	1	1	1	1	1	1	1	1	1	1	1	1	1	1	1	1	1	1
1085271|F|0	1	1	1	1	1	1	1	1	1	1	1	1	1	1	1	1	1	1	1	1	1	1	1	1	1	1	1	1	1	1	1	1	1	1	1	1	1	1	1	1	1	1	1	1	1	1	1	1	1
1051958|F|0--33:G>A	1	1	1	1	1	1	1	1	1	1	1	1	1	1	1	1	1	1	1	1	1	1	1	1	1	1	1	1	1	1	1	1	1	1	1	1	1	1	1	1	1	1	1	1	1	1	1	1	1
1051846|F|0	1	1	1	1	1	1	1	1	1	1	1	1	1	1	1	1	1	1	1	1	1	1	1	1	1	1	1	1	1	1	1	1	1	1	1	1	1	1	1	1	1	1	1	1	1	1	1	1	1
983834|F|0	1	1	1	1	1	1	1	1	1	1	1	1	1	1	1	1	1	1	1	1	1	1	1	1	1	1	1	1	1	1	1	1	1	1	1	1	1	1	1	1	1	1	1	1	1	1	1	1	1
100000254|F|0--13:A>G	1	1	1	1	1	1	1	1	1	1	1	1	1	1	1	1	1	1	1	1	1	1	1	1	1	1	1	1	1	1	1	1	1	1	1	1	1	1	1	1	1	1	1	1	1	1	1	1	1
1697703|F|0	-1	-1	-1	-1	-1	-1	-1	-1	-1	-1	-1	-1	-1	-1	-1	-1	-1	-1	-1	-1	-1	-1	-1	-1	-1	-1	-1	-1	-1	-1	-1	-1	-1	-1	-1	-1	-1	-1	-1	-1	-1	-1	-1	-1	-1	-1	-1	-1	-1
1697605|F|0	-1	-1	-1	-1	-1	-1	-1	-1	-1	-1	-1	-1	-1	-1	-1	-1	-1	-1	-1	-1	-1	-1	-1	-1	-1	-1	-1	-1	-1	-1	-1	-1	-1	-1	-1	-1	-1	-1	-1	-1	-1	-1	-1	-1	-1	-1	-1	-1	-1
1400749|F|0	-1	-1	-1	-1	-1	-1	-1	-1	-1	-1	-1	-1	-1	-1	-1	-1	-1	-1	-1	-1	-1	-1	-1	-1	-1	-1	-1	-1	-1	-1	-1	-1	-1	-1	-1	-1	-1	-1	-1	-1	-1	-1	-1	-1	-1	-1	-1	-1	-1
1400285|F|0	-1	-1	-1	-1	-1	-1	-1	-1	-1	-1	-1	-1	-1	-1	-1	-1	-1	-1	-1	-1	-1	-1	-1	-1	-1	-1	-1	-1	-1	-1	-1	-1	-1	-1	-1	-1	-1	-1	-1	-1	-1	-1	-1	-1	-1	-1	-1	-1	-1
1400001|F|0	-1	-1	-1	-1	-1	-1	-1	-1	-1	-1	-1	-1	-1	-1	-1	-1	-1	-1	-1	-1	-1	-1	-1	-1	-1	-1	-1	-1	-1	-1	-1	-1	-1	-1	-1	-1	-1	-1	-1	-1	-1	-1	-1	-1	-1	-1	-1	-1	-1
1216111|F|0	1	1	1	1	1	1	1	1	1	1	1	1	1	1	1	1	1	1	1	1	1	1	1	1	1	1	1	1	1	1	1	1	1	1	1	1	1	1	1	1	1	1	1	1	1	1	1	1	1
1105358|F|0	1	1	1	1	1	1	1	1	1	1	1	1	1	1	1	1	1	1	1	1	1	1	1	1	1	1	1	1	1	1	1	1	1	1	1	1	1	1	1	1	1	1	1	1	1	1	1	1	1
1096898|F|0	1	1	1	1	1	1	1	1	1	1	1	1	1	1	1	1	1	1	1	1	1	1	1	1	1	1	1	1	1	1	1	1	1	-1	1	1	1	1	1	1	1	1	1	1	1	1	1	1	-1
1074486|F|0	1	1	1	1	1	1	1	1	1	1	1	1	1	1	1	1	1	1	1	1	1	1	1	1	1	1	1	1	1	1	1	1	-1	1	1	1	1	1	1	1	1	1	1	1	1	1	1	1	1
1073936|F|0	1	1	1	1	1	1	1	1	1	1	1	1	1	1	1	1	1	1	1	1	1	1	1	1	1	1	1	1	1	1	1	1	1	1	1	1	1	1	1	1	1	1	1	1	1	1	1	1	1
1067657|F|0	1	1	1	1	1	1	1	1	1	1	1	1	1	1	1	1	1	1	1	1	1	1	1	1	1	1	1	1	1	1	1	1	1	1	1	1	1	1	1	1	1	1	1	1	1	1	1	1	1
1058933|F|0	1	1	1	1	1	1	1	1	1	1	1	1	1	1	1	1	1	1	1	1	-1	1	1	1	1	1	1	1	1	1	1	1	1	1	1	1	1	1	1	1	1	1	1	1	1	1	1	1	1
1034277|F|0	1	1	1	1	1	1	1	1	1	1	1	1	1	1	1	1	1	1	1	1	1	1	1	1	1	1	1	1	1	1	1	1	1	1	1	1	1	1	1	1	1	1	1	1	1	1	1	1	1
1266651|F|0	1	1	-1	1	1	1	-1	-1	-1	1	1	-1	1	1	1	-1	1	1	-1	1	-1	1	1	1	1	1	1	-1	1	1	-1	-1	1	1	-1	-1	-1	-1	1	-1	-1	1	1	1	-1	-1	1	-1	1
1171603|F|0	1	1	1	1	1	1	1	1	1	1	1	1	1	1	1	1	1	1	1	1	1	1	1	1	1	1	1	1	1	1	1	1	1	1	1	1	1	1	1	1	1	1	1	1	1	1	1	1	1
1122473|F|0	-1	1	1	1	1	-1	1	1	1	1	1	1	1	1	1	1	1	1	1	1	1	1	1	1	1	1	1	1	1	1	1	1	1	1	1	1	1	1	-1	1	1	-1	-1	1	1	1	-1	1	-1
1044461|F|0	1	1	1	-1	1	1	1	1	1	1	1	1	1	1	1	1	1	1	1	1	1	1	1	1	1	1	1	1	1	1	1	1	1	1	1	1	1	1	1	1	1	1	1	1	1	1	1	1	1
1090029|F|0	-1	-1	-1	-1	-1	1	1	1	1	-1	-1	1	-1	-1	-1	-1	-1	-1	-1	-1	1	-1	-1	-1	-1	-1	-1	-1	-1	-1	1	-1	-1	-1	-1	-1	1	1	1	1	1	1	1	-1	-1	-1	1	1	-1
1138728|F|0	1	1	1	1	1	1	1	1	1	1	1	1	1	1	1	1	1	1	1	1	1	1	1	1	1	1	1	1	1	1	1	1	1	1	1	1	1	1	1	-1	-1	1	1	1	1	1	-1	1	1
1134008|F|0--25:C>T	1	1	1	1	1	1	1	1	1	1	1	1	1	1	1	1	1	1	1	1	1	1	1	1	1	1	1	1	1	1	1	1	1	1	1	1	1	1	1	1	1	1	1	1	1	1	1	1	1
1126529|F|0--7:T>C	1	1	1	1	1	1	1	1	1	1	1	1	1	1	1	1	1	1	1	1	1	1	1	1	1	1	1	1	1	1	1	1	1	1	1	1	1	1	1	-1	-1	1	1	1	1	1	-1	1	1
1122770|F|0--21:T>A	-1	-1	-1	-1	-1	-1	-1	-1	-1	-1	-1	-1	-1	-1	-1	-1	-1	-1	-1	-1	-1	-1	-1	-1	-1	-1	-1	-1	-1	-1	-1	-1	-1	-1	-1	-1	-1	-1	1	-1	-1	-1	1	-1	-1	-1	-1	-1	-1
1262216|F|0	-1	-1	-1	-1	-1	1	-1	-1	-1	-1	-1	-1	-1	-1	-1	-1	1	-1	-1	-1	1	1	1	-1	1	-1	-1	-1	-1	-1	1	-1	1	-1	-1	-1	1	1	-1	-1	-1	1	-1	-1	-1	-1	-1	-1	-1
1232986|F|0	1	1	1	1	1	-1	1	-1	1	1	1	1	1	1	1	1	-1	1	1	1	-1	-1	-1	1	-1	1	1	1	1	1	-1	1	-1	1	1	1	-1	-1	1	1	1	-1	1	1	1	1	1	1	1
1242996|F|0--23:A>C	-1	-1	1	-1	-1	-1	-1	-1	1	-1	-1	-1	-1	-1	-1	-1	-1	-1	-1	-1	-1	-1	-1	-1	-1	-1	-1	-1	-1	-1	1	-1	-1	-1	-1	-1	1	1	-1	-1	-1	1	-1	-1	-1	-1	1	1	-1
1234968|F|0	-1	-1	1	-1	1	-1	-1	-1	1	-1	-1	-1	-1	-1	-1	-1	-1	1	-1	-1	-1	-1	-1	-1	-1	-1	-1	-1	-1	-1	1	-1	-1	-1	-1	-1	1	1	-1	-1	-1	1	-1	1	-1	-1	1	1	-1
1232836|F|0--20:G>A	1	1	-1	1	-1	-1	-1	1	-1	1	1	-1	1	1	1	1	1	-1	1	1	1	1	1	1	1	1	1	1	1	1	-1	1	1	1	1	1	-1	-1	1	-1	-1	-1	1	-1	1	1	-1	-1	1
1121912|F|0	1	1	-1	1	-1	1	1	1	-1	1	1	1	1	1	1	1	1	1	1	1	1	1	1	1	1	1	1	1	1	1	-1	1	1	1	1	1	-1	-1	1	1	1	-1	1	1	1	1	-1	-1	1
1117021|F|0	1	1	-1	1	-1	-1	-1	1	-1	1	1	-1	1	-1	1	1	1	-1	1	1	1	1	1	1	1	1	1	1	1	1	-1	1	1	1	1	1	-1	-1	1	-1	-1	-1	1	-1	1	1	-1	-1	1
1108079|F|0	1	1	-1	1	-1	1	1	1	-1	1	1	1	1	1	1	1	1	-1	1	1	1	1	1	1	1	1	1	1	1	1	-1	1	1	1	1	1	-1	-1	1	1	1	-1	1	-1	1	1	-1	-1	1
1094127|F|0--31:A>C	-1	-1	1	-1	-1	1	-1	-1	1	-1	-1	-1	-1	-1	-1	-1	-1	-1	-1	-1	-1	-1	-1	-1	-1	-1	-1	-1	-1	-1	-1	-1	-1	-1	-1	-1	-1	-1	-1	1	-1	1	-1	-1	-1	-1	1	1	-1
993147|F|0	1	1	-1	-1	1	-1	1	1	-1	1	1	1	1	-1	1	1	-1	1	1	-1	-1	-1	-1	-1	-1	-1	1	1	1	-1	1	1	-1	-1	1	1	1	1	-1	1	1	1	-1	1	1	1	1	1	-1
1767123|F|0	-1	-1	-1	-1	-1	1	-1	-1	-1	-1	-1	-1	-1	-1	-1	-1	-1	-1	-1	-1	-1	-1	-1	-1	-1	-1	-1	-1	-1	-1	-1	-1	-1	-1	-1	-1	-1	-1	-1	1	-1	1	-1	-1	-1	-1	1	1	-1
1694908|F|0	-1	-1	1	-1	-1	-1	-1	-1	1	-1	-1	-1	-1	1	-1	-1	1	-1	-1	1	1	1	1	1	1	1	-1	-1	-1	1	-1	-1	1	1	-1	-1	-1	-1	1	-1	-1	-1	1	-1	-1	-1	-1	-1	1
1399765|F|0	1	1	-1	-1	1	1	-1	1	-1	1	1	-1	1	-1	1	1	-1	1	1	-1	-1	-1	-1	-1	-1	-1	1	1	1	-1	1	1	-1	-1	1	1	1	1	-1	1	1	1	-1	1	1	1	1	1	-1
1279306|F|0	-1	-1	1	-1	-1	-1	-1	-1	-1	-1	-1	-1	-1	1	-1	-1	1	-1	-1	-1	1	-1	1	1	-1	-1	-1	-1	-1	1	-1	-1	1	1	-1	-1	-1	-1	-1	-1	-1	-1	-1	-1	-1	-1	-1	-1	-1
1272362|F|0--10:T>C	-1	-1	1	1	-1	1	1	-1	1	-1	-1	1	-1	1	-1	-1	1	-1	-1	1	1	1	1	1	1	1	-1	-1	-1	1	1	-1	1	1	-1	-1	1	1	1	1	1	1	1	-1	-1	-1	1	1	1
1268640|F|0	1	1	-1	-1	1	1	1	1	1	1	1	1	1	-1	1	1	-1	1	1	-1	-1	-1	-1	-1	-1	-1	1	1	1	-1	1	1	-1	-1	1	1	1	1	-1	1	1	1	-1	1	1	1	1	1	-1
1267420|F|0	-1	-1	-1	-1	-1	-1	-1	-1	-1	-1	-1	-1	-1	-1	-1	-1	-1	-1	-1	-1	-1	-1	-1	-1	-1	-1	-1	-1	-1	-1	-1	-1	-1	-1	-1	-1	-1	-1	-1	1	-1	1	-1	-1	-1	-1	-1	1	-1
1266634|F|0	-1	-1	-1	-1	-1	-1	-1	-1	-1	-1	-1	-1	-1	-1	-1	-1	-1	-1	-1	-1	-1	-1	-1	-1	-1	-1	-1	-1	-1	-1	-1	-1	-1	-1	-1	-1	-1	-1	-1	1	-1	1	-1	-1	-1	-1	-1	1	-1
1266618|F|0	1	1	-1	-1	1	1	1	1	1	1	1	1	-1	-1	1	-1	-1	1	-1	-1	-1	-1	-1	-1	-1	-1	-1	-1	1	-1	1	-1	-1	-1	-1	-1	1	1	-1	1	1	1	-1	1	-1	-1	1	1	-1
1265682|F|0	-1	-1	-1	-1	-1	-1	-1	-1	-1	-1	-1	-1	-1	-1	-1	-1	-1	-1	-1	-1	-1	-1	-1	-1	-1	-1	-1	-1	-1	-1	-1	-1	-1	-1	-1	-1	-1	-1	-1	1	-1	1	-1	-1	-1	-1	-1	1	-1
1265409|F|0	1	1	-1	-1	1	1	1	1	-1	1	1	1	1	-1	1	1	-1	1	1	-1	-1	-1	-1	-1	-1	-1	1	1	1	-1	1	1	-1	-1	1	1	1	1	-1	1	1	1	-1	1	1	1	1	1	-1
1262957|F|0	1	1	-1	-1	1	1	1	1	-1	1	1	1	1	-1	1	1	-1	1	1	-1	-1	-1	-1	-1	-1	-1	1	1	1	-1	1	1	-1	-1	1	1	1	1	-1	1	1	1	-1	1	1	1	1	1	-1
1261591|F|0	-1	-1	-1	-1	-1	-1	-1	-1	-1	-1	-1	-1	-1	-1	-1	-1	-1	-1	-1	-1	-1	-1	-1	-1	-1	-1	-1	-1	-1	-1	-1	-1	-1	-1	-1	-1	-1	-1	-1	1	-1	1	-1	-1	-1	-1	-1	-1	-1
1260940|F|0	-1	-1	-1	-1	-1	-1	-1	-1	-1	-1	-1	-1	-1	-1	-1	-1	-1	-1	-1	-1	-1	-1	-1	-1	-1	-1	-1	-1	-1	-1	-1	-1	-1	-1	-1	-1	-1	-1	-1	1	-1	1	-1	-1	-1	-1	-1	1	-1
1243893|F|0	-1	-1	1	1	-1	-1	-1	-1	-1	-1	-1	-1	-1	1	-1	-1	1	-1	-1	1	1	1	1	1	1	1	-1	-1	-1	1	-1	-1	1	1	-1	-1	-1	-1	1	-1	-1	-1	1	-1	-1	-1	-1	-1	1
1242826|F|0	-1	-1	1	1	-1	-1	-1	-1	-1	-1	-1	-1	-1	1	-1	-1	1	-1	-1	1	1	1	1	1	1	1	-1	-1	-1	1	-1	-1	1	1	-1	-1	-1	-1	1	-1	-1	-1	1	-1	-1	-1	-1	-1	1
1212538|F|0--61:T>C	1	1	1	1	1	1	1	1	1	1	1	1	1	1	1	1	1	1	1	1	1	1	1	1	1	1	1	1	1	1	1	1	1	1	1	1	1	1	1	1	1	1	1	1	1	1	1	1	1
1212387|F|0	-1	-1	1	1	-1	-1	-1	-1	-1	-1	-1	-1	-1	1	-1	-1	1	-1	-1	1	1	1	1	1	1	1	-1	-1	-1	1	-1	-1	1	1	-1	-1	-1	-1	1	-1	-1	-1	1	-1	-1	-1	-1	-1	1
1211390|F|0	-1	-1	1	1	-1	-1	-1	-1	1	-1	-1	-1	-1	1	-1	-1	1	-1	-1	1	1	1	1	1	1	1	-1	-1	-1	1	-1	-1	1	1	-1	-1	-1	-1	1	-1	-1	-1	1	-1	-1	-1	-1	-1	1
1177572|F|0--15:T>G	-1	-1	1	1	-1	-1	1	-1	1	-1	-1	1	-1	1	-1	-1	1	-1	-1	1	1	1	1	1	1	1	-1	-1	-1	1	-1	-1	1	1	-1	-1	-1	-1	1	-1	-1	-1	1	-1	-1	-1	-1	-1	1
1170549|F|0	-1	-1	1	1	-1	-1	-1	-1	-1	-1	-1	-1	-1	1	-1	-1	1	-1	-1	1	1	1	1	1	1	1	-1	-1	-1	1	-1	-1	1	1	-1	-1	-1	-1	1	-1	-1	-1	1	-1	-1	-1	-1	-1	1
1140680|F|0--36:A>G	-1	-1	1	1	-1	-1	1	-1	1	-1	-1	1	-1	1	-1	-1	1	-1	-1	1	1	1	1	1	1	1	-1	-1	-1	1	-1	-1	1	1	-1	-1	-1	-1	1	-1	-1	-1	1	-1	-1	-1	-1	-1	1
1140218|F|0	1	1	-1	-1	1	1	-1	1	-1	1	1	-1	1	-1	1	1	-1	1	1	-1	-1	-1	-1	-1	-1	-1	1	1	1	-1	1	1	-1	-1	1	1	1	1	-1	1	1	1	-1	1	1	1	1	1	-1
1127551|F|0	-1	-1	1	1	-1	-1	-1	-1	1	-1	-1	-1	-1	1	-1	-1	1	-1	-1	1	1	1	1	1	1	1	-1	-1	-1	1	-1	-1	1	1	-1	-1	-1	-1	1	-1	-1	-1	1	-1	-1	-1	-1	-1	1
1126533|F|0	1	1	-1	-1	1	1	1	1	1	1	1	1	1	-1	1	1	-1	1	1	-1	-1	-1	-1	-1	-1	-1	1	1	1	-1	1	1	-1	-1	1	1	1	1	-1	1	1	1	-1	1	1	1	1	1	-1
1121993|F|0	1	1	-1	-1	1	1	1	1	1	1	1	1	1	-1	1	1	-1	1	1	-1	-1	-1	-1	-1	-1	-1	1	1	1	-1	1	1	-1	-1	1	1	1	1	-1	1	1	1	-1	1	1	1	1	1	-1
1120283|F|0	1	1	-1	-1	1	1	1	1	1	1	1	1	1	-1	1	1	-1	1	1	-1	-1	-1	-1	-1	-1	-1	1	1	1	-1	1	1	-1	-1	1	1	1	1	-1	1	1	1	-1	1	1	1	1	1	-1
1114582|F|0	1	1	-1	-1	1	1	1	1	1	1	1	1	1	-1	1	1	-1	1	1	-1	-1	-1	-1	-1	-1	-1	1	1	1	-1	1	1	-1	-1	1	1	1	1	-1	1	1	1	-1	1	1	1	1	1	-1
1113542|F|0	1	1	-1	-1	1	1	1	1	1	1	1	1	1	-1	1	1	-1	1	1	-1	-1	-1	-1	-1	-1	-1	1	1	1	-1	1	1	-1	-1	1	1	1	1	-1	1	1	1	-1	1	1	1	1	1	-1
1113355|F|0	1	1	-1	-1	-1	-1	1	1	1	-1	-1	1	-1	-1	-1	-1	-1	-1	-1	-1	-1	-1	-1	-1	-1	-1	-1	-1	-1	-1	-1	-1	-1	-1	-1	-1	-1	-1	-1	-1	-1	-1	-1	1	-1	-1	-1	1	-1
1113059|F|0	-1	-1	1	1	-1	-1	-1	-1	1	-1	-1	-1	-1	1	-1	-1	1	-1	-1	1	1	1	1	1	1	1	-1	-1	-1	1	-1	-1	1	1	-1	-1	-1	-1	1	-1	-1	-1	1	-1	-1	-1	-1	-1	1
1108895|F|0	-1	-1	1	1	-1	-1	-1	-1	-1	-1	-1	-1	-1	1	-1	-1	1	-1	-1	1	1	1	1	1	1	1	-1	-1	-1	1	-1	-1	1	1	-1	-1	-1	-1	1	-1	-1	-1	1	-1	-1	-1	-1	-1	1
1108603|F|0	1	1	-1	-1	1	1	1	1	1	1	1	1	-1	-1	1	-1	-1	1	-1	-1	-1	-1	-1	-1	-1	-1	-1	-1	1	-1	1	-1	-1	-1	-1	-1	1	1	-1	1	1	1	-1	1	-1	-1	1	1	-1
1100854|F|0	-1	-1	1	1	-1	-1	-1	-1	-1	-1	-1	-1	-1	1	-1	-1	1	-1	-1	1	1	1	1	1	1	1	-1	-1	-1	1	-1	-1	1	1	-1	-1	-1	-1	1	-1	-1	-1	1	-1	-1	-1	-1	-1	1
1099385|F|0	-1	-1	1	1	-1	1	1	-1	1	-1	-1	1	-1	1	-1	-1	1	-1	-1	1	1	1	1	1	1	1	-1	-1	-1	1	1	-1	1	1	-1	-1	1	1	1	1	1	1	1	-1	-1	-1	1	1	1
1099082|F|0	-1	-1	1	1	-1	-1	-1	-1	-1	-1	-1	-1	-1	1	-1	-1	1	-1	-1	1	1	1	1	1	1	1	-1	-1	-1	1	-1	-1	1	1	-1	-1	-1	-1	1	-1	-1	-1	1	-1	-1	-1	-1	-1	1
1092598|F|0	-1	-1	1	1	-1	-1	-1	-1	1	-1	-1	-1	-1	1	-1	-1	1	-1	-1	1	1	1	1	1	1	1	-1	-1	-1	1	-1	-1	1	1	-1	-1	-1	-1	1	-1	-1	-1	1	-1	-1	-1	-1	-1	1
1090321|F|0	1	1	1	1	1	1	1	1	1	1	1	1	1	1	1	1	1	1	1	1	1	1	1	1	1	1	1	1	1	1	1	1	1	1	1	1	1	1	1	1	1	1	1	1	1	1	1	1	1
1088939|F|0	-1	-1	1	1	-1	-1	-1	-1	-1	-1	-1	-1	-1	1	-1	-1	1	-1	-1	1	1	1	1	1	1	1	-1	-1	-1	1	-1	-1	1	1	-1	-1	-1	-1	1	-1	-1	-1	1	-1	-1	-1	-1	-1	1
1088430|F|0	-1	-1	1	1	-1	-1	-1	-1	-1	-1	-1	-1	-1	1	-1	-1	1	-1	-1	1	1	1	1	1	1	1	-1	-1	-1	1	-1	-1	1	1	-1	-1	-1	-1	1	-1	-1	-1	1	-1	-1	-1	-1	-1	1
1088147|F|0	-1	-1	1	1	-1	-1	1	-1	1	-1	-1	1	-1	1	-1	-1	1	-1	-1	1	1	1	1	1	1	1	-1	-1	-1	1	-1	-1	1	1	-1	-1	-1	-1	1	-1	-1	-1	1	-1	-1	-1	-1	-1	1
1087754|F|0	-1	-1	1	1	-1	-1	1	-1	1	-1	-1	1	-1	1	-1	-1	1	-1	-1	1	1	1	1	1	1	1	-1	-1	-1	1	-1	-1	1	1	-1	-1	-1	-1	1	-1	-1	-1	1	-1	-1	-1	-1	-1	1
1087726|F|0	-1	-1	1	1	-1	-1	1	-1	1	-1	-1	1	-1	1	-1	-1	1	-1	-1	1	1	1	1	1	1	1	-1	-1	-1	1	-1	-1	1	1	-1	-1	-1	-1	1	-1	-1	-1	1	-1	-1	-1	-1	-1	1
1086909|F|0	-1	-1	1	1	-1	-1	-1	-1	1	-1	-1	-1	-1	1	-1	-1	1	-1	-1	1	1	1	1	1	1	1	-1	-1	-1	1	-1	-1	1	1	-1	-1	-1	-1	1	-1	-1	-1	1	-1	-1	-1	-1	-1	1
999444|F|0	-1	-1	-1	1	-1	-1	-1	-1	1	-1	-1	1	-1	1	-1	-1	1	-1	-1	1	1	1	1	1	1	1	-1	-1	-1	1	-1	-1	1	1	-1	-1	-1	-1	1	-1	-1	-1	1	-1	-1	-1	-1	-1	1
999020|F|0	-1	-1	1	1	-1	-1	-1	-1	-1	-1	-1	-1	-1	1	-1	-1	1	-1	-1	1	1	1	1	1	1	1	-1	-1	-1	1	-1	-1	1	1	-1	-1	-1	-1	1	-1	-1	-1	1	-1	-1	-1	-1	-1	1
997868|F|0	-1	-1	1	1	-1	-1	-1	-1	-1	-1	-1	-1	-1	1	-1	-1	1	-1	-1	1	1	1	1	1	1	1	-1	-1	-1	1	-1	-1	1	1	-1	-1	-1	-1	1	-1	-1	-1	1	-1	-1	-1	-1	-1	1
1005838|F|0	1	-1	-1	1	1	-1	-1	1	1	1	1	-1	1	1	1	1	1	1	1	1	1	1	1	1	1	1	1	-1	1	1	-1	1	1	1	1	-1	-1	-1	1	-1	-1	-1	1	1	1	1	-1	-1	1
1763910|F|0	1	1	-1	-1	1	1	-1	1	-1	1	1	-1	1	-1	1	1	1	1	1	-1	-1	1	1	-1	1	-1	1	1	1	1	-1	1	-1	1	1	1	1	1	-1	-1	1	1	1	1	1	1	-1	1	-1
1721319|F|0	-1	-1	-1	-1	-1	-1	-1	-1	-1	-1	-1	-1	-1	-1	-1	-1	-1	-1	-1	-1	-1	-1	-1	-1	-1	-1	-1	-1	-1	-1	-1	-1	-1	-1	-1	-1	-1	-1	-1	-1	-1	-1	-1	-1	-1	-1	-1	-1	-1
1272011|F|0	1	-1	1	1	-1	-1	-1	-1	-1	-1	-1	-1	-1	1	-1	-1	-1	-1	-1	1	1	-1	-1	1	-1	1	-1	-1	-1	-1	-1	-1	1	-1	-1	-1	-1	-1	1	-1	-1	-1	1	-1	-1	-1	-1	-1	1
1266639|F|0	1	1	-1	-1	1	1	-1	1	-1	1	1	-1	1	-1	1	1	-1	1	1	-1	-1	-1	-1	-1	-1	-1	1	1	1	-1	1	1	-1	-1	1	1	1	1	-1	1	1	1	1	1	1	1	1	1	-1
1265404|F|0	1	1	-1	-1	1	1	1	1	1	1	1	1	1	-1	1	1	-1	1	1	-1	-1	-1	-1	-1	-1	-1	1	1	1	-1	1	1	-1	-1	1	1	1	1	-1	1	1	1	1	1	1	1	1	1	-1
1265382|F|0	1	-1	-1	-1	1	1	1	1	1	1	1	1	1	-1	1	1	-1	1	1	-1	-1	-1	-1	-1	-1	-1	1	1	1	-1	1	1	-1	-1	1	1	1	1	-1	-1	1	1	1	-1	1	1	1	-1	-1
1262426|F|0	1	1	-1	-1	1	1	1	1	1	1	1	1	1	-1	1	1	-1	1	1	-1	-1	-1	-1	-1	-1	-1	1	1	1	-1	1	1	-1	-1	1	1	1	1	-1	1	1	1	1	1	1	1	1	1	-1
1251492|F|0--44:G>A	1	1	1	1	1	1	1	1	1	1	1	1	1	1	1	1	1	1	1	1	1	1	1	1	1	1	1	1	1	1	1	1	1	1	1	1	1	1	1	1	1	1	1	1	1	1	1	1	1
1245173|F|0	-1	-1	1	1	-1	-1	-1	-1	-1	-1	-1	-1	-1	1	-1	-1	1	-1	-1	1	1	1	1	1	1	1	-1	-1	-1	1	-1	-1	1	1	-1	-1	-1	-1	1	-1	-1	-1	1	-1	-1	-1	-1	-1	1
1228091|F|0	-1	-1	1	1	-1	-1	-1	-1	1	-1	-1	-1	-1	1	-1	-1	1	-1	-1	1	1	1	1	1	1	1	-1	-1	-1	1	-1	-1	1	1	-1	-1	-1	-1	1	-1	-1	-1	1	-1	-1	-1	-1	-1	1
1227066|F|0	1	1	-1	-1	1	1	1	1	1	1	1	1	1	-1	1	1	-1	1	1	-1	-1	-1	-1	-1	-1	-1	1	1	1	-1	1	1	-1	-1	1	1	1	1	-1	-1	1	-1	-1	1	1	1	1	1	-1
1201251|F|0	-1	-1	1	1	-1	-1	-1	-1	-1	-1	-1	-1	-1	1	-1	-1	1	-1	-1	1	1	1	1	1	1	1	-1	-1	-1	1	-1	-1	1	1	-1	-1	-1	-1	1	-1	-1	-1	-1	-1	-1	-1	-1	-1	1
1184513|F|0--29:G>T	1	1	1	1	1	-1	1	1	1	1	1	1	1	1	1	1	1	1	1	1	1	1	1	1	1	1	1	1	1	1	1	1	1	1	1	1	1	1	1	1	1	-1	1	1	1	1	1	1	1
1151250|F|0	-1	-1	1	1	-1	-1	-1	-1	-1	-1	-1	-1	-1	1	-1	-1	1	-1	-1	1	1	1	1	1	1	1	-1	-1	-1	1	-1	-1	1	1	-1	-1	-1	-1	1	-1	-1	-1	-1	-1	-1	-1	-1	-1	1
1132305|F|0	-1	-1	1	1	-1	-1	-1	-1	1	-1	-1	-1	-1	1	-1	-1	1	-1	-1	1	1	1	1	1	1	1	-1	-1	-1	1	-1	-1	1	1	-1	-1	-1	-1	1	-1	-1	-1	1	-1	-1	-1	-1	-1	1
1127434|F|0	1	-1	-1	-1	1	1	1	1	1	1	1	1	1	-1	1	1	-1	1	1	-1	-1	-1	-1	-1	-1	-1	1	1	1	-1	1	1	-1	-1	1	1	1	1	-1	-1	1	1	1	-1	1	1	1	-1	-1
1125816|F|0	-1	-1	-1	-1	-1	-1	1	-1	1	-1	-1	1	-1	-1	-1	-1	-1	-1	-1	-1	-1	-1	-1	-1	-1	-1	-1	-1	-1	-1	-1	-1	-1	-1	-1	-1	-1	-1	-1	-1	-1	-1	-1	-1	-1	-1	-1	-1	-1
1125433|F|0	-1	-1	1	1	-1	-1	-1	-1	-1	-1	-1	-1	-1	1	-1	-1	1	-1	-1	1	1	1	1	1	1	1	-1	-1	-1	1	-1	-1	1	1	-1	-1	-1	-1	1	-1	-1	-1	-1	-1	-1	-1	-1	-1	1
1117152|F|0	1	1	-1	-1	-1	1	1	1	1	-1	-1	1	-1	-1	-1	-1	-1	-1	-1	-1	-1	-1	-1	-1	-1	-1	-1	-1	-1	-1	1	-1	-1	-1	-1	-1	1	1	-1	1	1	-1	-1	1	-1	-1	1	1	-1
1109361|F|0	1	1	-1	-1	1	1	1	1	1	1	1	1	1	-1	1	1	-1	1	1	-1	-1	-1	-1	-1	-1	-1	1	1	1	-1	1	1	-1	-1	1	1	1	1	-1	1	1	1	1	1	1	1	1	1	-1
1109241|F|0	1	-1	-1	-1	-1	1	1	1	1	1	1	1	1	-1	1	1	-1	1	1	-1	-1	-1	-1	-1	-1	-1	1	1	1	-1	1	1	-1	-1	1	1	1	1	-1	-1	1	-1	-1	1	1	1	1	1	-1
1102870|F|0	-1	-1	1	1	-1	-1	-1	-1	-1	-1	-1	-1	-1	1	-1	-1	1	-1	-1	1	1	1	1	1	1	1	-1	-1	-1	1	-1	-1	1	1	-1	-1	-1	-1	1	-1	-1	-1	-1	-1	-1	-1	-1	-1	1
1094282|F|0--40:C>A	1	1	-1	-1	1	1	1	1	1	1	1	1	1	-1	1	1	-1	1	1	-1	-1	-1	-1	-1	-1	-1	1	1	1	-1	1	1	-1	-1	1	1	1	1	-1	1	1	1	1	1	1	1	1	1	-1
1093231|F|0	1	1	1	1	1	1	1	1	1	1	1	1	1	1	1	1	1	1	1	1	1	1	1	1	1	1	1	1	1	1	-1	1	1	1	1	1	1	1	1	1	-1	1	1	1	1	1	-1	1	1
1092428|F|0--34:G>A	-1	-1	1	1	-1	-1	1	-1	-1	-1	-1	1	-1	1	-1	-1	-1	-1	-1	1	1	-1	-1	1	-1	1	-1	-1	-1	-1	-1	1	1	-1	-1	-1	-1	-1	1	-1	-1	-1	-1	-1	-1	-1	-1	-1	1
1089011|F|0	-1	-1	1	1	-1	-1	-1	-1	-1	-1	-1	-1	-1	1	-1	-1	1	-1	-1	1	1	1	1	1	1	1	-1	-1	-1	1	-1	-1	1	1	-1	-1	-1	-1	1	-1	-1	-1	-1	-1	-1	-1	-1	-1	1
1088834|F|0	-1	-1	1	1	-1	-1	-1	-1	-1	-1	-1	-1	-1	1	-1	-1	1	-1	-1	1	1	1	1	1	1	1	-1	-1	-1	1	-1	-1	1	1	-1	-1	-1	-1	1	-1	-1	-1	-1	-1	-1	-1	-1	-1	1
1084265|F|0	-1	-1	1	1	-1	-1	-1	-1	-1	-1	-1	-1	-1	1	-1	-1	1	-1	-1	1	1	1	1	1	1	1	-1	-1	-1	1	-1	-1	1	1	-1	-1	-1	-1	1	-1	-1	-1	-1	-1	-1	-1	-1	-1	1
1005080|F|0	-1	-1	1	1	-1	-1	-1	-1	-1	-1	-1	-1	-1	1	-1	-1	1	-1	-1	1	1	1	1	1	1	1	-1	-1	-1	1	-1	-1	1	1	-1	-1	-1	-1	1	-1	-1	-1	-1	-1	-1	-1	-1	-1	1
998804|F|0	-1	-1	1	1	-1	-1	-1	-1	1	-1	-1	-1	-1	1	-1	-1	1	-1	-1	1	1	1	1	1	1	1	-1	-1	-1	1	-1	-1	1	1	-1	-1	-1	-1	1	-1	-1	-1	1	-1	-1	-1	-1	-1	1
981668|F|0	-1	-1	1	1	-1	-1	-1	-1	-1	-1	-1	-1	-1	1	-1	-1	1	-1	-1	1	1	1	1	1	1	1	-1	-1	-1	1	-1	-1	1	1	-1	-1	-1	-1	1	-1	-1	-1	-1	-1	-1	-1	-1	-1	1
981494|F|0	1	1	1	1	1	1	1	1	1	1	1	1	1	1	1	1	1	1	1	1	1	1	1	1	1	1	1	1	1	1	1	1	1	1	1	1	1	1	-1	1	1	1	1	1	1	1	1	1	1
100000500|F|0	1	1	1	1	1	1	1	1	1	1	1	1	1	1	1	1	1	1	1	1	1	1	1	1	1	1	1	1	1	1	1	1	1	1	1	1	1	1	1	1	1	1	1	1	1	1	1	1	1
1071254|F|0--57:C>T	1	-1	1	1	1	-1	1	1	1	1	1	1	1	1	1	1	1	1	1	1	1	1	1	1	1	1	1	1	1	1	1	1	1	1	1	1	1	1	1	-1	-1	1	1	-1	1	1	1	1	1
1279811|F|0--57:A>G	-1	-1	-1	-1	-1	-1	-1	-1	-1	-1	-1	-1	-1	-1	-1	-1	-1	-1	-1	-1	-1	-1	-1	-1	-1	-1	-1	-1	-1	-1	-1	-1	-1	-1	-1	-1	-1	-1	-1	-1	-1	-1	-1	-1	-1	-1	1	-1	-1
1146447|F|0--47:G>A	1	-1	1	1	1	1	1	1	1	1	1	1	1	1	1	1	1	1	1	1	1	1	1	1	1	1	1	1	1	1	1	1	1	1	1	1	1	1	1	1	1	1	1	-1	1	1	-1	1	1
1037015|F|0	1	-1	1	1	1	1	1	-1	1	-1	-1	1	1	1	-1	1	1	-1	1	1	1	1	1	1	1	1	1	1	-1	1	1	1	1	1	1	1	1	1	1	1	1	1	-1	-1	1	1	-1	1	1
1212067|F|0--56:A>G	1	-1	-1	1	1	1	1	-1	1	-1	-1	1	1	-1	-1	1	1	-1	1	-1	-1	1	1	1	1	-1	1	1	-1	1	1	1	-1	1	1	1	1	1	1	1	1	1	-1	-1	1	1	-1	1	-1
1009798|F|0--9:A>G	1	-1	1	1	1	1	1	-1	1	-1	-1	1	1	-1	-1	1	1	-1	1	-1	-1	1	1	1	1	-1	1	1	-1	1	1	1	-1	1	1	1	1	1	1	1	1	1	-1	-1	1	1	-1	1	-1
1003109|F|0--54:T>C	1	-1	1	1	1	1	1	-1	1	-1	-1	1	1	1	-1	1	1	-1	1	1	1	1	1	1	1	1	1	1	-1	1	1	1	1	1	1	1	1	1	1	1	1	1	-1	-1	1	1	-1	1	-1
998359|F|0--66:C>T	1	-1	1	1	1	1	1	-1	1	-1	-1	1	1	1	-1	1	1	-1	1	1	1	1	1	1	1	1	1	1	-1	1	1	1	1	1	1	1	1	1	1	1	1	1	-1	-1	1	1	-1	1	1
1667915|F|0--6:A>C	1	-1	-1	1	-1	-1	-1	-1	-1	-1	-1	-1	1	-1	-1	1	1	-1	1	-1	-1	-1	1	-1	-1	-1	1	1	-1	1	-1	1	-1	1	1	1	-1	-1	-1	-1	-1	-1	1	-1	1	1	-1	-1	-1
1277633|F|0--33:G>A	-1	1	1	-1	-1	-1	1	-1	1	1	1	1	-1	1	1	-1	-1	1	-1	1	1	1	-1	1	1	1	-1	-1	1	-1	1	-1	1	-1	-1	-1	1	1	1	1	1	1	-1	1	-1	-1	1	1	1
1235780|F|0	-1	-1	-1	1	-1	1	-1	-1	1	1	1	-1	1	-1	1	1	1	1	1	-1	-1	-1	1	-1	-1	-1	1	1	1	1	1	1	-1	1	1	1	1	-1	1	-1	-1	-1	1	1	1	1	-1	1	-1
1151366|F|0	1	-1	-1	1	1	1	-1	1	1	1	1	-1	-1	-1	1	1	1	1	1	-1	-1	1	1	-1	1	-1	1	1	1	1	1	1	-1	1	1	1	1	-1	-1	-1	-1	-1	1	1	1	1	-1	1	1
1091838|F|0	-1	1	1	-1	-1	1	1	-1	-1	-1	-1	1	-1	-1	-1	-1	-1	-1	-1	1	1	-1	-1	-1	-1	-1	-1	-1	-1	-1	1	-1	1	-1	-1	-1	-1	-1	1	1	1	1	-1	-1	-1	-1	-1	-1	1
1038091|F|0--36:C>T	-1	1	1	-1	1	1	1	1	1	1	1	1	-1	1	1	-1	-1	1	-1	1	1	1	-1	1	1	1	-1	-1	1	-1	1	-1	1	-1	-1	-1	1	1	1	1	1	1	1	1	-1	-1	1	1	1
978751|F|0	-1	1	1	-1	-1	-1	1	-1	1	1	1	-1	-1	1	1	-1	-1	1	-1	1	1	1	-1	1	1	1	-1	-1	1	-1	1	-1	1	-1	-1	-1	1	1	1	1	-1	1	-1	1	-1	-1	-1	1	1
1254329|F|0	-1	-1	-1	-1	-1	-1	-1	1	-1	-1	-1	-1	-1	-1	-1	-1	-1	-1	-1	-1	-1	-1	-1	-1	-1	-1	-1	-1	-1	-1	-1	-1	1	-1	-1	-1	-1	-1	-1	-1	-1	-1	-1	-1	-1	-1	-1	-1	-1
1092763|F|0--16:T>C	1	1	1	1	1	-1	1	-1	1	1	1	1	1	1	1	1	1	1	1	1	1	1	1	1	1	1	1	1	1	1	1	1	-1	1	1	1	1	-1	1	1	1	1	1	1	1	1	1	1	1
1071251|F|0--45:C>T	1	1	1	1	1	1	1	-1	1	1	1	1	1	1	1	1	1	1	1	1	1	1	1	1	1	1	1	1	1	1	1	1	-1	1	1	1	1	1	-1	1	1	1	1	1	1	1	-1	1	1
1674297|F|0	-1	-1	-1	-1	-1	-1	-1	-1	-1	-1	-1	-1	-1	-1	-1	-1	-1	-1	-1	-1	-1	-1	-1	-1	-1	-1	-1	-1	-1	-1	-1	-1	-1	-1	-1	-1	-1	-1	-1	-1	-1	-1	-1	-1	-1	-1	-1	-1	-1
1104967|F|0--20:T>C	1	1	1	1	1	1	1	1	1	1	1	1	1	1	1	1	1	1	1	1	1	1	1	1	1	1	1	1	1	1	1	1	1	1	1	1	1	1	1	1	1	1	1	1	1	1	1	1	1
1076875|F|0	1	1	1	1	1	-1	-1	1	1	1	1	-1	1	1	1	1	1	1	1	1	1	1	1	1	1	1	1	1	1	1	1	1	1	1	1	1	-1	-1	1	-1	-1	-1	1	1	1	1	1	1	1
983283|F|0	-1	-1	-1	-1	-1	-1	-1	1	1	-1	-1	-1	-1	1	1	-1	1	-1	-1	1	-1	-1	-1	-1	-1	1	-1	-1	-1	-1	1	-1	1	-1	1	-1	1	1	1	-1	-1	-1	1	-1	-1	-1	-1	1	-1
1011567|F|0--35:G>A	1	-1	1	1	1	-1	-1	1	1	1	1	-1	1	1	1	1	1	1	1	1	1	1	1	1	1	1	1	1	1	1	1	1	1	1	1	1	-1	1	1	-1	-1	-1	1	1	1	1	-1	-1	1
1281697|F|0	1	1	-1	1	1	-1	1	-1	-1	1	1	1	1	-1	1	1	-1	1	1	1	-1	1	-1	-1	1	-1	1	-1	1	-1	-1	1	1	-1	1	1	-1	-1	-1	-1	-1	-1	-1	1	1	1	-1	1	-1
1228209|F|0	-1	-1	1	-1	-1	1	-1	1	1	-1	-1	-1	-1	1	-1	-1	1	-1	-1	-1	1	-1	1	1	-1	1	-1	1	-1	1	1	-1	-1	1	-1	-1	1	1	1	1	1	1	1	-1	-1	-1	1	-1	1
1219737|F|0--47:A>G	1	1	-1	1	1	-1	1	-1	-1	1	1	1	1	-1	1	1	-1	1	1	1	-1	1	-1	-1	1	-1	1	-1	1	-1	-1	1	1	-1	1	1	-1	-1	-1	-1	-1	-1	-1	1	1	1	-1	1	-1
1216432|F|0	1	1	-1	1	1	-1	1	1	-1	1	1	1	1	-1	1	1	1	1	1	1	-1	1	1	1	1	1	1	1	1	1	1	1	1	1	1	1	-1	1	-1	1	1	1	-1	1	1	1	-1	1	1
1094453|F|0--30:T>C	-1	-1	1	-1	-1	-1	-1	-1	1	-1	-1	-1	-1	1	-1	-1	1	-1	-1	-1	1	-1	1	-1	-1	1	-1	-1	-1	1	-1	-1	-1	1	-1	-1	1	-1	1	-1	-1	-1	1	-1	-1	-1	1	-1	-1
1022130|F|0	1	1	-1	1	1	-1	1	1	-1	1	1	1	1	-1	1	1	1	1	1	1	-1	1	1	1	1	1	1	1	1	1	1	1	1	1	1	1	-1	1	-1	1	1	1	-1	1	1	1	-1	1	1
1091140|F|0--18:C>T	1	-1	1	1	1	1	1	1	1	1	1	1	1	1	1	1	-1	1	1	1	1	1	-1	1	1	1	1	1	1	1	1	1	1	1	1	1	1	1	1	1	1	1	1	1	1	1	1	1	1
986207|F|0--28:C>T	-1	-1	-1	-1	-1	1	1	-1	-1	-1	-1	1	-1	-1	-1	-1	1	-1	-1	-1	-1	-1	1	-1	-1	-1	1	-1	-1	-1	1	-1	-1	-1	1	-1	1	1	1	1	1	1	1	-1	1	-1	1	-1	1
1230245|F|0--58:A>G	1	1	1	1	1	1	1	1	-1	1	1	1	1	1	1	1	1	1	1	1	1	1	1	1	1	1	1	1	1	1	1	1	1	1	1	1	-1	1	-1	1	1	1	-1	1	1	1	-1	1	1
1202609|F|0	-1	-1	-1	-1	-1	-1	-1	-1	1	-1	-1	-1	-1	-1	-1	-1	-1	-1	-1	-1	-1	-1	-1	-1	-1	-1	-1	-1	-1	-1	-1	-1	-1	-1	-1	-1	1	-1	1	-1	-1	-1	1	-1	-1	-1	1	-1	-1
1138453|F|0--23:A>G	-1	-1	-1	-1	-1	-1	-1	-1	1	-1	-1	-1	-1	1	-1	-1	1	-1	-1	-1	-1	-1	1	-1	-1	-1	-1	-1	-1	-1	-1	-1	-1	-1	-1	-1	1	-1	1	-1	-1	-1	1	-1	-1	-1	-1	-1	-1
1135099|F|0--67:T>C	1	-1	-1	1	1	1	1	1	1	1	1	1	1	1	1	1	-1	1	1	1	1	1	-1	1	1	1	-1	1	1	1	1	1	1	1	-1	1	1	1	-1	-1	1	-1	-1	1	-1	1	1	1	-1
1127780|F|0--35:G>T	1	1	1	1	1	1	-1	1	1	1	1	-1	1	1	1	1	1	1	1	1	1	1	1	1	1	1	-1	1	1	1	1	1	1	1	-1	1	1	1	1	1	1	1	1	1	-1	1	1	-1	-1
1113293|F|0	-1	1	1	-1	1	1	1	1	-1	1	-1	1	1	1	1	1	-1	1	1	1	1	1	-1	1	1	-1	1	1	1	1	1	1	1	1	1	1	-1	1	-1	1	1	1	-1	1	1	1	-1	-1	1
1105748|F|0--62:C>G	1	1	1	1	1	1	1	1	-1	1	1	1	1	-1	1	1	-1	1	1	1	1	1	-1	1	1	1	1	1	1	1	1	1	1	1	1	1	-1	1	-1	1	1	1	-1	1	1	1	1	1	1
1092460|F|0	1	1	1	1	1	1	1	1	-1	1	1	1	1	-1	1	1	-1	1	1	1	1	1	-1	1	1	1	1	1	1	1	1	1	1	1	1	1	-1	1	-1	1	1	1	-1	1	1	1	1	1	1
1065400|F|0	1	1	1	1	1	1	1	1	1	1	1	1	1	1	1	1	1	1	1	1	1	1	1	1	1	1	1	1	1	1	1	1	1	1	1	1	1	1	1	1	1	1	1	1	1	1	1	1	1
1063013|F|0--31:A>G	-1	-1	-1	-1	-1	-1	-1	-1	1	-1	-1	-1	-1	1	-1	-1	1	-1	-1	-1	-1	-1	1	-1	-1	-1	-1	-1	-1	-1	-1	-1	-1	-1	-1	-1	1	-1	1	-1	-1	-1	1	-1	-1	-1	-1	-1	-1
991342|F|0--68:C>T	-1	1	1	-1	-1	-1	-1	-1	-1	-1	-1	-1	-1	-1	-1	-1	1	-1	-1	-1	-1	-1	1	-1	-1	-1	-1	-1	-1	-1	-1	-1	-1	-1	-1	-1	-1	-1	-1	-1	-1	-1	-1	-1	-1	-1	-1	-1	-1
989003|F|0	-1	-1	-1	-1	-1	-1	-1	-1	1	-1	-1	-1	-1	1	-1	-1	1	-1	-1	-1	-1	-1	1	-1	-1	-1	-1	-1	-1	-1	-1	-1	-1	-1	-1	-1	1	-1	1	-1	-1	-1	1	-1	-1	-1	-1	-1	-1
988703|F|0	-1	-1	-1	-1	-1	-1	-1	-1	1	-1	-1	-1	-1	1	-1	-1	1	-1	-1	-1	-1	-1	1	-1	-1	-1	-1	-1	-1	-1	-1	-1	-1	-1	-1	-1	1	-1	1	-1	-1	-1	1	-1	-1	-1	-1	-1	-1
981946|F|0--37:T>C	-1	-1	-1	-1	-1	-1	-1	-1	1	-1	-1	-1	-1	-1	-1	-1	-1	-1	-1	-1	-1	-1	-1	-1	-1	-1	-1	-1	-1	-1	-1	-1	-1	-1	-1	-1	1	-1	1	-1	-1	-1	1	-1	-1	-1	1	-1	-1
1240078|F|0--54:T>C	1	-1	1	1	1	1	1	1	1	1	1	1	1	1	1	1	1	1	1	1	1	1	1	1	1	1	1	1	1	1	1	1	1	1	1	1	1	1	1	1	1	1	1	1	1	1	1	1	1
1161563|F|0--47:G>T	-1	1	-1	-1	-1	-1	-1	-1	1	-1	-1	-1	-1	-1	-1	-1	-1	-1	-1	-1	-1	-1	-1	-1	-1	-1	-1	-1	-1	-1	-1	-1	-1	-1	-1	-1	-1	-1	-1	-1	-1	-1	-1	-1	-1	-1	1	-1	-1
1115924|F|0--27:G>C	1	-1	1	1	1	1	1	1	-1	1	1	1	1	1	1	1	1	1	1	1	1	1	1	1	1	1	1	1	1	1	1	1	1	1	1	1	-1	1	1	1	1	1	1	1	1	1	-1	1	1
1072955|F|0--32:A>G	-1	1	-1	-1	-1	-1	-1	-1	1	-1	-1	-1	-1	-1	-1	-1	-1	-1	-1	-1	-1	-1	-1	-1	-1	-1	-1	-1	-1	-1	-1	-1	-1	-1	-1	-1	1	-1	-1	-1	-1	-1	-1	-1	-1	-1	1	-1	-1
1304133|F|0	1	1	1	1	1	1	1	1	1	1	1	1	1	1	1	1	1	1	1	1	1	1	1	1	1	1	1	1	1	1	1	1	1	1	1	1	1	1	1	-1	-1	-1	1	1	1	1	1	1	1
1228155|F|0	1	1	1	1	1	-1	-1	1	1	1	1	-1	1	-1	-1	1	1	1	1	1	1	1	1	1	1	1	1	1	1	1	-1	1	1	1	1	1	-1	-1	1	1	1	1	1	1	1	1	1	1	1
1110174|F|0--13:G>A	-1	-1	1	-1	-1	1	1	-1	1	-1	-1	1	-1	-1	-1	-1	1	-1	-1	-1	-1	-1	1	-1	-1	-1	-1	-1	-1	-1	-1	-1	-1	-1	-1	-1	-1	-1	1	1	1	1	1	-1	-1	-1	-1	-1	-1
1094287|F|0--6:T>A	-1	-1	-1	-1	-1	-1	-1	-1	1	-1	-1	-1	-1	-1	-1	-1	-1	-1	-1	-1	-1	-1	-1	-1	-1	-1	-1	-1	-1	-1	-1	-1	-1	-1	-1	-1	-1	-1	1	-1	-1	-1	1	-1	-1	-1	-1	-1	-1
1061562|F|0--59:C>G	1	1	-1	1	1	1	-1	1	1	1	1	-1	1	1	1	1	-1	1	1	1	1	1	-1	1	1	1	1	1	1	1	1	1	1	1	1	1	1	1	1	1	1	1	1	1	1	1	1	1	1
1032070|F|0--16:A>G	-1	-1	-1	-1	-1	-1	-1	-1	1	-1	-1	-1	-1	-1	-1	-1	-1	-1	-1	-1	-1	-1	-1	-1	-1	-1	-1	-1	-1	-1	-1	-1	-1	-1	-1	-1	-1	-1	1	1	1	1	1	-1	-1	-1	-1	-1	-1
1021498|F|0	-1	-1	-1	-1	-1	1	-1	-1	1	-1	-1	-1	-1	-1	-1	-1	-1	-1	-1	-1	-1	-1	-1	-1	-1	-1	-1	-1	-1	-1	-1	-1	-1	-1	-1	-1	-1	-1	1	1	1	1	1	-1	-1	-1	-1	-1	-1
1020234|F|0--29:A>G	1	1	-1	1	1	-1	-1	1	1	1	1	-1	1	-1	1	1	-1	1	1	1	1	1	-1	1	1	1	1	1	1	1	1	1	1	1	1	1	1	1	1	1	1	1	1	1	1	1	1	1	1
1000013|F|0--21:A>G	-1	-1	1	-1	-1	-1	1	-1	-1	-1	-1	1	-1	-1	-1	-1	1	-1	-1	-1	-1	-1	1	-1	-1	-1	-1	-1	-1	-1	-1	-1	-1	-1	-1	-1	-1	-1	-1	1	1	1	-1	-1	-1	-1	-1	-1	-1
981348|F|0	1	1	-1	1	1	-1	-1	1	1	1	1	-1	1	-1	1	1	-1	1	1	1	1	1	-1	1	1	1	1	1	1	1	1	1	1	1	1	1	1	1	1	1	1	1	1	1	1	1	1	1	1
1668030|F|0--9:A>C	1	1	1	1	1	-1	1	1	-1	1	1	1	1	1	1	1	1	1	1	1	1	1	1	1	1	1	1	1	1	1	-1	1	1	1	1	1	-1	-1	-1	1	1	1	-1	1	1	1	1	1	1
1206546|F|0--10:G>T	-1	-1	-1	-1	-1	1	-1	-1	1	-1	-1	-1	-1	-1	-1	-1	-1	-1	-1	-1	-1	-1	-1	-1	-1	-1	-1	-1	-1	-1	1	-1	-1	-1	-1	-1	1	1	1	-1	-1	-1	1	-1	-1	-1	-1	-1	-1
1166101|F|0--62:T>A	-1	-1	-1	-1	-1	1	-1	-1	1	-1	-1	-1	-1	-1	-1	-1	-1	-1	-1	-1	-1	-1	-1	-1	-1	-1	-1	-1	-1	-1	1	-1	-1	-1	-1	-1	1	1	1	-1	-1	-1	1	-1	-1	-1	-1	-1	-1
1128963|F|0	-1	-1	-1	-1	-1	1	-1	-1	1	-1	-1	-1	-1	-1	-1	-1	-1	-1	-1	-1	-1	-1	-1	-1	-1	-1	-1	-1	-1	-1	1	-1	-1	-1	-1	-1	1	1	1	-1	-1	-1	1	-1	-1	-1	-1	-1	-1
1111962|F|0	1	1	1	1	1	1	1	1	-1	1	1	1	1	1	1	1	1	1	1	1	1	1	1	1	1	1	1	1	1	1	-1	1	1	1	1	1	-1	-1	-1	1	1	1	-1	1	1	1	1	-1	1
1108327|F|0--52:C>T	-1	-1	-1	-1	-1	1	-1	-1	1	-1	-1	-1	-1	-1	-1	-1	-1	-1	-1	-1	-1	-1	-1	-1	-1	-1	-1	-1	-1	-1	1	-1	-1	-1	-1	-1	1	1	1	-1	-1	-1	1	-1	-1	-1	-1	-1	-1
1095667|F|0--17:A>C	1	-1	-1	1	1	1	-1	1	1	1	1	-1	1	1	-1	1	-1	1	1	-1	-1	1	-1	1	1	1	-1	1	1	1	1	1	1	1	-1	1	1	1	1	-1	-1	-1	1	1	-1	1	-1	-1	-1
1074973|F|0--41:A>G	1	1	1	1	1	-1	1	1	-1	1	1	1	1	1	1	1	1	1	1	1	1	1	1	1	1	1	1	1	1	1	-1	1	1	1	1	1	-1	-1	-1	1	1	1	-1	1	1	1	1	1	1
1039232|F|0--34:C>T	1	1	1	1	1	-1	1	1	-1	1	1	1	1	1	1	1	1	1	1	1	1	1	1	1	1	1	1	1	1	1	-1	1	1	1	1	1	-1	-1	-1	1	1	1	-1	1	1	1	1	1	1
998851|F|0--52:A>G	1	1	1	1	1	-1	1	1	-1	1	1	1	1	1	1	1	1	1	1	1	1	1	1	1	1	1	1	1	1	1	-1	1	1	1	1	1	-1	-1	-1	1	1	1	-1	1	1	1	1	1	1
979718|F|0--54:C>T	1	-1	1	1	1	-1	-1	1	1	1	1	-1	1	1	-1	1	-1	1	1	-1	-1	1	-1	1	1	1	-1	1	1	1	1	1	1	1	-1	1	1	1	1	-1	-1	-1	1	1	-1	1	-1	-1	-1
979688|F|0--68:G>T	-1	-1	-1	-1	-1	-1	-1	-1	1	-1	-1	-1	-1	-1	-1	-1	-1	-1	-1	-1	-1	-1	1	-1	-1	-1	-1	-1	-1	-1	1	-1	-1	-1	-1	-1	1	1	1	-1	-1	-1	1	-1	-1	-1	-1	-1	-1
1262454|F|0--19:G>C	1	1	1	1	1	1	1	1	1	1	1	1	1	1	1	1	1	1	1	1	1	1	1	1	1	1	1	1	1	1	1	1	1	1	1	1	1	1	1	1	1	1	1	1	1	1	1	1	1
1260329|F|0--61:C>G	-1	-1	-1	-1	-1	-1	-1	-1	-1	-1	-1	-1	-1	-1	-1	-1	-1	-1	-1	-1	-1	-1	-1	-1	-1	-1	-1	-1	-1	-1	-1	-1	-1	-1	-1	-1	-1	-1	-1	-1	-1	-1	-1	-1	-1	-1	-1	-1	-1
1238383|F|0--61:T>A	1	1	1	1	1	1	1	1	1	1	1	1	1	1	1	1	1	1	1	1	1	1	1	1	1	1	1	1	1	1	1	1	1	1	1	1	1	1	1	1	1	1	1	1	1	1	1	1	1
1212467|F|0--11:T>C	-1	-1	-1	-1	-1	-1	-1	-1	1	-1	-1	-1	-1	-1	-1	-1	-1	-1	-1	-1	-1	-1	-1	-1	-1	-1	-1	-1	-1	-1	-1	-1	-1	-1	-1	-1	-1	-1	1	-1	-1	-1	1	-1	-1	-1	-1	-1	-1
1201430|F|0--58:G>A	-1	-1	1	-1	-1	-1	-1	-1	1	-1	-1	-1	-1	-1	-1	-1	-1	-1	-1	-1	-1	-1	-1	-1	-1	-1	-1	-1	-1	-1	1	-1	-1	-1	-1	-1	1	1	1	-1	-1	-1	1	-1	-1	-1	-1	1	-1
1194498|F|0--18:A>T	1	1	1	1	1	1	1	1	1	1	1	1	1	1	1	1	1	1	1	1	1	1	1	1	1	1	1	1	1	1	1	1	1	1	1	1	1	1	1	1	1	1	1	1	1	1	1	1	1
1159200|F|0--23:C>G	-1	1	1	-1	-1	1	1	1	-1	-1	-1	1	-1	-1	1	-1	1	-1	-1	1	1	-1	1	-1	-1	-1	1	-1	-1	-1	1	-1	-1	-1	1	-1	1	1	-1	1	1	1	-1	-1	1	-1	1	1	1
1102402|F|0--42:A>G	1	1	1	1	1	1	1	1	1	1	1	1	1	1	1	1	1	1	1	1	1	1	1	1	1	1	1	1	1	1	1	1	1	1	1	1	1	1	1	1	1	1	1	1	1	1	1	1	1
1069125|F|0--33:G>T	1	1	1	1	1	1	1	1	1	1	1	1	1	1	1	1	1	1	1	1	1	1	1	1	1	1	1	1	1	1	1	1	1	1	1	1	1	1	1	1	1	1	1	1	1	1	1	1	1
1052193|F|0	1	1	1	1	1	1	1	1	1	1	1	1	1	1	1	1	1	1	1	1	1	1	1	1	1	1	1	1	1	1	1	1	1	1	1	1	1	1	1	1	1	1	1	1	1	1	1	1	1
1041769|F|0--51:C>A	1	1	1	1	1	1	1	1	1	1	1	1	1	1	1	1	1	1	1	1	1	1	1	1	1	1	1	1	1	1	1	1	1	1	1	1	1	1	1	1	1	1	1	1	1	1	1	1	1
1235112|F|0--10:T>C	1	1	1	1	1	1	1	1	1	1	1	1	1	1	1	1	1	1	1	1	1	1	1	1	1	1	1	1	1	1	1	1	1	1	1	1	1	1	1	1	1	1	1	1	1	1	1	1	1
1265252|F|0--34:G>A	1	1	1	1	1	1	1	1	1	1	1	1	1	1	1	1	1	1	1	1	1	1	1	1	1	1	1	1	1	1	-1	1	1	1	1	1	-1	1	1	1	1	1	1	1	1	1	1	1	1
1215845|F|0--38:A>G	-1	-1	-1	-1	-1	-1	-1	-1	1	-1	-1	-1	-1	-1	-1	-1	-1	-1	-1	-1	-1	-1	-1	-1	-1	-1	-1	-1	-1	-1	-1	-1	-1	-1	-1	-1	-1	-1	1	-1	-1	-1	1	-1	-1	-1	-1	-1	-1
1150369|F|0--7:C>A	1	1	1	1	1	1	1	1	-1	1	1	1	1	1	1	1	1	1	1	1	1	1	1	1	1	1	1	1	1	1	1	1	1	1	1	1	1	1	-1	1	1	1	-1	1	1	1	1	1	1
1128502|F|0--51:T>A	-1	-1	1	-1	-1	-1	-1	-1	1	-1	-1	-1	-1	-1	-1	-1	-1	-1	-1	-1	-1	-1	-1	-1	-1	-1	-1	-1	-1	-1	1	-1	-1	-1	-1	-1	1	1	1	-1	-1	-1	-1	-1	-1	-1	-1	1	-1
1106220|F|0	1	1	-1	1	1	1	1	1	-1	1	1	1	1	1	1	1	1	1	1	1	1	1	1	1	1	1	1	1	1	1	-1	1	1	1	1	1	-1	1	-1	1	1	1	-1	1	1	1	1	-1	1
1105050|F|0--34:G>A	1	1	1	1	1	1	1	1	1	1	1	1	1	1	1	1	1	1	1	1	1	1	1	1	1	1	1	1	1	1	1	1	1	1	1	1	1	1	1	1	1	1	1	1	1	1	1	1	1
1104519|F|0--60:T>C	1	1	1	1	1	1	1	1	1	1	1	1	1	1	1	1	1	1	1	1	1	1	1	1	1	1	1	1	1	1	1	1	1	1	1	1	1	1	1	1	1	1	1	1	1	1	1	1	1
1097688|F|0--14:C>T	-1	-1	-1	-1	-1	-1	-1	-1	1	-1	-1	-1	-1	-1	-1	-1	-1	-1	-1	-1	-1	-1	-1	-1	-1	-1	-1	-1	-1	-1	-1	-1	-1	-1	-1	-1	-1	-1	1	-1	-1	-1	1	-1	-1	-1	-1	-1	-1
1091747|F|0--52:G>A	-1	-1	-1	-1	-1	-1	-1	-1	1	-1	-1	-1	-1	-1	-1	-1	-1	-1	-1	-1	-1	-1	-1	-1	-1	-1	-1	-1	-1	-1	-1	-1	-1	-1	-1	-1	-1	-1	1	-1	-1	-1	1	-1	-1	-1	-1	-1	-1
1091532|F|0	-1	-1	-1	-1	-1	-1	-1	-1	1	-1	-1	-1	-1	-1	-1	-1	-1	-1	-1	-1	-1	-1	-1	-1	-1	-1	-1	-1	-1	-1	-1	-1	-1	-1	-1	-1	-1	-1	1	-1	-1	-1	1	-1	-1	-1	-1	-1	-1
1080871|F|0--41:C>T	-1	-1	1	-1	-1	-1	-1	-1	1	-1	-1	-1	-1	-1	-1	-1	-1	1	-1	-1	-1	-1	-1	-1	-1	-1	-1	-1	-1	-1	1	-1	-1	-1	-1	-1	1	1	1	-1	-1	-1	1	-1	-1	-1	-1	1	-1
1077708|F|0--25:C>G	-1	-1	-1	-1	-1	-1	-1	-1	1	-1	-1	-1	-1	-1	-1	-1	-1	-1	-1	-1	-1	-1	-1	-1	-1	-1	-1	-1	-1	-1	-1	-1	-1	-1	-1	-1	-1	-1	1	-1	-1	-1	1	-1	-1	-1	-1	-1	-1
1074803|F|0--30:C>G	1	1	1	1	1	1	1	1	1	1	1	1	1	1	1	1	1	1	1	1	1	1	1	1	1	1	1	1	1	1	1	1	1	1	1	1	1	1	1	1	1	1	1	1	1	1	1	1	1
1059785|F|0--65:A>G	-1	-1	1	-1	-1	-1	-1	-1	1	-1	-1	-1	-1	-1	-1	-1	-1	-1	-1	-1	-1	-1	-1	-1	-1	-1	-1	-1	-1	-1	1	-1	-1	-1	-1	-1	1	1	1	-1	-1	-1	1	-1	-1	-1	-1	1	-1
991737|F|0--56:G>A	1	1	-1	1	1	1	1	1	-1	1	1	1	1	1	1	1	1	1	1	1	1	1	1	1	1	1	1	1	1	1	1	1	1	1	1	1	1	1	-1	1	1	1	-1	1	1	1	1	-1	1
1060708|F|0--22:C>A	-1	-1	-1	-1	-1	-1	-1	-1	1	-1	-1	-1	-1	-1	-1	-1	-1	-1	-1	-1	-1	-1	-1	-1	-1	-1	-1	-1	-1	-1	-1	-1	-1	-1	-1	-1	-1	-1	1	-1	-1	-1	1	-1	-1	-1	-1	-1	-1
984567|F|0--24:C>G	-1	-1	-1	-1	-1	-1	-1	-1	1	-1	-1	-1	-1	-1	-1	-1	-1	-1	-1	-1	-1	-1	-1	-1	-1	-1	-1	-1	-1	-1	-1	-1	-1	-1	-1	-1	-1	-1	1	-1	-1	-1	1	-1	-1	-1	-1	-1	-1
1277573|F|0--43:T>G	1	1	-1	1	1	1	1	1	1	1	1	1	1	1	1	1	1	1	1	1	1	1	1	1	1	1	1	1	1	1	1	1	1	1	1	1	1	-1	-1	1	1	1	-1	1	1	1	1	-1	1
1243194|F|0	1	-1	1	-1	1	-1	1	1	-1	1	1	1	1	1	1	1	1	1	1	1	-1	1	1	-1	1	1	1	1	1	1	-1	1	1	-1	1	1	-1	-1	1	1	-1	-1	1	1	1	1	1	1	1
1233034|F|0	1	1	-1	1	1	1	1	1	-1	1	1	1	1	1	1	1	1	1	1	1	1	1	1	1	1	1	1	1	1	1	-1	1	1	1	1	1	-1	-1	-1	1	1	1	-1	1	1	1	1	-1	1
1208648|F|0--6:T>C	1	1	1	1	1	1	1	1	1	1	1	1	1	1	1	1	1	1	1	1	1	1	1	1	1	1	1	1	1	1	1	1	1	1	1	1	1	1	1	1	1	1	1	1	1	1	1	1	1
1117745|F|0	1	1	-1	1	1	1	1	1	-1	1	1	1	1	1	1	1	1	1	1	1	1	1	1	1	1	1	1	1	1	1	1	1	1	1	-1	1	1	1	-1	1	1	1	-1	1	1	1	1	-1	1
1115006|F|0	1	-1	1	1	1	1	-1	1	1	1	1	-1	1	1	1	1	1	1	1	1	1	-1	1	1	-1	1	-1	1	1	-1	1	1	1	-1	1	1	1	-1	1	-1	-1	-1	1	1	-1	1	-1	1	-1
1101928|F|0	1	1	-1	1	1	1	1	1	-1	1	1	1	1	1	1	1	1	1	1	1	1	1	1	1	1	1	1	1	1	1	-1	1	1	1	1	1	-1	-1	-1	1	1	1	-1	1	1	1	1	-1	1
1086242|F|0--42:A>G	1	-1	1	1	1	1	-1	1	1	1	1	-1	1	1	1	1	1	1	1	1	1	-1	1	1	-1	1	-1	1	1	-1	1	1	1	-1	1	1	1	-1	1	-1	-1	-1	1	1	-1	1	-1	1	-1
1039194|F|0	-1	1	-1	-1	-1	-1	1	-1	-1	-1	-1	1	-1	-1	-1	-1	-1	-1	-1	-1	-1	1	-1	-1	1	-1	1	-1	-1	1	-1	-1	-1	1	-1	-1	-1	1	-1	1	1	1	-1	-1	1	-1	1	-1	1
1022501|F|0--49:A>T	1	1	-1	1	1	1	1	1	-1	1	1	1	1	1	1	1	1	1	1	1	1	1	1	1	1	1	1	1	1	1	1	1	1	1	-1	1	1	1	-1	1	1	1	-1	1	1	1	1	-1	1
1021679|F|0	1	1	-1	-1	1	-1	-1	1	1	1	1	-1	-1	-1	-1	-1	1	-1	-1	-1	-1	1	1	-1	1	1	-1	1	1	-1	1	-1	-1	-1	-1	-1	1	1	1	-1	-1	-1	1	1	-1	-1	-1	-1	-1
1013660|F|0--40:G>C	-1	-1	1	-1	-1	-1	-1	-1	1	-1	-1	-1	-1	-1	-1	-1	-1	-1	-1	-1	-1	-1	-1	-1	-1	-1	-1	-1	-1	-1	-1	-1	-1	-1	1	-1	-1	-1	1	-1	-1	-1	1	-1	-1	-1	-1	1	-1
1001208|F|0--58:G>A	-1	-1	1	-1	-1	-1	-1	-1	1	-1	-1	-1	-1	-1	-1	-1	-1	-1	-1	-1	-1	-1	-1	-1	-1	-1	-1	-1	-1	-1	-1	-1	-1	-1	1	-1	-1	-1	1	-1	-1	-1	1	-1	-1	-1	-1	1	-1
1696617|F|0--13:C>T	-1	-1	1	-1	-1	-1	-1	-1	1	-1	-1	-1	-1	-1	-1	-1	-1	-1	-1	-1	-1	-1	-1	-1	-1	-1	-1	-1	-1	-1	-1	-1	-1	-1	1	-1	-1	-1	1	-1	-1	-1	1	-1	-1	-1	-1	1	-1
1399782|F|0	-1	-1	-1	-1	-1	-1	-1	-1	-1	-1	-1	-1	-1	-1	-1	-1	-1	-1	-1	-1	-1	-1	-1	-1	-1	-1	-1	-1	-1	-1	-1	-1	-1	-1	-1	-1	-1	-1	-1	-1	-1	-1	-1	-1	-1	-1	-1	-1	-1
1399687|F|0	-1	-1	-1	-1	-1	-1	-1	-1	-1	-1	-1	-1	-1	-1	-1	-1	-1	-1	-1	-1	-1	-1	-1	-1	-1	-1	-1	-1	-1	-1	-1	-1	-1	-1	-1	-1	-1	-1	-1	-1	-1	-1	-1	-1	-1	-1	-1	-1	-1
1387550|F|0	-1	-1	-1	-1	-1	-1	-1	-1	-1	-1	-1	-1	-1	-1	-1	-1	-1	-1	-1	-1	-1	-1	-1	-1	-1	-1	-1	-1	-1	-1	-1	-1	-1	-1	-1	-1	-1	-1	-1	-1	-1	-1	-1	-1	-1	-1	-1	-1	-1
1381499|F|0	-1	-1	-1	-1	-1	-1	-1	-1	-1	-1	-1	-1	-1	-1	-1	-1	-1	-1	-1	1	-1	-1	-1	-1	-1	-1	-1	-1	-1	-1	-1	-1	-1	-1	-1	-1	-1	-1	-1	-1	-1	-1	-1	-1	-1	-1	-1	-1	-1
1243976|F|0--59:T>C	1	1	1	1	1	1	1	1	1	1	1	1	1	1	1	1	1	1	1	1	1	1	1	1	1	1	1	1	1	1	1	1	1	1	1	1	1	1	1	1	1	1	1	1	1	1	1	1	1
1235569|F|0--28:T>C	1	1	1	1	1	1	1	1	-1	1	1	1	1	1	1	1	1	1	1	1	1	1	1	1	1	1	1	1	1	1	1	1	1	1	1	1	1	1	-1	1	1	1	-1	1	1	1	1	1	1
1234064|F|0	1	1	-1	1	1	1	1	1	-1	1	1	1	1	1	1	1	1	1	1	1	1	1	1	1	1	1	1	1	1	1	-1	1	1	1	1	1	-1	-1	-1	1	1	1	-1	1	1	1	1	-1	1
1229670|F|0--48:T>C	1	1	1	1	1	1	1	1	-1	1	1	1	1	1	1	1	1	1	1	1	1	1	1	1	1	1	1	1	1	1	-1	1	1	1	1	1	-1	-1	-1	1	-1	-1	-1	1	1	1	1	-1	1
1229595|F|0	1	1	-1	1	1	1	1	1	-1	1	1	1	1	1	1	1	1	1	1	1	1	1	1	1	1	1	1	1	1	1	1	1	1	1	-1	1	1	-1	-1	1	1	1	-1	1	1	1	1	-1	1
1227997|F|0--8:T>C	1	1	-1	1	1	1	1	1	-1	1	1	1	1	1	1	1	1	1	1	1	1	1	1	1	1	1	1	1	1	1	-1	1	1	1	1	1	-1	-1	-1	1	1	1	-1	1	1	1	1	-1	1
1219731|F|0	1	1	-1	1	1	1	1	1	1	-1	1	1	1	1	1	1	1	1	1	1	1	1	1	1	1	1	1	1	1	1	1	1	1	1	1	1	1	1	1	1	1	1	1	1	1	1	1	1	1
1204947|F|0--51:C>T	-1	-1	1	-1	-1	-1	-1	-1	1	-1	-1	-1	-1	-1	-1	-1	-1	-1	-1	-1	-1	-1	-1	-1	-1	-1	-1	-1	-1	-1	-1	-1	-1	-1	-1	-1	-1	-1	1	-1	-1	-1	1	-1	-1	-1	-1	1	-1
1155703|F|0	-1	1	-1	-1	1	1	1	1	-1	1	1	1	1	-1	-1	1	1	1	1	-1	-1	1	1	1	1	1	1	1	1	1	-1	1	1	1	1	1	-1	-1	-1	1	1	1	-1	1	1	1	1	-1	1
1149238|F|0--11:A>G	1	1	1	1	1	1	1	1	1	1	1	1	1	1	1	1	1	1	1	1	1	1	1	1	1	1	1	1	1	1	1	1	1	1	1	1	1	1	1	1	1	1	1	1	1	1	1	1	1
1147342|F|0--38:T>C	-1	-1	1	-1	-1	-1	-1	-1	1	-1	-1	-1	-1	-1	-1	-1	-1	-1	-1	-1	-1	-1	-1	-1	-1	-1	-1	-1	-1	-1	1	-1	-1	-1	-1	-1	1	1	1	-1	-1	-1	1	-1	-1	-1	-1	1	-1
1129829|F|0--65:T>C	1	1	-1	1	1	1	1	1	-1	1	1	1	1	1	1	1	1	1	1	1	1	1	1	1	1	1	1	1	1	1	-1	1	1	1	1	1	-1	-1	-1	1	1	1	-1	1	1	1	1	-1	1
1129233|F|0--50:C>T	-1	-1	1	-1	-1	-1	-1	-1	1	-1	-1	-1	-1	-1	-1	-1	-1	-1	-1	-1	-1	-1	-1	-1	-1	-1	-1	-1	-1	-1	-1	-1	-1	-1	1	-1	-1	-1	1	-1	-1	-1	1	-1	-1	-1	-1	1	-1
1128135|F|0--20:T>C	1	1	-1	1	1	1	1	1	-1	1	1	1	1	1	1	1	1	1	1	1	1	1	1	1	1	1	1	1	1	1	-1	1	1	1	1	1	-1	-1	-1	1	1	1	-1	1	1	1	1	-1	1
1124767|F|0--27:C>T	1	1	1	1	1	1	1	1	1	1	1	1	1	1	1	1	1	1	1	1	1	1	1	1	1	1	1	1	1	1	-1	1	1	1	1	1	-1	-1	1	1	1	1	1	1	1	1	1	1	1
1118289|F|0--37:A>C	1	1	-1	1	1	1	1	1	-1	1	1	1	1	1	1	1	1	1	1	1	1	1	1	1	1	1	1	1	1	1	-1	1	1	1	1	1	-1	-1	-1	1	1	1	-1	1	1	1	1	-1	1
1115681|F|0--59:G>T	1	1	1	1	1	1	1	1	1	1	1	1	1	1	1	1	1	1	1	1	1	1	1	1	1	1	1	1	1	1	1	1	1	1	1	1	1	1	1	1	1	1	1	1	1	1	1	1	1
1115361|F|0	-1	-1	1	-1	-1	-1	-1	-1	1	-1	-1	-1	-1	-1	-1	-1	-1	-1	-1	-1	-1	-1	-1	-1	-1	-1	-1	-1	-1	-1	1	-1	-1	-1	-1	-1	1	1	1	-1	-1	-1	1	-1	-1	-1	-1	1	-1
1114162|F|0	-1	-1	1	1	1	1	-1	-1	1	1	-1	-1	1	1	-1	1	1	-1	-1	1	1	1	-1	1	1	-1	-1	1	1	1	1	-1	1	1	-1	1	1	1	1	-1	1	-1	-1	-1	-1	1	1	-1	1
1113863|F|0	-1	1	-1	1	1	-1	1	-1	-1	1	-1	1	1	1	-1	-1	-1	1	1	-1	-1	-1	1	1	-1	1	-1	1	1	-1	1	-1	1	-1	-1	-1	-1	-1	1	1	-1	1	1	-1	-1	1	-1	-1	-1
1106035|F|0--14:C>T	1	1	1	1	1	1	1	1	1	1	1	1	1	1	1	1	1	1	1	1	1	1	1	1	1	1	1	1	1	1	1	1	1	1	1	1	1	1	1	1	1	1	1	1	1	1	1	1	1
1105852|F|0	-1	-1	-1	-1	-1	-1	-1	-1	-1	-1	-1	-1	-1	-1	-1	-1	-1	-1	-1	-1	-1	-1	-1	-1	-1	-1	-1	-1	-1	-1	-1	-1	-1	-1	-1	-1	-1	1	-1	-1	-1	-1	-1	-1	-1	-1	-1	-1	-1
1105552|F|0	-1	-1	1	-1	-1	-1	-1	-1	1	-1	-1	-1	-1	-1	-1	-1	-1	-1	-1	-1	-1	-1	-1	-1	-1	-1	-1	-1	-1	-1	-1	-1	-1	-1	1	-1	-1	-1	1	-1	-1	-1	1	-1	-1	-1	-1	1	-1
1103845|F|0	-1	-1	-1	-1	-1	-1	-1	-1	1	-1	-1	-1	-1	-1	-1	-1	-1	-1	-1	-1	-1	-1	-1	-1	-1	-1	-1	-1	-1	-1	-1	-1	-1	-1	-1	-1	-1	-1	1	-1	-1	-1	1	-1	-1	-1	-1	-1	-1
1103444|F|0	1	1	-1	1	1	1	1	1	-1	1	1	1	1	1	1	1	1	1	1	1	1	1	1	1	1	1	1	1	1	1	-1	1	1	1	1	1	-1	-1	-1	1	1	1	-1	1	1	1	1	-1	1
1097663|F|0	1	-1	1	-1	1	-1	1	1	1	1	1	1	1	-1	1	-1	1	1	1	1	-1	1	1	-1	1	1	1	1	1	1	-1	1	1	-1	1	1	-1	-1	-1	1	-1	-1	1	1	1	1	1	-1	1
1097526|F|0--18:A>G	1	1	-1	1	1	1	1	1	-1	1	1	1	1	1	1	1	1	1	1	1	1	1	1	1	1	1	1	1	1	1	-1	1	1	1	1	1	-1	-1	-1	1	1	1	-1	1	1	1	1	-1	1
1094436|F|0	1	1	-1	1	1	1	1	1	-1	1	1	1	1	1	1	1	1	1	1	1	1	1	1	1	1	1	1	1	1	1	-1	1	1	1	1	1	-1	-1	-1	1	1	1	-1	1	1	1	1	-1	1
1090508|F|0--43:A>C	1	1	1	1	1	1	1	1	1	1	1	1	1	1	1	1	1	1	1	1	1	1	1	1	1	1	1	1	1	1	1	1	1	1	1	1	1	1	1	1	1	1	1	1	1	1	1	1	1
1090149|F|0--26:A>G	1	1	-1	1	1	1	1	1	-1	1	1	1	1	1	1	1	1	1	1	1	1	1	1	1	1	1	1	1	1	1	-1	1	1	1	1	1	-1	-1	-1	1	1	1	-1	1	1	1	1	-1	1
1085277|F|0--23:T>C	-1	-1	1	-1	-1	-1	-1	-1	1	-1	-1	-1	-1	-1	-1	-1	-1	-1	-1	-1	-1	-1	-1	-1	-1	-1	-1	-1	-1	-1	1	-1	-1	-1	-1	-1	1	1	1	-1	-1	-1	1	-1	-1	-1	-1	1	-1
1083971|F|0--18:C>T	1	1	-1	1	1	1	1	1	-1	1	1	1	1	1	1	1	1	1	1	1	1	1	1	1	1	1	1	1	1	1	-1	1	1	1	1	1	-1	-1	-1	1	1	1	-1	1	1	1	1	-1	1
1075950|F|0--14:A>C	1	-1	1	-1	-1	-1	-1	-1	1	-1	-1	-1	-1	-1	-1	-1	-1	-1	-1	-1	-1	-1	-1	-1	-1	-1	-1	-1	-1	-1	-1	-1	-1	-1	1	-1	-1	-1	1	1	-1	-1	1	-1	-1	-1	-1	1	-1
1071231|F|0--65:A>G	1	-1	1	1	-1	-1	-1	-1	1	-1	-1	-1	-1	1	1	-1	-1	-1	-1	1	1	-1	-1	-1	-1	-1	-1	-1	-1	-1	1	-1	1	-1	-1	-1	1	1	1	-1	-1	-1	-1	-1	-1	-1	-1	1	-1
1069709|F|0--49:C>T	1	1	1	1	1	1	1	1	1	1	1	1	1	1	1	1	1	1	1	1	1	1	1	1	1	1	1	1	1	1	1	1	1	1	1	1	1	1	1	1	1	1	1	1	1	1	1	1	1
1059865|F|0--64:C>G	-1	-1	1	-1	-1	-1	-1	-1	1	-1	-1	-1	-1	-1	-1	-1	-1	-1	-1	-1	-1	-1	-1	-1	-1	-1	-1	-1	-1	-1	1	-1	-1	-1	-1	-1	1	1	1	-1	-1	-1	1	-1	-1	-1	-1	1	-1
1048707|F|0--6:A>G	-1	-1	1	-1	-1	-1	-1	-1	1	-1	-1	-1	-1	-1	-1	-1	-1	-1	-1	-1	-1	-1	-1	-1	-1	-1	-1	-1	-1	-1	1	-1	-1	-1	-1	-1	1	1	1	-1	-1	-1	1	-1	-1	-1	-1	1	-1
1047718|F|0	-1	-1	1	-1	-1	-1	-1	-1	1	-1	-1	-1	-1	-1	-1	-1	-1	-1	-1	-1	-1	-1	-1	-1	-1	-1	-1	-1	-1	-1	-1	-1	-1	-1	-1	-1	-1	-1	1	-1	-1	-1	-1	1	-1	-1	-1	1	-1
1042507|F|0	-1	-1	1	-1	-1	-1	-1	-1	1	-1	-1	-1	-1	-1	-1	-1	-1	-1	-1	-1	-1	-1	-1	-1	-1	-1	-1	-1	-1	-1	-1	-1	-1	-1	-1	-1	-1	-1	1	-1	-1	-1	-1	-1	-1	-1	-1	1	-1
994487|F|0--61:C>T	-1	-1	1	-1	-1	-1	-1	-1	1	-1	-1	-1	-1	-1	-1	-1	-1	-1	-1	-1	-1	-1	-1	-1	-1	-1	-1	-1	-1	-1	-1	-1	-1	-1	1	-1	-1	-1	1	-1	-1	-1	1	-1	-1	-1	-1	1	-1
984032|F|0	-1	-1	1	-1	-1	-1	-1	-1	1	-1	-1	-1	-1	-1	-1	-1	-1	-1	-1	-1	-1	-1	-1	-1	-1	-1	-1	-1	-1	-1	-1	-1	-1	-1	-1	-1	-1	-1	1	-1	-1	-1	1	-1	-1	-1	-1	1	-1
1216842|F|0--30:G>C	1	-1	1	1	1	-1	1	1	1	1	1	1	1	1	1	1	1	1	1	1	1	-1	1	1	-1	1	-1	1	1	-1	-1	1	1	-1	1	1	-1	-1	1	-1	-1	-1	1	1	-1	1	-1	1	1
1143754|F|0	1	-1	1	1	1	-1	1	1	1	1	1	1	1	1	1	1	1	1	1	1	1	-1	1	1	-1	1	-1	1	1	-1	-1	1	1	-1	1	1	-1	-1	1	-1	-1	-1	1	1	-1	1	-1	1	1
992420|F|0--24:C>T	1	-1	1	1	1	-1	1	1	1	1	1	1	1	1	-1	1	1	1	1	-1	1	-1	1	1	-1	1	-1	1	1	-1	1	1	1	-1	1	1	1	-1	1	-1	-1	-1	1	1	-1	1	-1	1	1
986339|F|0--8:C>A	-1	-1	1	-1	-1	-1	1	-1	1	-1	-1	1	-1	-1	-1	-1	1	-1	-1	-1	-1	-1	1	-1	-1	-1	-1	-1	-1	-1	1	-1	-1	-1	1	-1	1	-1	1	-1	-1	-1	1	-1	-1	-1	-1	1	1
100000396|F|0	1	1	1	1	1	-1	1	1	1	1	1	1	1	1	1	1	1	1	1	1	1	1	1	1	1	1	1	1	1	1	1	1	1	1	1	1	1	1	1	1	-1	1	1	1	1	1	1	1	1
1281681|F|0	-1	-1	-1	-1	-1	-1	-1	-1	-1	-1	-1	-1	-1	-1	-1	-1	-1	-1	-1	-1	-1	-1	-1	-1	-1	-1	-1	-1	-1	-1	-1	-1	-1	-1	-1	-1	-1	-1	-1	-1	-1	-1	-1	-1	-1	-1	-1	-1	-1
1070296|F|0	-1	-1	1	-1	-1	-1	1	-1	1	-1	-1	1	-1	-1	-1	-1	1	-1	-1	-1	-1	-1	1	-1	-1	-1	-1	-1	-1	-1	1	-1	-1	-1	1	-1	1	-1	1	-1	-1	-1	1	-1	-1	-1	-1	1	1
988236|F|0--40:G>A	1	1	1	1	1	1	1	1	1	1	1	1	1	1	1	1	1	1	1	1	1	1	1	1	1	1	1	1	1	1	1	1	1	1	1	1	1	1	1	1	1	1	1	1	1	1	1	1	1
1248237|F|0--19:A>C	-1	-1	-1	-1	-1	-1	-1	-1	-1	-1	-1	-1	-1	-1	-1	-1	-1	-1	-1	-1	-1	-1	-1	-1	-1	-1	-1	-1	-1	-1	-1	-1	-1	-1	-1	-1	-1	-1	1	-1	1	1	1	-1	-1	-1	-1	-1	-1
1203032|F|0	-1	-1	-1	-1	-1	-1	-1	-1	-1	-1	-1	-1	-1	-1	-1	-1	-1	-1	-1	-1	-1	-1	-1	-1	-1	-1	-1	-1	-1	-1	-1	-1	-1	-1	-1	-1	-1	-1	1	-1	-1	-1	1	-1	-1	-1	-1	-1	-1
1126846|F|0--15:G>C	-1	-1	-1	-1	-1	-1	-1	-1	-1	-1	-1	-1	-1	-1	-1	-1	-1	-1	-1	-1	-1	-1	-1	-1	-1	-1	-1	-1	-1	-1	-1	-1	-1	-1	-1	-1	-1	-1	1	-1	-1	-1	1	-1	-1	-1	-1	-1	-1
1122036|F|0	1	1	1	1	1	1	-1	1	1	1	1	-1	1	1	1	1	1	1	1	1	1	1	1	1	1	1	1	1	1	1	1	1	1	1	1	1	1	1	-1	1	1	1	-1	1	1	1	1	1	1
1112068|F|0--9:A>G	1	1	1	1	1	1	1	1	1	1	1	1	1	1	1	1	1	1	1	1	1	1	1	1	1	1	1	1	1	1	1	1	1	1	1	1	1	1	1	1	-1	-1	1	1	1	1	1	1	1
1076002|F|0	1	1	1	1	1	1	1	1	-1	1	1	1	1	1	1	1	1	1	1	1	1	1	1	1	1	1	1	1	1	1	1	1	1	1	1	1	1	1	1	1	-1	-1	1	1	1	1	1	1	1
1068327|F|0--39:A>C	1	1	1	1	1	1	1	1	1	1	1	1	1	1	1	1	1	1	1	1	1	1	1	1	1	1	1	1	1	1	1	1	1	1	1	1	1	1	1	1	-1	-1	1	1	1	1	1	1	1
1000632|F|0--66:T>C	-1	-1	-1	-1	-1	-1	-1	-1	-1	-1	-1	-1	-1	-1	-1	-1	-1	-1	-1	-1	-1	-1	-1	-1	-1	-1	-1	-1	-1	-1	-1	-1	-1	-1	-1	-1	-1	-1	1	-1	-1	-1	1	-1	-1	-1	-1	-1	-1
1864326|F|0--53:C>T	-1	-1	-1	-1	-1	-1	-1	-1	-1	-1	-1	-1	-1	-1	-1	-1	-1	-1	-1	-1	-1	-1	-1	-1	-1	-1	-1	-1	-1	-1	-1	-1	-1	-1	-1	-1	-1	-1	-1	-1	1	1	-1	-1	-1	-1	-1	-1	-1
1284764|F|0--41:C>T	1	1	1	1	1	1	1	1	1	1	1	1	1	1	1	1	1	1	1	1	1	1	1	1	1	1	1	1	1	1	1	1	1	1	1	1	1	1	1	1	1	1	1	1	1	1	1	1	1
1236356|F|0--67:C>A	1	1	1	1	1	1	1	1	1	1	1	1	1	1	1	1	1	1	1	1	1	1	1	1	1	1	1	1	1	1	1	1	1	1	1	1	1	1	1	1	1	1	1	1	1	1	1	1	1
1213989|F|0--39:A>G	1	1	1	1	1	1	1	1	1	1	1	1	1	1	1	1	1	1	1	1	1	1	1	1	1	1	1	1	1	1	1	1	1	1	1	1	1	1	1	1	-1	-1	1	1	1	1	1	1	1
1181222|F|0--15:A>C	1	1	1	1	1	1	1	1	1	1	1	1	1	1	1	1	1	1	1	1	1	1	1	1	1	1	1	1	1	1	1	1	1	1	1	1	1	1	1	1	-1	-1	1	1	1	1	1	1	1
1081450|F|0	-1	-1	-1	1	-1	1	1	-1	1	-1	-1	1	-1	1	-1	-1	-1	-1	-1	-1	-1	-1	-1	-1	-1	-1	-1	-1	-1	-1	1	-1	-1	-1	-1	-1	1	1	-1	1	1	1	-1	-1	-1	-1	-1	-1	-1
1061092|F|0--63:T>A	1	1	1	1	1	1	1	1	1	1	1	1	1	1	1	1	1	1	1	1	1	1	1	1	1	1	1	1	1	1	1	1	1	1	1	1	1	1	1	1	1	1	1	1	1	1	1	1	1
995187|F|0--27:C>T	1	1	1	1	1	1	1	1	1	1	1	1	1	1	1	1	1	1	1	1	1	1	1	1	1	1	1	1	1	1	1	1	1	1	1	1	1	1	1	1	1	1	1	1	1	1	1	1	1
989756|F|0--46:T>C	-1	-1	-1	-1	-1	-1	-1	-1	-1	-1	-1	-1	-1	-1	-1	-1	-1	-1	-1	-1	-1	-1	-1	-1	-1	-1	-1	-1	-1	-1	-1	-1	-1	-1	-1	-1	-1	-1	-1	-1	-1	-1	-1	-1	-1	-1	-1	-1	-1
1128036|F|0	-1	1	1	1	1	1	-1	-1	1	-1	1	-1	-1	1	-1	-1	1	-1	-1	1	-1	1	-1	-1	1	-1	-1	-1	-1	1	-1	-1	1	-1	-1	-1	1	1	1	-1	1	-1	1	1	-1	-1	-1	-1	-1
1099566|F|0	-1	1	1	1	1	1	-1	-1	1	-1	1	-1	-1	1	-1	-1	1	-1	-1	1	-1	1	-1	-1	1	-1	-1	-1	-1	1	-1	-1	1	-1	-1	-1	1	1	1	-1	1	-1	1	1	-1	-1	-1	-1	-1
1284058|F|0	1	1	1	1	1	1	1	1	1	1	1	1	1	1	1	1	1	1	1	1	1	1	1	1	1	1	1	1	1	1	1	1	1	1	1	1	1	1	1	1	1	1	1	1	1	1	1	1	1
1024461|F|0	1	1	1	1	1	1	1	1	1	1	1	1	1	1	1	1	1	1	1	1	1	1	1	1	1	1	1	1	1	1	1	1	1	1	1	1	1	1	1	1	1	1	1	1	1	1	1	1	1
1005784|F|0--19:G>C	-1	-1	1	1	-1	1	-1	1	1	-1	-1	-1	-1	1	-1	-1	1	-1	-1	-1	-1	1	1	-1	1	-1	-1	-1	-1	1	-1	-1	-1	1	-1	-1	-1	1	1	1	1	1	1	-1	-1	-1	1	1	1
1161545|F|0--7:G>T	-1	-1	1	1	-1	-1	-1	1	1	-1	-1	-1	-1	1	-1	-1	1	-1	-1	-1	-1	1	1	-1	1	-1	-1	-1	-1	1	1	-1	-1	1	-1	-1	1	1	1	1	1	1	1	-1	-1	-1	1	1	1
1111413|F|0--12:A>G	1	1	1	1	1	1	1	1	1	1	1	1	1	1	1	1	1	1	1	1	1	1	1	1	1	1	1	1	1	1	1	1	1	1	1	1	1	1	1	1	1	1	1	1	1	1	1	1	1
1110618|F|0--21:G>A	-1	-1	1	1	1	1	-1	1	1	-1	1	-1	-1	1	-1	-1	1	-1	-1	-1	-1	1	1	-1	1	-1	-1	-1	-1	1	1	-1	1	1	-1	-1	1	1	1	1	1	1	1	1	-1	-1	1	1	1
1091741|F|0--25:T>C	-1	-1	1	1	1	-1	-1	1	1	-1	1	-1	-1	1	-1	-1	1	-1	-1	-1	-1	1	1	-1	1	-1	-1	-1	-1	1	1	-1	1	1	-1	-1	1	1	1	1	1	1	1	1	-1	-1	1	1	1
1077356|F|0--67:A>C	-1	-1	1	1	-1	-1	-1	1	1	-1	-1	-1	-1	1	-1	-1	1	-1	-1	-1	-1	1	1	-1	1	-1	-1	-1	-1	1	1	-1	-1	1	-1	-1	1	1	1	1	1	1	1	-1	-1	-1	1	1	1
1273400|F|0--27:G>A	1	1	1	1	1	1	1	1	1	1	1	1	1	1	1	1	1	1	-1	1	1	1	1	1	1	1	-1	-1	-1	1	1	-1	1	1	1	-1	1	1	1	1	1	1	1	1	-1	-1	-1	1	1
1093442|F|0	-1	-1	-1	-1	-1	-1	-1	-1	1	-1	-1	-1	-1	-1	-1	-1	-1	-1	1	-1	-1	-1	-1	1	-1	-1	1	1	1	-1	-1	1	-1	-1	-1	1	-1	-1	1	-1	-1	-1	1	-1	1	1	1	-1	-1
1066483|F|0	1	1	1	1	1	1	1	1	1	1	1	1	1	1	1	1	1	1	1	1	1	1	1	1	1	1	1	1	1	1	1	1	1	1	1	1	1	1	1	1	1	1	1	1	1	1	1	1	1
1048444|F|0	-1	-1	-1	-1	-1	-1	-1	-1	-1	-1	-1	-1	-1	1	-1	-1	-1	-1	1	-1	-1	-1	-1	-1	-1	-1	1	1	1	-1	-1	1	-1	1	-1	1	-1	-1	1	-1	-1	-1	1	-1	1	1	1	-1	-1
1010332|F|0--55:G>A	1	1	1	1	1	1	1	1	1	1	1	-1	1	1	1	1	1	1	1	1	1	1	1	1	1	1	1	1	1	1	1	1	1	1	-1	1	1	1	1	1	1	-1	1	1	1	1	1	1	1
994891|F|0--37:A>G	-1	1	-1	-1	1	1	1	-1	-1	-1	1	1	-1	-1	-1	-1	-1	1	1	1	-1	-1	1	-1	-1	-1	1	1	1	-1	1	1	1	-1	1	1	-1	1	-1	1	1	1	-1	1	1	1	1	1	-1
100006823|F|0	-1	-1	-1	-1	-1	-1	-1	1	1	-1	-1	-1	-1	1	-1	1	-1	-1	-1	-1	-1	-1	-1	-1	-1	-1	-1	-1	-1	-1	-1	-1	-1	-1	-1	-1	-1	-1	-1	-1	-1	-1	-1	-1	-1	-1	-1	-1	1
1245104|F|0	1	1	1	1	1	1	1	1	1	1	1	1	1	1	1	1	1	1	1	1	1	1	1	1	1	1	1	1	1	1	1	1	1	1	1	1	1	1	1	1	1	1	1	1	1	1	1	1	1
1137212|F|0--61:A>G	-1	-1	-1	-1	-1	-1	1	-1	-1	-1	-1	1	-1	-1	-1	-1	-1	-1	-1	-1	-1	-1	-1	-1	-1	-1	-1	-1	-1	-1	-1	-1	-1	-1	-1	-1	-1	-1	-1	-1	-1	-1	-1	-1	-1	-1	-1	-1	-1
1003845|F|0--49:C>T	1	1	1	1	1	1	1	1	1	1	1	1	1	1	1	1	1	1	1	1	1	1	1	1	1	1	1	1	1	1	1	1	1	1	1	1	1	1	1	1	1	1	1	1	1	1	1	1	1
1236680|F|0--44:A>G	1	-1	1	1	-1	1	1	1	1	-1	-1	1	-1	1	1	1	-1	-1	1	-1	1	1	1	1	1	-1	1	1	1	1	-1	1	-1	1	1	1	-1	-1	1	1	1	1	1	1	1	1	1	1	1
1216386|F|0--49:A>G	1	1	1	1	1	1	1	1	1	1	1	1	1	1	1	1	1	1	1	1	1	1	1	1	1	1	1	1	1	1	1	1	1	1	1	1	1	1	1	1	1	1	1	1	1	1	1	1	1
1187573|F|0--25:T>C	1	-1	-1	1	-1	-1	1	-1	1	-1	-1	1	-1	-1	-1	-1	-1	-1	-1	-1	-1	1	-1	1	1	-1	-1	1	1	-1	-1	-1	-1	-1	-1	-1	-1	-1	1	1	-1	1	1	-1	-1	-1	-1	-1	-1
1150159|F|0--47:A>G	-1	1	1	1	1	1	-1	1	-1	1	1	-1	1	1	1	1	1	1	-1	1	1	-1	1	-1	-1	1	-1	-1	-1	1	1	-1	1	1	1	-1	1	1	1	-1	-1	-1	1	1	-1	-1	1	1	1
1125528|F|0	1	-1	-1	-1	-1	-1	1	-1	-1	-1	-1	1	-1	-1	-1	-1	-1	-1	-1	-1	-1	1	-1	1	1	-1	-1	1	1	-1	-1	-1	-1	-1	-1	-1	-1	-1	-1	-1	-1	-1	-1	-1	-1	-1	-1	-1	-1
1106300|F|0--35:C>A	1	1	-1	1	1	-1	1	-1	1	1	1	1	1	-1	-1	-1	1	1	1	1	1	1	-1	1	1	1	1	1	1	-1	1	1	1	-1	-1	1	1	1	1	1	-1	1	1	-1	1	1	-1	-1	-1
1103072|F|0--58:A>G	1	-1	1	1	-1	1	1	1	1	-1	-1	1	-1	1	1	1	-1	-1	1	-1	-1	1	1	1	1	-1	1	1	1	1	-1	1	-1	1	1	1	-1	-1	1	1	1	1	1	1	1	1	1	1	1
1089750|F|0--14:T>C	1	1	1	1	1	1	1	1	1	1	1	1	1	1	1	1	1	1	1	1	1	1	1	1	1	1	1	1	1	1	1	1	1	1	1	1	1	1	1	1	1	1	1	1	1	1	1	1	1
1074947|F|0	1	-1	1	1	-1	1	1	1	1	-1	-1	1	-1	1	1	1	-1	-1	1	-1	1	1	1	1	1	-1	1	1	1	1	-1	1	-1	1	1	1	-1	-1	1	1	1	1	1	1	1	1	1	1	1
1066798|F|0	1	-1	1	1	-1	1	1	-1	1	-1	-1	1	-1	-1	-1	-1	-1	-1	-1	-1	-1	1	-1	1	1	-1	-1	1	1	-1	-1	-1	-1	-1	-1	-1	1	-1	1	-1	-1	-1	1	-1	-1	-1	-1	-1	1
1065743|F|0--13:C>A	1	-1	1	1	-1	1	1	1	1	-1	-1	1	-1	1	1	1	-1	-1	1	-1	-1	1	1	1	1	-1	1	1	1	1	-1	1	-1	1	1	1	-1	-1	1	1	1	1	1	1	1	1	1	1	1
1048832|F|0--28:A>G	-1	1	1	1	1	1	-1	1	1	1	1	-1	1	1	1	1	1	1	1	1	1	-1	1	-1	-1	1	1	-1	-1	1	1	1	1	1	1	1	1	1	1	-1	1	-1	1	1	1	1	1	1	1
1009386|F|0--49:G>A	1	-1	1	1	-1	1	1	1	1	-1	-1	1	-1	1	1	1	-1	-1	1	-1	1	1	1	1	1	-1	1	1	1	1	-1	1	-1	1	1	1	-1	1	1	1	1	1	1	1	1	1	1	1	1
993186|F|0--51:C>T	-1	-1	1	1	-1	-1	-1	-1	1	-1	-1	-1	-1	-1	-1	-1	-1	-1	1	-1	-1	-1	-1	-1	-1	-1	1	-1	-1	-1	-1	1	-1	-1	-1	1	-1	-1	1	-1	-1	-1	1	-1	1	1	-1	1	-1
1075089|F|0	1	1	1	1	1	1	1	1	1	1	1	1	1	1	1	1	1	1	1	1	1	1	1	1	1	1	1	1	1	1	1	1	1	1	1	1	1	1	1	1	1	1	1	1	1	1	1	1	1
1278032|F|0--35:T>A	1	1	1	1	1	1	1	1	1	1	1	1	1	1	1	1	1	1	1	1	1	1	1	1	1	1	1	1	1	1	1	1	1	1	1	1	1	1	1	1	1	1	1	1	1	1	1	1	1
1140182|F|0--34:C>T	1	1	1	1	1	1	1	1	1	1	1	1	1	1	1	1	1	1	1	1	1	1	1	1	1	1	1	1	1	1	1	1	1	1	1	1	1	1	1	1	1	1	1	1	1	1	1	1	1
1039495|F|0--11:C>T	1	1	1	1	1	1	1	1	1	1	1	1	1	1	1	1	1	1	1	1	1	1	1	1	1	1	1	1	1	1	1	1	1	1	1	1	1	1	1	1	1	1	1	1	1	1	1	1	1
1035906|F|0	1	1	1	1	1	1	1	1	1	1	1	1	1	1	1	1	1	1	1	1	1	1	1	1	1	1	1	1	1	1	1	1	1	1	1	1	1	1	-1	1	1	1	-1	1	1	1	1	1	1
996555|F|0--38:T>A	1	-1	1	1	-1	1	1	1	1	1	-1	1	1	1	1	1	-1	-1	1	1	-1	1	1	1	1	1	1	1	1	1	1	1	-1	1	1	1	1	1	1	1	1	1	1	1	1	1	1	1	1
994685|F|0--5:T>C	1	1	1	-1	1	1	1	1	-1	1	1	1	1	1	1	1	1	1	1	1	1	1	1	1	1	1	1	1	1	1	1	1	1	1	1	1	1	1	1	1	1	-1	1	1	1	1	1	1	1
990957|F|0--49:A>G	1	1	1	-1	1	-1	1	1	1	1	1	1	1	-1	1	1	1	1	1	1	1	1	1	1	1	1	1	1	1	1	1	1	1	1	1	1	1	1	1	1	-1	1	1	-1	1	1	1	1	1
1123745|F|0	-1	1	-1	-1	1	1	1	-1	-1	-1	1	1	-1	1	-1	-1	1	1	-1	-1	1	-1	1	-1	-1	-1	-1	-1	-1	-1	1	-1	1	1	-1	-1	1	1	-1	1	1	-1	-1	1	-1	-1	-1	1	1
1863057|F|0	1	1	1	1	1	-1	-1	1	-1	1	1	-1	1	1	1	1	1	1	1	1	1	1	1	1	1	1	1	1	1	1	-1	1	1	1	1	1	-1	-1	1	-1	-1	-1	1	1	1	1	1	1	1
1241593|F|0--21:A>C	1	1	1	1	1	1	1	1	-1	1	1	1	1	1	1	1	1	1	1	1	1	1	1	1	1	1	1	1	1	1	-1	1	1	1	1	1	-1	-1	1	1	1	1	1	1	1	1	1	1	1
1206345|F|0--57:T>C	-1	-1	-1	-1	-1	1	-1	-1	1	-1	-1	-1	-1	-1	-1	-1	-1	-1	-1	-1	-1	-1	-1	-1	-1	-1	-1	-1	-1	-1	1	-1	-1	-1	-1	-1	1	1	-1	-1	-1	-1	-1	-1	-1	-1	-1	-1	-1
1138477|F|0	1	1	1	1	1	-1	1	1	-1	1	1	1	-1	1	1	1	1	1	-1	1	1	1	1	1	1	1	-1	1	1	1	-1	-1	1	1	1	-1	-1	-1	1	1	1	1	1	1	-1	-1	-1	1	1
1132239|F|0--62:A>G	-1	-1	-1	-1	-1	-1	-1	-1	1	-1	-1	-1	-1	-1	-1	-1	-1	-1	-1	-1	-1	-1	-1	-1	-1	-1	-1	-1	-1	-1	1	-1	-1	-1	-1	-1	1	1	-1	-1	-1	-1	-1	-1	-1	-1	-1	-1	-1
1127588|F|0	-1	-1	-1	-1	-1	1	1	-1	1	-1	-1	1	-1	-1	-1	-1	-1	-1	-1	-1	-1	-1	-1	-1	-1	-1	-1	-1	-1	-1	1	-1	-1	-1	-1	-1	1	1	-1	1	1	1	-1	-1	-1	-1	-1	-1	-1
1126470|F|0	1	1	1	1	1	-1	-1	1	-1	1	1	-1	-1	1	1	1	1	1	-1	1	1	1	1	1	1	1	-1	1	1	1	-1	-1	1	1	1	-1	-1	-1	1	-1	1	-1	1	1	-1	-1	-1	1	1
1112755|F|0	-1	-1	-1	-1	-1	-1	-1	-1	-1	-1	-1	-1	-1	-1	-1	-1	-1	-1	-1	-1	-1	-1	-1	-1	-1	-1	-1	-1	-1	-1	-1	-1	-1	-1	-1	-1	-1	-1	1	-1	-1	-1	1	-1	-1	-1	-1	-1	-1
1104864|F|0	1	1	1	1	1	-1	1	1	-1	1	1	1	-1	1	1	1	1	1	-1	1	1	1	1	1	1	1	-1	1	1	1	-1	-1	1	1	1	-1	-1	-1	1	1	1	1	1	1	-1	-1	-1	1	1
1094537|F|0--15:C>G	-1	1	1	-1	1	1	1	-1	1	-1	1	1	1	1	1	1	-1	1	1	1	-1	-1	-1	1	-1	-1	1	1	1	-1	1	1	1	1	1	1	1	1	1	1	1	1	1	1	1	1	1	1	1
1091398|F|0--59:G>A	1	-1	1	1	1	1	1	-1	1	-1	1	1	1	-1	1	1	-1	1	1	1	-1	-1	-1	1	-1	-1	1	1	1	1	1	1	1	1	1	1	1	1	1	1	1	1	1	1	1	1	1	1	1
1072944|F|0--10:G>A	1	-1	1	1	1	1	1	-1	1	-1	1	1	1	-1	1	1	-1	1	1	1	-1	-1	-1	1	-1	-1	1	1	1	1	1	1	1	1	1	1	1	1	1	1	1	1	1	1	1	1	1	1	1
1055319|F|0	1	-1	-1	1	1	1	1	-1	1	-1	1	1	1	-1	1	-1	-1	1	1	1	-1	-1	-1	-1	-1	-1	1	-1	-1	1	1	1	1	-1	1	1	1	1	1	1	1	1	1	-1	1	1	1	-1	-1
1022408|F|0--13:G>A	1	1	1	1	1	-1	-1	1	-1	1	1	-1	1	1	1	1	1	1	1	1	1	1	1	1	1	1	1	1	1	1	-1	1	1	1	1	1	-1	-1	1	-1	-1	-1	1	1	1	1	1	1	1
1008736|F|0--8:T>C	-1	-1	-1	-1	-1	1	-1	-1	1	-1	-1	-1	1	-1	-1	-1	-1	-1	1	-1	-1	-1	-1	-1	-1	-1	1	-1	-1	-1	1	1	-1	-1	-1	1	1	1	-1	-1	-1	1	-1	-1	1	1	1	-1	-1
1211963|F|0	-1	-1	-1	-1	-1	-1	-1	-1	1	-1	-1	-1	-1	-1	-1	-1	-1	-1	-1	-1	-1	-1	-1	-1	-1	-1	-1	-1	-1	-1	1	-1	-1	-1	-1	-1	1	1	-1	-1	-1	-1	-1	-1	-1	-1	-1	-1	-1
1053641|F|0--64:T>C	1	-1	1	-1	1	-1	1	-1	1	-1	1	1	1	-1	-1	1	1	1	1	-1	-1	-1	-1	1	1	-1	1	1	1	1	1	1	1	1	1	1	-1	-1	1	1	1	1	1	1	1	1	1	1	1
1031443|F|0	1	-1	1	1	-1	-1	1	-1	1	-1	-1	1	-1	-1	-1	1	-1	-1	1	-1	-1	-1	-1	1	-1	-1	1	1	1	1	1	1	-1	1	1	1	1	1	1	1	-1	1	1	-1	1	1	1	1	1
987010|F|0--5:G>C	-1	1	1	-1	1	1	-1	-1	1	-1	1	-1	-1	1	1	1	-1	1	-1	1	-1	-1	-1	1	-1	-1	-1	1	1	-1	1	-1	1	-1	-1	-1	1	1	1	-1	1	1	1	1	-1	-1	-1	1	1
985414|F|0--20:C>T	1	-1	-1	1	-1	-1	1	1	-1	1	-1	1	1	-1	-1	-1	1	-1	1	-1	1	1	1	-1	1	1	1	-1	-1	1	-1	1	1	1	1	1	1	-1	-1	1	-1	-1	-1	-1	1	1	1	-1	-1
1228043|F|0	-1	-1	-1	-1	-1	-1	-1	-1	1	-1	-1	-1	1	-1	-1	-1	-1	-1	-1	-1	-1	-1	1	-1	-1	-1	-1	-1	-1	-1	-1	-1	-1	-1	-1	-1	-1	-1	-1	-1	-1	-1	-1	-1	-1	-1	-1	-1	-1
1107019|F|0--54:A>C	1	1	1	1	1	1	1	1	1	1	1	1	1	1	1	1	1	1	1	1	1	1	1	1	1	1	1	1	1	1	1	1	1	1	1	1	1	1	1	1	1	-1	1	1	1	1	1	1	1
1769466|F|0	-1	1	-1	-1	-1	1	-1	-1	-1	-1	-1	-1	1	1	1	-1	-1	-1	-1	-1	-1	-1	-1	1	-1	-1	-1	1	1	-1	-1	-1	-1	1	-1	-1	-1	-1	-1	-1	-1	-1	-1	-1	-1	-1	-1	1	-1
1372274|F|0	-1	1	1	1	1	-1	-1	-1	-1	-1	1	-1	1	1	1	-1	-1	1	-1	1	1	1	-1	-1	1	-1	-1	-1	-1	-1	-1	-1	1	-1	-1	-1	-1	-1	-1	-1	-1	-1	-1	1	-1	-1	-1	1	1
1237786|F|0--31:T>C	1	-1	1	1	1	1	1	1	1	1	1	1	-1	1	-1	1	1	1	1	1	1	1	1	-1	1	1	1	-1	-1	1	1	1	1	-1	1	1	1	1	1	1	1	1	1	1	1	1	1	1	1
1204588|F|0--24:C>A	1	-1	-1	-1	-1	1	1	1	1	1	-1	1	-1	-1	-1	1	1	-1	1	-1	-1	-1	1	-1	-1	1	1	-1	-1	1	1	1	-1	-1	1	1	1	1	1	1	1	1	1	-1	1	1	1	-1	-1
1104157|F|0	1	1	1	1	1	1	-1	1	1	1	1	-1	1	1	1	1	1	1	-1	1	1	1	1	1	1	1	-1	1	1	1	1	-1	1	1	-1	-1	1	1	1	1	1	1	1	1	-1	-1	1	1	1
1043394|F|0--58:A>T	1	-1	-1	-1	-1	1	1	1	1	1	-1	1	-1	-1	-1	1	1	-1	1	-1	-1	-1	1	1	-1	1	1	1	1	1	1	1	-1	1	1	1	1	1	1	1	1	1	1	-1	1	1	1	-1	-1
1209527|F|0--26:T>C	1	-1	-1	-1	-1	1	1	1	1	1	-1	1	-1	-1	-1	1	1	-1	-1	-1	-1	-1	1	1	-1	1	-1	1	1	-1	1	-1	-1	1	-1	-1	1	1	1	1	1	1	1	-1	-1	-1	1	-1	-1
1166096|F|0--16:A>G	-1	1	-1	-1	-1	1	1	-1	1	-1	-1	1	1	-1	1	1	-1	-1	1	-1	-1	-1	-1	1	-1	-1	1	1	1	-1	1	1	-1	1	1	1	1	1	1	1	1	1	1	-1	1	1	1	-1	-1
1127363|F|0--47:C>T	1	1	1	1	-1	1	1	1	1	1	-1	1	1	1	1	1	1	-1	-1	-1	1	1	1	-1	1	1	-1	-1	-1	1	1	-1	-1	-1	-1	-1	1	1	1	-1	1	-1	1	-1	-1	-1	1	1	1
1092204|F|0--54:T>G	-1	-1	-1	-1	-1	1	1	1	1	1	-1	1	-1	-1	-1	1	1	-1	-1	-1	-1	-1	1	1	-1	1	-1	1	1	-1	1	-1	-1	1	-1	-1	1	1	1	1	1	1	1	-1	-1	-1	1	-1	-1
992715|F|0--36:C>T	1	1	1	1	-1	-1	-1	1	1	1	-1	-1	1	1	1	1	1	-1	1	-1	1	1	1	-1	1	1	1	1	1	1	-1	1	-1	-1	1	1	-1	-1	-1	-1	-1	1	-1	-1	1	1	1	1	1
999293|F|0--29:G>A	1	1	1	1	1	1	1	1	1	1	1	1	1	1	1	1	1	1	1	1	1	1	1	1	1	1	1	1	1	1	-1	1	1	1	1	1	-1	-1	1	-1	-1	1	1	1	1	1	1	1	1
976830|F|0	1	1	1	1	1	1	1	1	1	1	1	1	-1	1	1	1	1	1	1	1	1	1	1	1	1	1	1	1	1	1	1	1	1	1	1	1	-1	1	1	1	1	-1	1	1	1	1	1	1	1
1197731|F|0--67:G>T	1	-1	1	1	1	1	1	1	1	1	1	1	1	1	-1	1	1	1	1	1	1	1	-1	1	1	-1	1	1	1	-1	1	1	1	1	1	1	1	1	1	1	1	1	1	1	1	1	1	1	1
1162315|F|0--14:G>A	-1	1	-1	-1	-1	-1	-1	-1	-1	-1	-1	-1	-1	-1	1	-1	-1	-1	-1	-1	-1	-1	1	-1	-1	1	-1	-1	-1	1	1	-1	-1	-1	-1	-1	1	1	-1	-1	-1	-1	-1	-1	-1	-1	-1	-1	-1
1139971|F|0	-1	1	-1	-1	-1	-1	-1	-1	-1	-1	-1	-1	-1	-1	1	-1	-1	-1	-1	-1	-1	-1	1	-1	-1	1	-1	-1	-1	1	1	-1	-1	-1	-1	-1	1	1	-1	-1	-1	-1	-1	-1	-1	-1	-1	-1	-1
1099300|F|0	1	-1	1	1	1	1	1	1	1	1	1	1	1	1	-1	1	1	1	1	1	1	1	-1	1	1	-1	1	1	1	-1	-1	1	1	1	1	1	-1	-1	1	1	1	1	1	1	1	1	1	1	1
1064949|F|0--36:A>G	1	-1	1	1	1	1	1	1	1	1	1	1	1	1	-1	1	1	1	1	1	1	1	-1	1	1	-1	1	1	1	-1	-1	1	1	1	1	1	-1	-1	1	1	1	1	1	1	1	1	1	1	1
1063107|F|0--55:C>G	1	-1	1	1	1	1	1	1	1	1	1	1	1	1	-1	1	1	1	1	1	1	1	-1	1	1	-1	1	1	1	-1	-1	1	1	1	1	1	-1	-1	1	1	1	1	1	1	1	1	1	1	1
1056356|F|0--43:C>T	1	1	1	1	1	1	1	1	-1	1	1	1	-1	1	1	-1	1	1	-1	1	1	1	1	1	1	1	-1	1	1	1	1	-1	1	1	-1	-1	1	1	-1	1	1	1	-1	1	-1	-1	1	1	1
100009830|F|0	1	1	-1	-1	-1	-1	-1	-1	-1	1	1	-1	1	-1	1	-1	1	1	-1	-1	-1	1	1	1	-1	1	-1	-1	-1	-1	-1	-1	1	-1	-1	-1	-1	-1	-1	-1	1	-1	-1	1	-1	-1	-1	-1	-1
1189342|F|0	1	1	1	1	1	1	1	1	-1	1	1	1	1	1	1	1	1	1	1	1	1	1	1	1	1	1	1	1	1	1	1	1	1	1	1	1	1	1	1	1	1	1	1	1	1	1	1	1	1
1120798|F|0--14:G>A	1	1	1	1	1	1	1	1	1	1	1	1	1	1	1	1	1	1	1	1	1	1	1	1	1	1	1	1	1	1	1	1	1	1	1	1	1	1	1	1	1	1	1	1	1	1	1	1	1
1008748|F|0--35:A>C	-1	-1	-1	-1	-1	-1	-1	-1	1	-1	-1	-1	-1	-1	-1	-1	-1	-1	-1	-1	-1	-1	-1	-1	-1	-1	-1	-1	-1	-1	-1	-1	-1	-1	-1	-1	-1	-1	-1	-1	-1	-1	-1	-1	-1	-1	-1	-1	-1
996946|F|0--11:G>A	1	1	1	1	1	1	1	1	1	1	1	1	1	1	1	1	1	1	1	1	1	1	1	1	1	1	1	1	1	1	1	1	1	1	1	1	1	1	1	1	1	1	1	1	1	1	1	1	1
1190338|F|0--5:C>T	1	1	1	1	1	1	1	1	1	1	1	1	1	1	1	1	1	1	1	1	1	1	1	1	1	1	1	1	1	1	1	1	1	1	1	1	1	1	1	1	1	1	1	1	1	1	1	1	1
1127704|F|0--29:A>C	1	1	1	1	1	1	1	1	1	1	1	1	1	1	1	1	1	1	1	1	1	1	1	1	1	1	1	1	1	1	1	1	1	1	1	1	1	1	1	1	1	1	1	1	1	1	1	1	1
1036777|F|0--55:C>T	-1	-1	-1	-1	-1	-1	-1	-1	-1	-1	-1	-1	-1	-1	-1	-1	-1	-1	-1	-1	-1	-1	-1	-1	-1	-1	-1	-1	-1	-1	-1	-1	-1	-1	-1	-1	-1	-1	-1	-1	-1	-1	-1	-1	-1	-1	-1	-1	-1
980420|F|0--47:C>T	1	1	1	1	1	1	1	1	1	1	1	1	1	1	1	1	1	1	1	1	1	1	1	1	1	1	1	1	1	1	1	1	1	1	1	1	1	1	1	1	1	1	1	1	1	1	1	1	1
1201257|F|0--23:G>C	1	1	1	1	1	1	1	1	1	1	1	1	1	1	1	1	1	1	1	1	1	1	1	1	1	1	1	1	1	1	1	1	1	1	1	1	1	1	1	1	1	1	1	1	1	1	1	1	1
1133336|F|0--57:C>A	1	1	-1	1	1	1	1	1	1	1	1	1	1	-1	1	1	1	1	1	1	1	1	1	1	1	1	1	1	1	1	1	1	-1	1	1	1	1	1	1	1	1	1	1	1	1	1	1	1	1
1091680|F|0--56:C>T	1	1	1	1	1	1	1	1	1	1	1	1	1	1	1	1	1	1	1	1	1	1	1	1	1	1	1	1	1	1	1	1	1	1	1	1	1	1	1	1	1	1	1	1	1	1	1	1	1
997103|F|0--21:C>G	1	1	1	1	1	1	1	1	1	1	1	1	1	1	1	1	1	1	1	1	1	1	1	1	1	1	1	1	1	1	1	1	1	1	1	1	1	1	1	1	1	1	1	1	1	1	1	1	1
1864754|F|0--56:G>A	1	1	1	1	1	1	1	1	1	1	1	1	1	1	1	1	1	1	1	1	1	1	1	1	1	1	1	1	1	1	1	1	1	1	1	1	1	1	-1	1	1	1	-1	1	1	1	1	1	1
1269170|F|0	-1	-1	-1	-1	-1	-1	-1	-1	-1	-1	-1	-1	-1	-1	-1	-1	-1	-1	-1	-1	-1	-1	-1	-1	-1	-1	-1	-1	-1	-1	-1	-1	-1	-1	-1	-1	-1	-1	-1	-1	-1	-1	-1	-1	-1	-1	-1	-1	-1
1267582|F|0	1	-1	1	-1	-1	1	-1	-1	-1	1	-1	-1	-1	-1	-1	-1	1	-1	-1	-1	-1	1	1	1	1	-1	-1	-1	-1	-1	-1	-1	-1	-1	-1	-1	1	1	-1	1	1	1	-1	-1	-1	-1	-1	1	-1
1218546|F|0--12:C>T	-1	1	-1	1	-1	-1	-1	-1	1	-1	-1	-1	1	1	1	1	-1	-1	1	1	-1	-1	-1	-1	-1	1	1	1	1	1	-1	1	-1	1	1	1	-1	-1	1	-1	-1	-1	1	-1	1	1	1	-1	1
1117207|F|0--30:A>G	-1	1	-1	1	-1	-1	-1	-1	1	-1	-1	-1	-1	-1	1	-1	-1	-1	-1	-1	-1	-1	-1	-1	-1	1	-1	-1	-1	1	-1	-1	-1	-1	1	-1	-1	-1	1	-1	-1	-1	1	-1	-1	-1	-1	-1	-1
1093498|F|0--43:G>T	1	1	1	1	1	1	1	1	1	1	1	1	1	1	1	1	1	1	1	1	1	1	1	1	1	1	1	1	1	1	1	1	1	1	1	1	-1	-1	1	1	1	1	1	1	1	1	1	1	1
1091543|F|0--12:C>G	1	1	1	1	1	1	1	1	1	1	1	1	-1	-1	1	-1	1	1	-1	-1	1	1	1	1	1	1	-1	-1	-1	1	1	-1	1	-1	1	-1	1	1	-1	1	1	1	-1	1	-1	-1	-1	1	-1
1083264|F|0--42:T>C	1	1	1	1	1	1	1	1	1	1	1	1	1	1	1	1	1	1	1	1	1	1	1	1	1	1	1	1	1	1	1	1	1	1	1	1	-1	-1	1	1	1	1	1	1	1	1	1	1	1
1081171|F|0--12:A>G	-1	1	1	1	1	1	1	1	1	-1	1	1	-1	-1	1	-1	1	1	-1	-1	1	1	1	1	1	1	-1	-1	-1	1	1	-1	1	-1	1	-1	-1	-1	1	1	1	1	1	1	-1	-1	-1	1	-1
1069413|F|0	-1	1	-1	1	-1	-1	-1	-1	-1	-1	-1	-1	-1	-1	1	-1	-1	-1	-1	-1	-1	-1	-1	-1	-1	1	-1	-1	-1	1	-1	-1	-1	-1	1	-1	-1	-1	1	-1	-1	-1	1	-1	-1	-1	-1	-1	-1
1062525|F|0--23:C>A	-1	1	-1	1	-1	-1	-1	-1	1	-1	-1	-1	-1	-1	1	-1	-1	-1	-1	-1	-1	-1	-1	-1	-1	1	-1	-1	-1	1	-1	-1	-1	-1	1	-1	-1	-1	1	-1	-1	-1	1	-1	-1	-1	-1	-1	-1
1039214|F|0--64:T>C	-1	1	-1	1	-1	-1	-1	-1	1	-1	-1	-1	-1	-1	1	-1	-1	-1	-1	-1	-1	-1	-1	-1	-1	1	-1	-1	-1	1	-1	-1	-1	-1	1	-1	-1	-1	1	-1	-1	-1	1	-1	-1	-1	-1	-1	-1
1016489|F|0--36:C>T	1	1	1	1	1	1	1	1	1	1	1	1	1	1	1	1	1	1	1	1	1	1	1	1	1	1	1	1	1	1	1	1	1	1	1	1	-1	-1	1	1	1	1	1	1	1	1	1	1	1
1015967|F|0--14:G>T	1	1	1	1	1	1	1	1	1	1	1	1	1	1	1	1	1	1	1	1	1	1	1	1	1	1	1	1	1	1	1	1	1	1	1	1	1	1	1	1	1	1	1	1	1	1	1	1	1
1047706|F|0	1	-1	1	-1	1	1	1	1	1	1	1	1	-1	-1	-1	-1	1	1	-1	-1	1	1	1	1	1	-1	-1	-1	-1	-1	1	-1	1	1	-1	-1	1	1	-1	1	1	1	-1	1	-1	-1	-1	1	1
994034|F|0	1	-1	-1	-1	1	-1	1	1	-1	1	1	1	-1	-1	-1	-1	-1	1	-1	-1	1	-1	1	-1	-1	-1	-1	-1	-1	-1	1	-1	1	1	-1	-1	1	1	-1	1	1	1	-1	1	-1	-1	-1	-1	1
1210481|F|0--16:A>C	-1	-1	-1	-1	-1	-1	-1	-1	-1	-1	-1	-1	-1	-1	-1	-1	-1	-1	-1	-1	-1	-1	-1	-1	-1	-1	-1	-1	-1	-1	-1	-1	-1	-1	-1	-1	-1	-1	-1	-1	-1	-1	-1	-1	-1	-1	-1	-1	-1
1080724|F|0--53:C>T	1	1	-1	-1	1	-1	-1	1	1	1	1	-1	-1	1	1	-1	1	1	-1	-1	1	-1	-1	1	1	1	-1	-1	-1	1	-1	-1	1	-1	1	-1	-1	-1	1	-1	1	-1	1	1	-1	-1	-1	-1	-1
1021420|F|0--28:G>A	1	1	1	1	1	1	1	1	1	1	1	1	1	1	1	1	1	1	1	1	1	1	1	1	1	1	1	1	1	1	1	1	1	1	1	1	1	1	1	1	1	1	1	1	1	1	1	1	1
1126296|F|0--25:T>C	1	1	1	1	1	1	1	1	1	1	1	1	1	1	1	1	1	1	1	1	1	1	1	1	1	1	1	1	1	1	1	1	1	1	1	1	1	1	1	1	1	1	1	1	1	1	1	1	1
982109|F|0	1	1	1	1	1	1	1	1	1	1	1	1	1	1	1	1	1	1	1	1	1	1	1	1	1	1	1	1	1	1	1	1	1	1	1	1	1	1	1	1	1	1	1	1	1	1	1	1	1
1112990|F|0	-1	-1	-1	-1	-1	-1	1	-1	1	-1	-1	1	-1	1	-1	-1	-1	-1	-1	-1	-1	-1	-1	-1	-1	-1	-1	-1	-1	-1	-1	-1	-1	1	-1	-1	-1	-1	1	-1	1	-1	1	-1	-1	-1	-1	1	-1
1723602|F|0	1	1	-1	-1	1	-1	-1	-1	-1	1	1	-1	-1	-1	1	-1	1	1	-1	-1	1	-1	-1	-1	-1	1	-1	-1	-1	1	-1	-1	1	-1	1	-1	-1	-1	-1	-1	-1	-1	-1	1	-1	-1	-1	-1	-1
1723353|F|0	1	1	-1	-1	1	-1	-1	-1	-1	1	1	-1	-1	-1	1	-1	1	1	-1	-1	1	-1	-1	-1	-1	1	-1	-1	-1	1	-1	-1	1	-1	1	-1	-1	-1	-1	-1	-1	-1	-1	1	-1	-1	-1	-1	-1
1721287|F|0	1	1	-1	-1	1	-1	-1	-1	-1	1	1	-1	-1	-1	1	-1	1	1	-1	-1	1	-1	-1	-1	-1	1	-1	-1	-1	1	-1	-1	-1	-1	1	-1	-1	-1	-1	-1	-1	-1	-1	1	-1	-1	-1	-1	-1
1720219|F|0	1	1	-1	-1	1	-1	-1	-1	-1	1	1	-1	-1	-1	1	-1	1	1	-1	-1	1	-1	-1	-1	-1	1	-1	-1	-1	1	-1	-1	1	-1	1	-1	-1	-1	-1	-1	-1	-1	-1	1	-1	-1	-1	-1	-1
1719952|F|0	1	1	-1	-1	1	-1	-1	-1	-1	1	1	-1	-1	-1	1	-1	1	1	-1	-1	1	-1	-1	-1	-1	1	-1	-1	-1	1	-1	-1	1	-1	1	-1	-1	-1	-1	-1	-1	-1	-1	1	-1	-1	-1	-1	-1
1694709|F|0	-1	-1	1	1	-1	1	-1	1	1	-1	-1	-1	1	1	-1	1	-1	-1	1	1	-1	1	1	1	1	-1	1	1	1	-1	1	1	-1	1	-1	1	1	1	1	1	1	1	1	-1	1	1	1	-1	1
1372394|F|0	-1	-1	1	1	-1	1	-1	1	-1	-1	-1	-1	1	1	-1	1	-1	-1	1	1	-1	1	1	1	1	-1	1	1	1	-1	1	1	-1	1	-1	1	1	1	1	1	1	1	1	-1	1	1	1	-1	1
1267702|F|0	-1	-1	-1	-1	-1	1	-1	-1	-1	-1	-1	-1	-1	-1	-1	-1	-1	-1	-1	-1	-1	-1	-1	-1	-1	-1	-1	-1	-1	-1	1	-1	-1	-1	-1	-1	-1	-1	-1	-1	1	-1	-1	-1	-1	-1	-1	-1	-1
1233176|F|0	-1	-1	1	1	-1	1	-1	1	-1	-1	-1	-1	1	1	-1	1	-1	-1	1	1	-1	1	1	1	1	-1	1	1	1	-1	1	1	-1	1	-1	1	1	1	1	1	1	1	1	-1	1	1	1	-1	1
1228050|F|0	1	-1	-1	1	1	-1	1	1	1	1	1	1	1	1	1	1	1	1	1	1	1	1	1	1	-1	1	1	1	1	1	-1	1	1	1	1	1	1	1	1	-1	1	-1	1	1	1	1	1	1	1
1219162|F|0	1	1	-1	-1	1	-1	1	-1	-1	1	1	1	-1	-1	1	-1	1	1	-1	-1	1	-1	-1	-1	-1	1	-1	-1	-1	1	-1	-1	1	-1	1	-1	-1	-1	-1	-1	-1	-1	-1	1	-1	-1	-1	-1	-1
1218562|F|0	1	1	-1	-1	1	-1	1	-1	-1	1	1	1	-1	-1	1	-1	1	1	-1	-1	1	-1	-1	-1	-1	1	-1	-1	-1	1	-1	-1	1	-1	1	-1	-1	-1	-1	-1	-1	-1	-1	1	-1	-1	-1	1	-1
1218134|F|0	1	1	-1	-1	1	-1	1	-1	1	1	1	1	-1	-1	1	-1	1	1	-1	-1	1	-1	-1	-1	-1	1	-1	-1	-1	1	-1	-1	1	-1	1	-1	-1	-1	-1	-1	-1	-1	-1	1	-1	-1	-1	1	-1
1217212|F|0	1	1	-1	-1	1	-1	-1	-1	-1	1	1	-1	-1	-1	1	-1	1	1	-1	-1	1	-1	-1	-1	-1	1	-1	-1	-1	1	-1	-1	1	-1	1	-1	-1	-1	-1	-1	-1	-1	-1	1	-1	-1	-1	-1	-1
1216101|F|0	1	1	-1	-1	1	-1	1	-1	-1	1	1	1	-1	-1	1	-1	1	1	-1	-1	1	-1	-1	-1	-1	1	-1	-1	-1	1	-1	-1	1	-1	1	-1	-1	-1	-1	-1	-1	-1	-1	1	-1	-1	-1	1	-1
1203615|F|0	1	1	-1	-1	1	-1	1	-1	-1	1	1	1	-1	-1	1	-1	1	1	-1	-1	1	-1	-1	-1	-1	1	-1	-1	-1	1	-1	-1	1	-1	1	-1	-1	-1	-1	-1	-1	-1	-1	1	-1	-1	-1	-1	-1
1195050|F|0	1	1	-1	-1	1	-1	1	-1	1	1	1	1	-1	-1	1	-1	1	1	-1	-1	1	-1	-1	-1	-1	1	-1	-1	-1	1	-1	-1	1	-1	1	-1	-1	-1	-1	-1	-1	-1	-1	1	-1	-1	-1	1	-1
1164032|F|0	-1	-1	1	1	-1	1	-1	1	1	-1	-1	-1	1	1	-1	1	-1	-1	1	1	-1	1	1	1	1	-1	1	1	1	-1	1	1	-1	1	-1	1	1	1	1	1	1	1	1	-1	1	1	1	-1	1
1125402|F|0	-1	-1	1	1	-1	1	-1	1	-1	-1	-1	-1	1	1	-1	1	-1	-1	1	1	-1	1	1	1	1	-1	1	1	1	-1	1	1	-1	1	-1	1	1	1	1	1	1	1	1	-1	1	1	1	-1	1
1124951|F|0--13:G>C	1	1	1	1	1	1	1	1	1	1	1	1	1	1	1	1	1	1	1	1	1	1	1	1	1	1	1	1	1	1	1	1	1	1	1	1	1	1	1	1	1	1	1	1	1	1	1	-1	1
1117273|F|0	-1	-1	1	1	-1	1	1	1	-1	-1	-1	1	1	1	-1	1	-1	-1	1	1	-1	1	1	1	1	-1	1	1	1	-1	1	1	-1	1	-1	1	1	1	1	1	1	1	1	-1	1	1	1	-1	1
1113324|F|0	-1	-1	-1	-1	-1	-1	-1	-1	1	-1	-1	-1	-1	-1	-1	-1	-1	-1	-1	-1	-1	-1	-1	-1	-1	-1	-1	-1	-1	-1	-1	-1	-1	-1	-1	-1	-1	-1	-1	-1	1	-1	-1	-1	-1	-1	-1	1	-1
1105577|F|0--57:A>C	-1	-1	1	1	-1	1	1	1	1	-1	-1	1	1	1	-1	1	-1	-1	1	1	-1	1	1	1	1	-1	1	1	1	-1	1	1	-1	1	-1	1	1	1	1	1	1	1	1	-1	1	1	1	1	1
1104136|F|0	-1	-1	1	1	-1	1	-1	1	-1	-1	-1	-1	1	1	-1	1	-1	-1	1	1	-1	1	1	1	1	-1	1	1	1	-1	1	1	-1	1	-1	1	1	1	1	1	1	1	1	-1	1	1	1	-1	1
1102632|F|0	1	1	-1	-1	1	-1	-1	-1	1	1	1	-1	-1	-1	1	-1	1	1	-1	-1	1	-1	-1	-1	-1	1	-1	-1	-1	1	-1	-1	1	-1	1	-1	-1	-1	-1	-1	-1	-1	1	1	-1	-1	-1	-1	-1
1100762|F|0	1	1	-1	-1	1	-1	-1	-1	1	1	1	-1	-1	-1	1	-1	1	1	-1	-1	1	-1	-1	-1	-1	1	-1	-1	-1	1	-1	-1	1	-1	1	-1	-1	-1	-1	-1	-1	-1	1	1	-1	-1	-1	-1	-1
1098816|F|0--17:A>G	1	1	-1	-1	1	-1	-1	-1	1	1	1	-1	-1	-1	1	-1	1	1	-1	-1	1	-1	-1	-1	-1	1	-1	-1	-1	1	-1	-1	1	-1	1	-1	-1	-1	-1	-1	-1	-1	1	1	-1	-1	-1	-1	-1
1097996|F|0	-1	-1	1	1	-1	1	-1	1	1	-1	-1	-1	1	1	-1	1	-1	-1	1	1	-1	1	1	1	1	-1	1	1	1	-1	1	1	-1	1	-1	1	1	1	1	1	1	1	1	-1	1	1	1	-1	1
1092210|F|0--35:A>T	-1	-1	1	1	-1	1	1	1	1	-1	-1	1	1	1	-1	1	-1	-1	1	1	-1	1	1	1	1	-1	1	1	1	-1	-1	1	-1	1	-1	1	-1	-1	1	1	1	1	1	-1	1	1	1	1	1
1090922|F|0--29:G>A	-1	-1	1	1	-1	1	1	1	1	-1	-1	1	1	1	-1	1	-1	-1	1	1	-1	1	1	1	1	-1	1	1	1	-1	1	1	-1	1	-1	1	1	1	1	1	1	1	1	-1	1	1	1	1	1
1089389|F|0	-1	-1	1	1	-1	1	1	1	-1	-1	-1	1	1	1	-1	1	-1	-1	1	1	-1	1	1	1	1	-1	1	1	1	-1	1	1	-1	1	-1	1	1	1	1	1	1	1	1	-1	1	1	1	-1	1
1088502|F|0	-1	-1	1	1	-1	1	-1	1	1	-1	-1	-1	1	1	-1	1	-1	-1	1	1	-1	1	1	1	1	-1	1	1	1	-1	1	1	-1	1	-1	1	1	1	1	1	1	1	1	-1	1	1	1	-1	1
1088384|F|0	-1	-1	1	1	-1	1	1	1	1	-1	-1	1	1	1	-1	1	-1	-1	1	1	-1	1	1	1	1	-1	1	1	1	-1	1	1	-1	1	-1	1	1	1	1	1	1	1	1	-1	1	1	1	1	1
1087996|F|0	-1	-1	1	1	-1	1	1	1	1	-1	-1	1	1	1	-1	1	-1	-1	1	1	-1	1	1	1	1	-1	1	1	1	-1	1	1	-1	1	-1	1	1	1	1	1	1	1	1	-1	1	1	1	1	1
1082919|F|0	-1	-1	1	1	-1	1	1	1	-1	-1	-1	1	1	1	-1	1	-1	-1	1	1	-1	1	1	1	1	-1	1	1	1	-1	1	1	-1	1	-1	1	1	1	1	1	1	1	1	-1	1	1	1	-1	1
1070859|F|0--51:C>T	1	1	-1	-1	1	-1	1	-1	1	1	1	1	-1	-1	1	-1	1	1	-1	-1	1	-1	-1	-1	-1	1	-1	-1	-1	1	-1	-1	1	-1	1	-1	-1	-1	-1	-1	-1	-1	-1	1	-1	-1	-1	1	-1
1066118|F|0	1	1	-1	-1	1	-1	1	-1	1	1	1	1	-1	-1	1	-1	1	1	-1	-1	1	-1	-1	-1	-1	1	-1	-1	-1	1	-1	-1	1	-1	1	-1	-1	-1	-1	-1	-1	-1	-1	1	-1	-1	-1	1	-1
1065604|F|0	-1	-1	1	1	-1	1	1	1	1	-1	-1	1	1	1	-1	1	-1	-1	1	1	-1	1	1	1	1	-1	1	1	1	-1	1	1	-1	1	-1	1	1	1	1	1	1	1	1	-1	1	1	1	1	1
1062662|F|0	-1	-1	1	1	-1	1	1	1	1	-1	-1	1	1	1	-1	1	-1	-1	1	1	-1	1	1	1	1	-1	1	1	1	-1	1	1	-1	1	-1	1	1	1	1	1	1	1	1	-1	1	1	1	1	1
1060943|F|0	1	1	-1	-1	1	-1	1	-1	-1	1	1	1	-1	-1	1	-1	1	1	-1	-1	1	-1	-1	-1	-1	1	-1	-1	-1	1	-1	-1	1	-1	1	-1	-1	-1	-1	-1	-1	-1	-1	1	-1	-1	-1	-1	-1
1059068|F|0	1	1	-1	-1	1	-1	1	-1	-1	1	1	1	-1	-1	1	-1	1	1	-1	-1	1	-1	-1	-1	-1	1	-1	-1	-1	1	-1	-1	1	-1	1	-1	-1	-1	-1	-1	-1	-1	-1	1	-1	-1	-1	-1	-1
1052066|F|0--45:T>C	1	1	-1	-1	1	-1	1	-1	1	1	1	1	-1	-1	1	-1	1	1	-1	-1	1	-1	-1	-1	1	1	-1	-1	-1	1	-1	-1	1	-1	1	-1	-1	-1	-1	-1	-1	-1	-1	1	-1	-1	-1	1	-1
1040655|F|0	1	1	-1	-1	1	-1	-1	-1	1	1	1	-1	-1	-1	1	-1	1	1	-1	-1	1	-1	-1	-1	-1	1	-1	-1	-1	1	-1	-1	1	-1	1	-1	-1	-1	-1	-1	-1	-1	-1	1	-1	-1	-1	1	-1
1030510|F|0--63:T>C	1	1	-1	-1	1	-1	-1	-1	1	1	1	-1	-1	-1	1	-1	1	1	-1	-1	1	-1	-1	-1	-1	1	-1	-1	-1	1	-1	-1	1	-1	1	-1	-1	-1	-1	-1	-1	-1	-1	1	-1	-1	-1	1	-1
1019771|F|0	-1	-1	1	1	-1	-1	1	1	1	-1	-1	1	1	1	-1	1	-1	-1	-1	-1	-1	1	1	1	1	-1	1	1	1	-1	1	1	-1	1	-1	1	1	1	1	1	1	1	1	-1	1	1	1	1	1
1015564|F|0--35:G>A	-1	-1	1	1	-1	1	1	1	1	-1	-1	1	1	1	-1	1	-1	-1	1	1	-1	1	1	1	1	-1	1	1	1	-1	1	1	-1	1	-1	1	1	1	1	1	1	1	1	-1	1	1	1	1	1
986208|F|0--20:G>A	1	1	-1	-1	1	-1	1	-1	-1	1	1	1	-1	-1	1	-1	1	1	-1	-1	1	-1	-1	-1	-1	1	-1	-1	-1	1	-1	-1	1	-1	1	-1	-1	-1	-1	-1	-1	-1	-1	1	-1	-1	-1	1	-1
976803|F|0--19:G>A	1	1	-1	-1	1	-1	-1	-1	-1	1	1	-1	-1	-1	1	-1	1	1	-1	-1	1	-1	-1	-1	-1	1	-1	-1	-1	1	-1	-1	1	-1	1	-1	-1	-1	-1	-1	-1	-1	-1	1	-1	-1	-1	-1	-1
1254892|F|0	-1	-1	1	1	-1	1	-1	-1	-1	-1	-1	-1	1	-1	-1	-1	-1	-1	1	1	-1	-1	-1	-1	-1	-1	1	1	1	-1	-1	1	-1	-1	-1	1	-1	-1	-1	1	-1	1	-1	-1	1	1	1	-1	-1
1201582|F|0--15:A>G	1	1	-1	-1	1	-1	1	1	1	1	1	1	-1	1	1	1	1	1	-1	-1	1	1	1	1	1	1	-1	-1	-1	1	1	-1	1	1	1	-1	1	1	1	-1	1	-1	1	1	-1	-1	-1	1	1
1162387|F|0--58:C>T	1	1	-1	-1	1	1	-1	-1	-1	1	1	-1	-1	-1	1	-1	1	-1	-1	-1	-1	-1	-1	-1	-1	1	-1	-1	-1	1	-1	-1	-1	-1	1	-1	-1	-1	1	1	1	1	1	1	-1	-1	-1	-1	-1
1128252|F|0--16:T>C	1	1	-1	-1	1	-1	1	-1	-1	1	1	1	-1	-1	1	-1	1	-1	-1	-1	-1	-1	-1	-1	-1	1	-1	-1	-1	1	1	-1	-1	-1	1	-1	-1	1	1	-1	1	-1	1	1	-1	-1	-1	-1	-1
1102286|F|0--45:A>T	1	1	1	1	1	1	1	-1	1	1	1	1	-1	-1	1	-1	1	-1	-1	-1	-1	-1	-1	-1	-1	1	-1	-1	-1	1	-1	-1	1	-1	1	-1	-1	1	1	1	1	1	1	1	-1	-1	-1	-1	-1
1090839|F|0	1	1	1	1	1	1	1	1	1	1	1	1	1	1	1	1	1	1	1	1	1	1	1	1	1	1	1	1	1	1	1	1	1	1	1	1	1	1	1	1	-1	1	1	1	1	1	1	1	1
1089488|F|0	1	1	-1	-1	1	-1	-1	-1	-1	1	1	-1	-1	-1	1	-1	1	-1	-1	-1	-1	-1	-1	-1	-1	1	-1	-1	-1	1	-1	-1	-1	-1	1	-1	-1	1	1	-1	1	-1	1	1	-1	-1	-1	-1	-1
1010000|F|0--52:C>T	1	1	1	1	1	1	1	1	1	1	1	1	1	1	1	1	1	1	1	1	1	1	1	1	1	1	1	1	1	1	1	1	1	1	1	1	1	1	1	1	1	1	1	1	1	1	1	1	1
995632|F|0	1	1	-1	-1	1	-1	1	1	1	1	1	1	-1	1	1	1	1	1	-1	-1	1	1	1	1	1	1	-1	-1	-1	1	1	-1	1	1	1	-1	1	1	1	-1	1	-1	1	1	-1	-1	-1	1	1
100003629|F|0	-1	-1	1	1	1	1	-1	-1	-1	-1	-1	-1	-1	1	-1	1	1	1	-1	1	-1	1	1	1	1	-1	-1	-1	1	1	-1	-1	-1	1	1	-1	-1	1	1	-1	-1	1	1	-1	-1	-1	-1	1	1
1768071|F|0	-1	-1	-1	-1	-1	-1	-1	-1	-1	-1	-1	-1	-1	-1	-1	-1	-1	-1	-1	-1	-1	-1	-1	-1	-1	-1	-1	-1	-1	-1	-1	-1	-1	-1	-1	-1	-1	-1	-1	-1	-1	-1	-1	-1	-1	-1	-1	-1	-1
1678900|F|0	-1	-1	-1	-1	-1	-1	-1	-1	-1	-1	-1	-1	-1	-1	-1	-1	-1	-1	-1	-1	-1	-1	-1	-1	-1	-1	-1	-1	-1	-1	-1	-1	-1	-1	-1	-1	-1	-1	-1	-1	-1	-1	-1	-1	-1	-1	-1	-1	-1
1672665|F|0	1	1	-1	-1	1	-1	-1	-1	-1	1	1	-1	-1	-1	1	-1	1	-1	-1	-1	-1	-1	-1	-1	-1	1	-1	-1	-1	1	-1	-1	-1	-1	1	-1	-1	-1	1	-1	-1	-1	1	1	-1	-1	-1	-1	-1
1666222|F|0	1	1	-1	-1	1	-1	-1	-1	-1	1	1	-1	-1	-1	1	-1	1	-1	-1	-1	-1	-1	-1	-1	-1	1	-1	-1	-1	1	-1	-1	-1	-1	1	-1	-1	-1	-1	-1	-1	-1	-1	1	-1	-1	-1	-1	-1
1407126|F|0	1	1	-1	-1	1	-1	-1	-1	-1	1	1	-1	-1	-1	1	-1	1	-1	-1	-1	-1	-1	-1	-1	-1	1	-1	-1	-1	1	-1	-1	-1	-1	1	-1	-1	-1	1	-1	-1	-1	1	1	-1	-1	-1	-1	-1
1288584|F|0	1	1	-1	-1	1	-1	-1	-1	-1	1	1	-1	-1	-1	1	-1	1	-1	-1	-1	-1	-1	-1	-1	-1	1	-1	-1	-1	1	-1	-1	-1	-1	1	-1	-1	-1	1	-1	-1	-1	1	1	-1	-1	-1	-1	-1
1261865|F|0	-1	-1	1	1	-1	1	1	1	1	-1	-1	1	1	1	-1	1	-1	1	1	1	1	1	1	1	1	-1	1	1	1	-1	1	1	1	1	-1	1	1	1	1	1	1	1	1	-1	1	1	1	1	1
1247908|F|0	1	1	1	1	1	-1	1	1	1	1	1	1	1	1	1	1	1	1	1	1	1	1	1	1	1	1	1	1	1	1	1	1	1	1	1	1	-1	1	1	-1	1	-1	1	1	1	1	1	1	1
1243075|F|0	-1	1	1	1	1	1	1	1	1	-1	1	1	1	1	1	1	1	1	1	1	1	1	1	1	1	1	1	1	1	-1	1	1	1	1	1	1	1	1	1	1	1	1	1	1	1	1	1	1	1
1224481|F|0--60:G>C	1	1	-1	-1	1	-1	-1	-1	-1	1	1	-1	-1	-1	1	-1	1	-1	-1	-1	-1	-1	-1	-1	-1	1	-1	-1	-1	1	-1	-1	-1	-1	1	-1	-1	-1	1	-1	-1	-1	1	1	-1	-1	-1	-1	-1
1216895|F|0	1	-1	-1	-1	1	1	-1	-1	-1	1	-1	-1	-1	-1	1	-1	1	-1	-1	-1	-1	-1	-1	-1	-1	-1	-1	-1	-1	1	1	-1	-1	-1	1	-1	1	1	-1	1	1	1	-1	-1	-1	-1	-1	-1	-1
1211950|F|0	-1	-1	-1	-1	-1	-1	-1	-1	-1	-1	-1	-1	-1	-1	-1	-1	-1	-1	-1	-1	-1	-1	-1	-1	-1	-1	-1	-1	-1	-1	-1	-1	-1	-1	-1	-1	-1	-1	-1	-1	-1	-1	-1	-1	-1	-1	-1	-1	-1
1210616|F|0--53:G>A	-1	-1	1	1	-1	1	1	1	1	-1	-1	1	1	1	-1	1	-1	1	1	1	1	1	1	1	1	-1	1	1	1	-1	1	1	1	1	-1	1	1	1	1	1	1	1	1	-1	1	1	1	1	1
1203836|F|0	-1	-1	-1	-1	-1	-1	-1	-1	-1	-1	-1	-1	-1	-1	-1	-1	-1	-1	-1	-1	-1	-1	-1	-1	-1	-1	-1	-1	-1	-1	-1	-1	-1	-1	-1	-1	-1	-1	-1	-1	-1	-1	-1	-1	-1	-1	-1	-1	-1
1154043|F|0	-1	-1	-1	-1	-1	-1	-1	-1	1	-1	-1	-1	-1	-1	-1	-1	-1	-1	-1	-1	-1	-1	-1	-1	-1	-1	-1	-1	-1	-1	-1	-1	-1	-1	-1	-1	-1	-1	-1	-1	1	-1	-1	-1	-1	-1	-1	-1	-1
1115258|F|0	1	1	-1	-1	1	-1	-1	-1	-1	1	1	-1	-1	-1	1	-1	1	-1	-1	-1	-1	-1	-1	-1	-1	1	-1	-1	-1	1	-1	-1	-1	-1	1	-1	-1	-1	1	-1	-1	-1	1	1	-1	-1	-1	-1	-1
1107187|F|0	1	1	-1	-1	1	-1	-1	-1	-1	1	1	-1	-1	-1	1	-1	1	-1	-1	-1	-1	-1	-1	-1	-1	1	-1	-1	-1	1	-1	-1	-1	-1	1	-1	-1	-1	1	-1	-1	-1	1	1	-1	-1	-1	-1	-1
1106946|F|0	-1	-1	-1	-1	-1	-1	-1	-1	1	-1	-1	-1	-1	-1	-1	-1	-1	-1	-1	-1	-1	-1	-1	-1	-1	-1	-1	-1	-1	-1	-1	-1	-1	-1	-1	-1	-1	-1	-1	-1	1	-1	-1	-1	-1	-1	-1	-1	-1
1104401|F|0	1	1	-1	-1	1	-1	-1	-1	-1	1	1	-1	-1	-1	1	-1	1	-1	-1	-1	-1	-1	-1	-1	-1	1	-1	-1	-1	1	-1	-1	-1	-1	1	-1	-1	-1	1	-1	-1	-1	1	1	-1	-1	-1	-1	-1
1101524|F|0	-1	-1	1	1	-1	1	1	1	1	-1	-1	1	1	1	-1	1	-1	1	1	1	1	1	1	1	1	-1	1	1	1	-1	1	1	1	1	-1	1	1	1	-1	-1	1	1	-1	-1	1	1	1	1	1
1099629|F|0	-1	-1	1	1	-1	1	1	1	1	-1	-1	1	1	1	-1	1	-1	1	1	1	1	1	1	1	1	-1	1	1	1	-1	1	1	1	1	-1	1	-1	1	-1	-1	-1	-1	-1	-1	1	1	1	1	1
1090740|F|0	1	1	-1	-1	1	-1	-1	-1	-1	1	1	-1	-1	-1	1	-1	1	-1	-1	-1	-1	-1	-1	-1	-1	1	-1	-1	-1	1	-1	-1	-1	-1	1	-1	-1	-1	1	-1	-1	-1	1	1	-1	-1	-1	-1	-1
1089205|F|0	1	1	1	1	1	1	1	1	1	1	1	1	1	1	1	1	1	1	1	1	1	1	1	1	1	1	1	1	1	1	1	1	1	1	1	1	1	1	1	1	1	1	1	1	1	1	1	1	1
1088872|F|0	-1	-1	-1	1	-1	1	1	1	1	-1	-1	1	1	1	-1	1	-1	1	1	1	1	1	1	1	1	-1	1	1	1	-1	1	1	1	1	-1	1	1	1	-1	1	1	-1	-1	-1	1	1	1	1	1
1088377|F|0	1	1	-1	-1	1	-1	-1	-1	-1	1	1	-1	-1	-1	1	-1	1	-1	-1	-1	-1	-1	-1	-1	-1	1	-1	-1	-1	1	-1	-1	-1	-1	1	-1	-1	-1	1	-1	-1	-1	1	1	-1	-1	-1	-1	-1
1079568|F|0	1	1	-1	-1	1	-1	-1	-1	1	1	1	-1	-1	-1	1	-1	1	-1	-1	-1	-1	-1	-1	-1	-1	1	-1	-1	-1	1	-1	-1	-1	-1	1	-1	-1	-1	-1	-1	-1	-1	1	1	-1	-1	-1	-1	-1
1068080|F|0--48:C>T	-1	-1	1	1	-1	1	1	1	1	-1	-1	1	1	1	-1	1	-1	1	1	1	1	1	1	1	1	-1	1	1	1	-1	1	1	1	1	-1	1	1	1	1	1	1	1	1	-1	1	1	1	1	1
1058557|F|0--36:G>A	1	1	1	1	1	1	1	1	1	1	1	1	1	1	1	1	1	1	1	1	1	1	1	1	1	1	1	1	1	1	1	1	1	1	1	1	1	1	1	1	1	1	1	1	1	1	1	1	1
1054142|F|0	1	1	-1	-1	1	-1	-1	-1	-1	1	1	-1	-1	-1	1	-1	1	-1	-1	-1	-1	-1	-1	-1	-1	1	-1	-1	-1	1	-1	-1	-1	-1	1	-1	-1	-1	1	-1	-1	-1	1	1	-1	-1	-1	-1	-1
1049687|F|0	1	1	1	-1	1	-1	1	-1	-1	1	1	1	-1	-1	1	-1	1	-1	-1	-1	-1	-1	-1	-1	-1	1	-1	-1	-1	1	-1	-1	-1	-1	1	-1	-1	-1	-1	1	-1	-1	-1	1	-1	-1	-1	-1	-1
1045346|F|0	1	1	-1	-1	1	-1	-1	-1	-1	1	1	-1	-1	-1	1	-1	1	-1	-1	-1	-1	-1	-1	-1	-1	1	-1	-1	-1	1	-1	-1	-1	-1	1	-1	-1	-1	1	-1	-1	-1	1	1	-1	-1	-1	-1	-1
1034642|F|0	1	1	-1	-1	1	-1	-1	-1	-1	1	1	-1	-1	-1	1	-1	1	-1	-1	-1	-1	-1	-1	-1	-1	1	-1	-1	-1	1	-1	-1	-1	-1	1	-1	-1	-1	1	-1	-1	-1	1	1	-1	-1	-1	-1	-1
1026191|F|0	-1	-1	-1	-1	-1	-1	-1	-1	-1	-1	-1	-1	-1	-1	-1	-1	-1	-1	-1	-1	-1	-1	-1	-1	-1	-1	-1	-1	-1	-1	-1	-1	-1	-1	-1	-1	-1	-1	-1	-1	-1	-1	-1	-1	-1	-1	-1	-1	-1
1017924|F|0	1	1	1	1	1	1	1	1	1	1	1	1	1	1	1	1	1	1	1	1	1	1	1	1	1	1	1	1	1	1	1	1	1	1	1	-1	1	1	-1	1	1	1	1	1	1	1	1	1	1
1001001|F|0	1	1	-1	-1	1	-1	-1	-1	-1	1	1	-1	-1	-1	1	-1	1	-1	-1	-1	-1	-1	-1	-1	-1	1	-1	-1	-1	1	-1	-1	-1	-1	1	-1	-1	-1	1	-1	-1	-1	1	1	-1	-1	-1	-1	-1
1000290|F|0--34:A>C	-1	-1	1	1	-1	1	1	1	1	-1	-1	1	1	1	-1	1	-1	1	1	1	1	1	1	1	1	-1	1	1	1	-1	1	1	1	1	-1	1	1	1	-1	1	1	1	-1	-1	1	1	1	1	1
994989|F|0	-1	-1	-1	-1	-1	-1	-1	-1	-1	-1	-1	-1	-1	-1	-1	-1	-1	-1	-1	-1	-1	-1	-1	-1	-1	-1	-1	-1	-1	-1	-1	-1	-1	-1	-1	-1	-1	-1	-1	-1	-1	-1	-1	-1	-1	-1	-1	-1	-1
994079|F|0	-1	-1	-1	-1	-1	-1	-1	-1	-1	-1	-1	-1	-1	-1	-1	-1	-1	-1	-1	-1	-1	-1	-1	-1	-1	-1	-1	-1	-1	-1	-1	-1	-1	-1	-1	-1	-1	-1	-1	-1	-1	-1	-1	-1	-1	-1	-1	-1	-1
991985|F|0	-1	-1	-1	-1	-1	-1	-1	-1	1	-1	-1	-1	-1	-1	-1	-1	-1	-1	-1	-1	-1	-1	-1	-1	-1	-1	-1	-1	-1	-1	-1	-1	-1	-1	-1	-1	-1	-1	-1	-1	-1	-1	-1	-1	-1	-1	-1	-1	-1
983560|F|0	1	1	-1	-1	1	-1	-1	-1	-1	1	1	-1	-1	-1	1	-1	1	-1	-1	-1	-1	-1	-1	-1	-1	1	-1	-1	-1	1	-1	-1	-1	-1	1	-1	-1	-1	1	-1	-1	-1	1	1	-1	-1	-1	-1	-1
1183380|F|0	-1	-1	-1	-1	1	1	-1	1	-1	-1	-1	-1	-1	-1	-1	-1	1	1	-1	-1	-1	1	-1	1	1	-1	-1	-1	1	-1	1	-1	-1	1	1	-1	1	1	-1	1	1	1	-1	1	-1	-1	-1	1	-1
1279816|F|0	-1	1	-1	-1	1	1	-1	1	-1	-1	-1	-1	1	-1	-1	-1	-1	-1	1	1	-1	-1	-1	-1	-1	-1	1	1	1	-1	-1	1	-1	-1	1	1	1	-1	-1	1	1	-1	-1	-1	1	1	-1	1	-1
1270038|F|0	-1	1	-1	-1	1	1	-1	1	-1	-1	-1	-1	1	-1	-1	-1	-1	-1	1	1	-1	-1	-1	-1	-1	-1	1	1	1	-1	-1	1	-1	-1	1	1	1	-1	-1	1	1	-1	-1	-1	1	1	1	1	-1
1239774|F|0	-1	-1	-1	-1	-1	-1	-1	-1	-1	-1	-1	-1	-1	-1	-1	-1	-1	-1	-1	-1	-1	-1	-1	-1	-1	-1	-1	-1	-1	-1	-1	-1	-1	-1	-1	-1	-1	-1	-1	-1	-1	-1	-1	-1	-1	-1	-1	-1	-1
1239172|F|0	-1	-1	-1	-1	-1	-1	-1	-1	-1	-1	-1	-1	-1	-1	-1	-1	-1	-1	-1	-1	-1	-1	-1	-1	-1	-1	-1	-1	-1	-1	-1	-1	-1	-1	-1	-1	-1	-1	-1	-1	-1	-1	-1	-1	-1	-1	-1	-1	-1
1237464|F|0	-1	-1	-1	-1	-1	-1	-1	-1	-1	-1	-1	-1	-1	-1	-1	-1	-1	-1	-1	-1	-1	-1	-1	-1	-1	-1	-1	-1	-1	-1	1	-1	-1	-1	-1	-1	-1	1	-1	-1	-1	1	-1	-1	-1	-1	1	-1	-1
1232273|F|0--5:C>T	1	1	1	1	1	1	1	1	1	1	1	1	1	1	1	1	1	1	1	1	1	1	1	1	1	1	1	1	1	1	1	1	1	1	1	1	1	1	1	1	1	1	1	1	1	1	1	1	1
1226841|F|0	-1	-1	-1	-1	-1	-1	-1	-1	-1	-1	-1	-1	-1	-1	-1	-1	-1	-1	-1	-1	-1	-1	-1	-1	-1	-1	-1	-1	-1	-1	-1	-1	-1	-1	-1	-1	-1	-1	1	-1	-1	-1	1	-1	-1	-1	1	-1	-1
1202049|F|0	1	1	1	1	1	1	1	1	1	1	1	1	1	1	1	1	1	1	1	1	1	1	1	1	1	1	1	1	1	1	1	1	1	1	1	1	1	1	1	1	1	1	1	1	1	1	-1	1	1
1200923|F|0--30:G>A	1	1	1	1	1	1	1	1	1	1	1	1	1	1	1	1	1	1	1	1	1	1	1	1	1	1	1	1	1	1	1	1	1	1	1	1	1	1	1	1	1	1	1	1	1	1	1	1	1
1160299|F|0--12:C>G	1	1	1	1	1	1	1	1	1	1	1	1	1	1	1	1	1	1	1	1	1	1	1	1	1	1	1	1	1	1	1	1	1	1	1	1	1	1	1	1	1	1	1	1	1	1	-1	1	1
1144383|F|0	1	-1	-1	-1	-1	-1	-1	-1	-1	1	1	-1	-1	1	1	-1	-1	1	-1	-1	1	-1	1	1	-1	-1	-1	-1	-1	-1	1	-1	1	-1	-1	-1	-1	1	-1	-1	-1	1	-1	1	-1	-1	1	-1	-1
1131001|F|0	-1	-1	-1	-1	-1	-1	-1	-1	-1	-1	-1	-1	-1	-1	-1	-1	-1	-1	-1	-1	-1	-1	-1	-1	-1	-1	-1	-1	-1	-1	-1	-1	-1	-1	-1	-1	-1	-1	-1	-1	-1	-1	-1	-1	-1	-1	-1	-1	-1
1126767|F|0	1	-1	1	-1	1	-1	1	1	1	1	1	1	1	1	1	1	1	1	1	1	1	1	1	1	1	1	1	1	1	1	-1	1	1	1	1	1	-1	-1	1	-1	-1	1	1	1	1	1	-1	-1	1
1124935|F|0	-1	-1	-1	-1	-1	-1	-1	-1	-1	-1	-1	-1	-1	-1	-1	-1	-1	-1	-1	-1	-1	-1	-1	-1	-1	-1	-1	-1	-1	-1	-1	-1	-1	-1	-1	-1	-1	-1	-1	-1	-1	-1	-1	-1	-1	-1	-1	-1	-1
1114620|F|0	-1	-1	-1	-1	-1	-1	-1	-1	-1	-1	-1	-1	-1	-1	-1	-1	-1	-1	-1	-1	-1	-1	-1	-1	-1	-1	-1	-1	-1	-1	-1	-1	-1	-1	-1	-1	-1	-1	-1	-1	-1	-1	-1	-1	-1	-1	-1	-1	-1
1113829|F|0	1	1	1	-1	1	-1	1	1	1	1	1	1	1	1	1	1	1	1	1	1	1	1	1	1	1	1	1	1	1	1	-1	1	1	1	1	1	-1	-1	1	-1	-1	1	1	1	1	1	-1	-1	1
1105505|F|0	1	-1	-1	-1	-1	-1	-1	-1	-1	1	1	-1	-1	1	1	-1	-1	1	-1	-1	1	-1	1	1	-1	-1	-1	-1	-1	-1	1	-1	1	-1	-1	-1	-1	1	-1	-1	-1	1	-1	1	-1	-1	1	-1	-1
1081432|F|0	1	1	1	1	1	1	1	1	1	1	1	1	1	1	1	1	1	1	1	1	1	1	1	1	1	1	1	1	1	1	1	1	1	1	1	1	1	1	1	1	1	1	1	1	1	1	1	1	1
1069962|F|0	1	1	1	1	1	1	1	1	1	1	1	1	1	1	1	-1	1	1	1	1	1	-1	1	-1	-1	1	1	-1	1	-1	1	1	1	1	1	1	-1	1	1	1	1	1	1	-1	1	1	1	1	1
1066929|F|0	-1	-1	1	-1	-1	-1	-1	-1	-1	-1	-1	-1	-1	-1	-1	1	1	-1	-1	-1	-1	1	-1	1	1	1	-1	-1	-1	1	1	-1	-1	1	1	-1	1	1	1	-1	-1	-1	1	-1	-1	-1	-1	1	1
1065824|F|0	-1	-1	1	1	-1	1	1	-1	1	-1	-1	1	-1	-1	-1	1	1	-1	-1	-1	-1	1	-1	1	1	1	-1	-1	-1	1	1	-1	-1	1	1	-1	1	1	1	1	1	-1	1	-1	-1	-1	-1	1	1
1057678|F|0--40:G>C	-1	-1	1	1	-1	1	-1	-1	-1	-1	-1	-1	-1	-1	-1	1	1	-1	-1	-1	-1	1	-1	1	1	1	-1	-1	-1	1	1	-1	-1	1	1	-1	1	1	1	1	1	1	1	-1	-1	-1	1	1	1
1056166|F|0	1	1	1	1	1	1	1	1	1	1	1	1	1	1	1	1	1	1	1	1	1	1	1	1	1	1	1	1	1	1	1	1	1	1	1	1	1	1	1	1	1	1	1	1	1	1	1	1	1
1036918|F|0	1	1	1	-1	1	-1	1	1	1	1	1	1	1	1	1	1	1	1	1	1	1	1	1	1	1	1	1	1	1	1	-1	-1	1	1	1	1	-1	-1	1	-1	-1	-1	1	1	1	1	-1	-1	1
1035639|F|0	-1	-1	1	1	-1	1	-1	-1	-1	-1	-1	-1	-1	-1	-1	1	1	-1	-1	-1	-1	1	-1	1	1	1	-1	-1	-1	1	-1	-1	-1	1	1	-1	1	-1	1	1	1	1	1	-1	-1	-1	1	1	1
1020781|F|0	1	1	1	1	1	1	1	1	1	1	1	1	1	1	1	1	1	1	1	1	1	1	1	1	1	1	1	1	1	1	1	1	1	1	1	1	1	1	1	1	1	1	1	1	1	1	1	1	1
1018914|F|0	1	1	1	1	1	1	1	1	1	1	1	1	1	1	1	1	1	1	1	1	1	1	1	1	1	1	1	1	1	1	1	1	1	1	1	1	1	1	1	1	1	1	1	1	1	1	1	1	1
996002|F|0	-1	-1	-1	1	-1	1	-1	-1	-1	-1	-1	-1	-1	-1	-1	-1	-1	-1	-1	-1	-1	-1	-1	-1	-1	-1	-1	-1	-1	-1	1	-1	-1	-1	-1	-1	1	1	-1	1	1	-1	-1	-1	-1	-1	-1	1	-1
981863|F|0	-1	-1	-1	1	-1	1	-1	-1	-1	-1	-1	-1	-1	-1	-1	-1	-1	-1	-1	-1	-1	-1	-1	-1	-1	-1	-1	-1	-1	-1	1	-1	-1	-1	-1	-1	1	1	-1	1	1	-1	-1	-1	-1	-1	-1	1	-1
981830|F|0	1	1	1	1	1	1	1	1	1	1	1	1	1	1	1	1	-1	1	1	1	1	1	1	1	1	1	1	1	1	1	1	1	1	1	1	1	1	1	1	1	1	1	1	1	1	1	1	1	1
1076104|F|0	1	1	1	1	1	1	-1	1	1	1	1	-1	1	1	1	1	-1	1	1	1	1	1	1	1	1	1	1	1	1	-1	1	1	1	1	1	1	-1	1	-1	1	1	-1	-1	1	1	1	-1	-1	1
1241439|F|0	-1	-1	-1	-1	-1	-1	-1	-1	-1	-1	-1	-1	-1	-1	-1	-1	-1	-1	-1	-1	-1	-1	-1	-1	-1	-1	-1	-1	-1	-1	-1	-1	-1	-1	-1	-1	-1	-1	-1	-1	-1	-1	-1	-1	-1	-1	-1	-1	-1
1234052|F|0	-1	-1	-1	-1	-1	-1	-1	-1	-1	-1	-1	-1	-1	-1	-1	-1	-1	-1	-1	-1	-1	-1	-1	-1	-1	-1	-1	-1	-1	-1	-1	-1	-1	-1	-1	-1	-1	-1	-1	-1	-1	-1	-1	-1	-1	-1	-1	-1	-1
1138588|F|0	1	1	1	1	1	1	1	1	1	1	1	1	1	1	1	1	1	1	1	1	1	1	1	1	1	1	1	1	1	1	1	1	1	1	1	1	1	1	-1	1	1	1	-1	1	1	1	1	1	1
1075945|F|0--11:C>G	1	1	1	1	1	1	1	1	1	1	1	1	1	1	1	1	1	1	1	1	1	1	1	1	1	1	1	1	1	1	1	1	1	1	1	1	1	1	-1	1	1	1	-1	1	1	1	1	1	1
100000767|F|0	1	1	1	1	1	1	1	1	1	1	1	1	1	1	1	1	1	1	1	1	1	1	1	1	1	1	1	1	1	1	1	1	1	1	1	1	1	1	1	1	1	1	1	1	1	1	1	1	1
100000461|F|0	1	1	1	1	1	1	1	1	1	1	1	1	1	1	1	1	1	1	1	1	1	1	1	1	1	1	1	1	1	1	1	1	1	1	1	1	1	1	1	1	1	1	1	1	1	1	1	1	1
1771539|F|0	-1	-1	-1	-1	-1	-1	-1	-1	-1	-1	-1	-1	-1	-1	-1	-1	-1	-1	-1	-1	-1	-1	-1	-1	-1	-1	-1	-1	-1	-1	-1	-1	-1	-1	-1	-1	-1	-1	-1	-1	-1	-1	-1	-1	-1	-1	-1	-1	-1
1268904|F|0	1	1	-1	-1	-1	1	-1	-1	-1	-1	-1	-1	1	-1	-1	-1	-1	-1	1	1	-1	-1	-1	-1	-1	-1	1	1	1	-1	-1	1	-1	-1	1	1	-1	-1	1	-1	1	1	1	-1	1	1	-1	-1	-1
1266070|F|0	-1	-1	-1	-1	-1	-1	-1	-1	-1	-1	-1	-1	-1	-1	-1	-1	-1	-1	-1	-1	-1	-1	-1	-1	-1	-1	-1	-1	-1	-1	-1	-1	-1	-1	-1	-1	-1	-1	-1	-1	-1	-1	-1	-1	-1	-1	1	-1	-1
1242258|F|0--55:C>T	1	1	1	1	1	1	1	1	1	1	1	1	1	1	1	1	1	1	1	1	1	1	1	1	1	1	1	1	1	1	1	1	1	1	1	1	1	1	1	1	1	1	1	1	1	1	1	1	1
1240016|F|0	1	1	-1	-1	-1	-1	-1	-1	-1	1	1	-1	-1	-1	1	-1	-1	1	-1	-1	1	-1	1	-1	-1	-1	-1	-1	-1	-1	-1	-1	1	-1	1	-1	1	1	-1	-1	-1	1	-1	1	-1	-1	1	-1	1
1239994|F|0	-1	-1	-1	-1	-1	-1	-1	-1	-1	-1	-1	-1	-1	-1	-1	-1	1	-1	-1	-1	-1	-1	-1	-1	-1	-1	-1	-1	-1	-1	-1	-1	-1	-1	-1	-1	-1	-1	-1	-1	-1	-1	-1	-1	-1	-1	-1	-1	-1
1218950|F|0	1	1	1	-1	1	-1	1	1	1	1	1	1	-1	1	1	1	1	1	-1	-1	1	1	1	1	1	1	-1	-1	-1	1	-1	-1	1	1	1	-1	-1	-1	1	-1	-1	-1	1	1	-1	-1	-1	1	-1
1208217|F|0	1	1	1	1	1	1	1	1	1	1	1	1	1	1	1	1	1	1	1	1	1	1	1	1	1	1	1	1	1	1	1	1	1	1	1	1	1	1	1	1	1	1	1	1	1	1	-1	1	1
1176950|F|0	-1	-1	-1	-1	-1	-1	-1	-1	-1	-1	-1	-1	-1	-1	-1	-1	-1	-1	-1	-1	-1	-1	-1	-1	-1	-1	-1	-1	-1	-1	-1	-1	-1	-1	-1	-1	-1	-1	1	-1	-1	-1	1	-1	-1	-1	-1	-1	-1
1118920|F|0	1	1	1	-1	1	-1	1	1	1	1	1	1	-1	1	1	1	1	1	-1	-1	1	1	1	1	1	1	-1	-1	-1	1	-1	-1	1	1	1	-1	-1	-1	1	-1	-1	-1	1	1	-1	-1	-1	1	-1
1105975|F|0	1	1	1	1	1	1	1	1	1	1	1	1	1	1	1	1	1	1	1	1	1	1	1	1	1	1	1	1	1	1	1	1	1	1	1	1	1	1	1	1	1	1	1	1	1	1	-1	1	1
1079215|F|0	1	1	1	-1	1	-1	1	1	1	1	1	1	-1	1	1	1	1	1	-1	-1	1	1	1	1	1	1	-1	-1	-1	1	-1	-1	1	1	1	-1	-1	-1	-1	-1	-1	-1	-1	1	-1	-1	-1	1	-1
1074129|F|0	-1	-1	1	1	1	1	1	1	1	-1	-1	1	1	1	-1	1	1	-1	1	1	-1	1	-1	1	1	1	1	1	1	1	1	1	-1	1	-1	1	-1	-1	1	1	1	-1	1	-1	1	1	-1	1	-1
1072136|F|0	1	1	1	1	1	1	1	1	1	1	1	1	1	1	1	1	1	1	1	1	1	1	1	1	1	1	1	1	1	1	1	1	1	1	1	1	1	1	1	1	1	1	1	1	1	1	1	1	1
1056599|F|0	1	1	1	-1	1	-1	1	1	1	1	1	1	-1	1	1	1	1	1	-1	-1	1	1	1	1	1	1	-1	-1	-1	1	-1	-1	1	1	1	-1	-1	-1	-1	-1	-1	-1	-1	1	-1	-1	-1	1	-1
1033710|F|0	1	1	1	1	1	1	1	1	1	1	1	1	1	1	1	1	1	1	1	1	1	1	1	1	1	1	1	1	1	1	1	1	1	1	1	1	1	1	1	1	1	1	1	1	1	1	1	1	1
1017361|F|0	1	1	1	-1	1	-1	1	1	1	1	1	1	-1	1	1	1	1	1	-1	-1	1	1	1	1	1	1	-1	-1	-1	1	-1	-1	1	1	1	-1	-1	-1	1	-1	-1	-1	1	1	-1	-1	1	1	-1
1016414|F|0	1	1	1	-1	1	-1	1	1	1	1	1	1	-1	1	1	1	1	1	-1	-1	1	1	1	1	1	1	-1	-1	-1	1	-1	-1	1	1	1	-1	-1	-1	1	-1	-1	-1	1	1	-1	-1	-1	1	-1
1015197|F|0	1	1	1	-1	1	-1	1	1	1	1	1	1	-1	1	1	1	1	1	-1	-1	1	1	1	1	1	1	-1	-1	-1	1	-1	-1	1	1	1	-1	-1	-1	1	-1	-1	-1	1	1	-1	-1	1	1	-1
988401|F|0	-1	-1	-1	1	-1	1	-1	-1	-1	-1	-1	-1	1	-1	-1	-1	-1	-1	1	1	-1	-1	-1	-1	-1	-1	1	1	1	-1	1	1	-1	-1	-1	1	1	1	-1	1	1	1	-1	-1	1	1	1	-1	1
1684458|F|0	-1	-1	-1	-1	-1	-1	-1	-1	-1	-1	-1	-1	-1	-1	-1	-1	-1	-1	-1	-1	-1	-1	-1	-1	-1	-1	-1	-1	-1	-1	-1	-1	-1	-1	-1	-1	-1	-1	-1	-1	-1	-1	-1	-1	-1	-1	-1	-1	-1
1280123|F|0	-1	-1	1	-1	1	-1	-1	1	-1	-1	-1	-1	-1	1	-1	-1	1	-1	-1	-1	-1	1	-1	-1	1	-1	-1	-1	-1	1	-1	-1	1	1	-1	-1	-1	-1	-1	-1	-1	-1	-1	-1	-1	-1	-1	1	-1
1271087|F|0	1	1	1	1	1	1	1	1	1	1	1	1	1	1	1	1	1	1	1	1	1	1	1	1	1	1	1	1	1	1	1	1	1	1	1	1	1	1	1	1	1	1	1	1	1	1	1	1	1
1134159|F|0--48:G>C	1	1	1	1	1	1	1	1	1	1	1	1	1	1	1	1	1	1	1	1	1	1	1	1	1	1	1	1	1	1	1	1	1	1	1	1	1	1	1	1	1	1	1	1	1	1	1	1	1
1069027|F|0	1	1	1	1	1	1	1	1	1	1	1	1	1	1	1	1	1	1	1	1	1	1	1	1	1	1	1	1	1	1	1	1	1	1	1	1	1	1	1	1	1	1	1	1	1	1	1	1	1
1057521|F|0	1	1	1	1	1	1	1	1	1	1	1	1	1	1	1	1	1	1	1	1	1	1	1	1	1	1	1	1	1	1	1	1	1	1	1	1	1	1	1	1	1	1	1	1	1	1	1	1	1
1040952|F|0	1	1	1	1	1	1	1	1	1	1	1	1	1	1	1	1	1	1	1	1	1	1	1	1	1	1	1	1	1	1	1	1	1	1	1	1	1	1	1	1	1	1	1	1	1	1	1	1	1
1023751|F|0	1	1	1	-1	1	-1	-1	1	-1	1	1	-1	-1	1	1	1	1	1	-1	-1	1	1	1	1	1	1	-1	-1	-1	1	-1	-1	1	1	1	-1	-1	-1	-1	-1	-1	-1	-1	1	-1	-1	-1	1	-1
1279452|F|0	1	1	1	-1	1	-1	-1	1	-1	1	1	-1	-1	1	1	1	1	1	-1	-1	1	1	1	1	1	1	-1	-1	-1	1	-1	-1	1	1	1	-1	1	-1	-1	-1	-1	-1	-1	1	-1	-1	-1	1	-1
1108293|F|0	1	1	1	1	1	-1	1	1	-1	1	1	1	-1	1	1	1	1	1	-1	-1	1	1	1	1	1	1	-1	-1	-1	1	1	-1	1	1	1	-1	1	1	-1	-1	1	-1	1	1	-1	-1	1	1	1
1105111|F|0	-1	-1	-1	-1	-1	1	1	1	1	-1	-1	1	1	-1	-1	-1	-1	-1	1	1	-1	-1	-1	-1	-1	-1	1	1	1	-1	-1	1	-1	-1	-1	1	-1	-1	1	1	1	1	-1	-1	1	1	1	1	-1
1100835|F|0	-1	-1	-1	-1	-1	1	-1	-1	1	-1	-1	-1	1	-1	-1	-1	-1	-1	1	1	-1	-1	-1	-1	-1	-1	1	1	1	-1	-1	1	-1	-1	-1	1	-1	-1	1	1	-1	1	-1	-1	1	1	-1	-1	-1
1026706|F|0--19:G>A	1	1	1	1	1	1	1	1	1	1	1	1	1	1	1	1	1	1	1	1	1	1	1	1	1	1	1	1	1	1	1	1	1	1	1	1	1	1	1	1	1	1	1	1	1	1	1	1	1
1669704|F|0--16:C>G	-1	-1	-1	1	-1	-1	1	1	-1	-1	-1	1	1	-1	-1	1	-1	-1	1	1	-1	-1	-1	-1	-1	-1	1	1	1	-1	1	1	-1	-1	-1	1	1	1	-1	-1	1	-1	-1	1	1	1	-1	-1	1
1252754|F|0	1	1	1	1	1	-1	1	1	1	1	1	1	1	1	1	1	1	1	1	1	1	1	1	1	1	1	1	1	1	1	1	1	1	1	1	1	1	1	-1	-1	-1	-1	-1	1	1	1	-1	1	1
1207009|F|0--12:G>T	1	1	1	-1	1	1	-1	-1	1	1	1	-1	-1	1	1	-1	1	1	-1	-1	1	1	1	1	1	1	-1	-1	-1	1	-1	-1	1	1	1	-1	-1	-1	1	1	1	1	1	1	-1	-1	1	1	-1
1148822|F|0	-1	-1	-1	1	-1	1	-1	1	1	-1	-1	-1	1	-1	-1	-1	-1	-1	1	1	-1	1	-1	-1	1	-1	1	1	1	-1	1	1	-1	-1	-1	1	1	1	1	1	1	1	-1	-1	1	1	1	-1	-1
1131259|F|0	1	1	1	-1	1	1	-1	-1	1	1	1	-1	-1	1	1	-1	1	1	-1	-1	1	1	1	1	1	1	-1	-1	-1	1	-1	-1	1	1	1	-1	-1	-1	1	-1	-1	-1	1	1	-1	-1	-1	1	-1
1127429|F|0--27:T>C	1	1	1	-1	1	1	-1	1	1	1	1	-1	1	1	1	-1	1	1	1	1	1	1	1	1	1	1	1	1	1	1	-1	1	1	1	1	1	-1	-1	1	-1	-1	-1	1	1	1	1	1	1	-1
1110956|F|0	1	1	1	-1	1	1	-1	-1	1	1	1	-1	-1	1	1	-1	1	1	-1	-1	1	1	1	1	1	1	-1	-1	-1	1	-1	-1	1	1	1	-1	-1	-1	1	-1	-1	-1	1	1	-1	-1	1	1	-1
1110736|F|0	1	1	1	1	1	1	1	1	1	1	1	1	1	1	1	1	1	1	1	1	1	1	1	1	1	1	1	1	1	1	1	1	1	1	1	1	1	1	-1	-1	-1	-1	1	1	1	1	-1	1	1
1105670|F|0	1	1	1	1	1	-1	1	1	1	1	1	1	1	1	1	1	1	1	1	1	1	1	1	1	1	1	1	1	1	1	1	1	1	1	1	1	1	1	-1	-1	-1	-1	-1	1	1	1	-1	1	1
1010107|F|0	1	1	1	-1	1	1	1	1	1	1	1	1	1	1	1	1	1	1	1	1	1	1	1	1	1	1	1	1	1	1	1	1	1	1	1	1	1	1	1	-1	1	-1	1	1	1	1	1	1	-1
1771173|F|0	-1	-1	-1	-1	-1	-1	-1	-1	-1	-1	-1	-1	-1	-1	-1	-1	-1	-1	-1	-1	-1	-1	-1	-1	-1	-1	-1	-1	-1	-1	-1	-1	-1	-1	-1	-1	-1	-1	-1	-1	-1	-1	-1	-1	-1	-1	-1	-1	-1
1770237|F|0	-1	-1	-1	-1	-1	-1	-1	-1	-1	-1	-1	-1	-1	-1	-1	-1	-1	-1	-1	-1	-1	-1	-1	-1	-1	-1	-1	-1	-1	-1	-1	-1	-1	-1	-1	-1	-1	-1	-1	-1	-1	-1	-1	-1	-1	-1	-1	-1	-1
1279408|F|0	-1	-1	-1	-1	-1	-1	-1	-1	-1	-1	-1	-1	-1	-1	-1	-1	-1	-1	-1	-1	-1	-1	-1	-1	-1	-1	-1	-1	-1	-1	-1	-1	-1	-1	-1	-1	-1	-1	-1	-1	-1	-1	-1	-1	-1	-1	-1	-1	-1
1278278|F|0--65:G>C	-1	-1	-1	-1	-1	-1	-1	-1	-1	-1	-1	-1	-1	-1	-1	-1	-1	-1	-1	-1	-1	-1	-1	-1	-1	-1	-1	-1	-1	-1	-1	-1	-1	-1	-1	-1	-1	-1	-1	-1	-1	-1	-1	-1	-1	-1	-1	-1	-1
1112674|F|0	-1	-1	-1	-1	-1	-1	-1	-1	-1	-1	-1	-1	1	-1	-1	-1	-1	-1	1	1	-1	-1	-1	-1	-1	-1	1	1	-1	-1	1	1	-1	-1	-1	1	1	1	-1	-1	-1	-1	-1	-1	1	1	-1	-1	1
1072287|F|0--19:T>A	1	1	1	1	1	1	1	1	1	1	1	1	1	1	1	1	1	1	1	1	1	1	1	1	1	1	1	1	1	1	1	1	1	1	1	1	1	1	1	1	1	1	1	1	1	1	1	1	1
1160644|F|0	1	1	1	1	1	1	1	1	1	1	1	1	1	1	1	1	1	1	1	1	1	1	1	1	1	1	1	1	1	1	1	1	1	1	1	1	1	1	1	1	1	1	1	1	1	1	1	1	1
1082824|F|0--33:C>G	1	1	1	1	1	1	1	1	1	1	1	1	1	1	1	1	1	1	1	1	1	1	1	1	1	1	1	1	1	1	1	1	1	1	1	1	1	1	1	1	1	1	1	1	1	1	1	1	1
1160346|F|0--36:G>A	1	-1	-1	-1	1	1	1	1	1	-1	-1	1	1	-1	-1	-1	-1	-1	1	1	-1	-1	-1	-1	-1	1	1	1	-1	-1	1	1	-1	-1	-1	1	1	1	1	-1	-1	-1	1	-1	1	1	1	-1	1
1075068|F|0	1	1	1	1	1	1	1	1	1	1	1	1	1	1	1	1	1	1	1	1	1	1	1	1	1	1	1	1	1	1	1	1	1	1	1	1	1	1	1	1	1	1	1	1	1	1	1	1	1
1067648|F|0	1	-1	-1	-1	1	1	-1	1	1	-1	-1	-1	1	-1	-1	-1	-1	-1	1	1	-1	-1	-1	-1	-1	1	1	1	-1	-1	1	1	-1	-1	-1	1	1	1	1	-1	-1	-1	1	-1	1	1	1	-1	1
1026561|F|0--33:T>C	1	-1	-1	-1	1	1	1	1	1	-1	-1	1	1	-1	-1	-1	-1	-1	1	1	-1	-1	-1	-1	-1	1	1	1	-1	-1	1	1	-1	-1	-1	1	1	1	1	-1	-1	-1	1	-1	1	1	1	-1	1
1862670|F|0	-1	1	-1	-1	1	-1	1	1	1	-1	-1	1	1	-1	-1	1	-1	-1	1	1	-1	-1	-1	-1	-1	1	1	1	-1	-1	1	1	-1	-1	-1	1	1	1	1	-1	-1	-1	1	1	1	1	1	-1	1
1694809|F|0--52:C>T	1	1	1	1	1	-1	-1	1	1	1	1	-1	1	1	1	1	1	1	1	1	1	1	1	1	1	1	1	1	1	1	1	1	1	1	1	1	-1	1	-1	-1	-1	-1	1	1	1	1	1	1	1
1258882|F|0	-1	-1	-1	-1	-1	1	-1	-1	-1	-1	-1	-1	-1	-1	-1	-1	-1	-1	-1	-1	-1	-1	-1	-1	-1	-1	-1	-1	-1	-1	-1	-1	-1	-1	-1	-1	-1	-1	-1	1	1	1	-1	-1	-1	-1	-1	-1	-1
1211564|F|0--5:C>A	1	1	1	1	1	1	1	1	1	1	1	1	1	1	1	1	1	1	1	1	1	1	1	1	1	1	1	1	1	1	1	1	1	1	1	1	1	1	1	1	1	1	1	1	1	1	1	1	1
1143478|F|0--13:T>A	1	1	1	1	1	-1	-1	1	1	1	1	-1	1	1	1	1	1	1	1	1	1	1	1	1	1	1	1	1	1	1	1	1	1	1	1	1	1	1	-1	-1	-1	-1	1	1	1	1	1	1	1
1101892|F|0	-1	1	-1	1	-1	-1	-1	-1	1	1	1	-1	-1	1	1	1	-1	1	-1	-1	1	1	1	1	1	1	-1	-1	1	-1	-1	-1	1	-1	1	-1	-1	-1	-1	-1	1	1	1	-1	-1	-1	1	1	1
1099778|F|0	-1	1	-1	1	1	-1	1	1	1	-1	-1	1	1	-1	-1	1	-1	-1	1	1	-1	-1	-1	-1	-1	1	1	1	-1	-1	1	1	-1	-1	-1	1	1	1	1	-1	-1	-1	1	1	1	1	1	-1	1
1095123|F|0--24:G>A	1	1	1	1	1	-1	1	1	1	1	1	1	1	1	1	1	1	1	1	1	1	1	1	1	1	1	1	1	1	1	1	1	1	1	1	1	1	1	1	-1	-1	-1	1	1	1	1	1	1	1
1093108|F|0--29:T>C	1	1	-1	-1	1	-1	1	1	1	-1	-1	1	1	-1	-1	-1	-1	-1	-1	-1	-1	-1	-1	-1	-1	-1	-1	-1	-1	-1	-1	-1	-1	-1	-1	-1	-1	-1	1	-1	-1	-1	-1	-1	-1	-1	-1	-1	-1
1090985|F|0--48:C>T	1	1	1	1	1	-1	1	1	1	1	1	1	1	1	1	1	1	1	1	1	1	1	1	1	1	1	1	1	1	1	1	1	1	1	1	1	1	1	1	1	1	1	1	1	1	1	1	1	1
1089780|F|0--20:C>T	-1	-1	1	1	-1	1	1	-1	-1	1	1	1	-1	1	1	1	1	1	1	1	1	1	1	1	1	1	1	1	1	1	-1	1	1	1	1	1	1	-1	-1	1	1	1	1	1	1	1	1	1	1
1079260|F|0--11:G>A	-1	-1	-1	-1	-1	-1	-1	-1	-1	-1	-1	-1	-1	-1	-1	-1	-1	-1	-1	-1	-1	-1	-1	-1	-1	-1	-1	-1	-1	-1	-1	-1	-1	-1	-1	-1	-1	-1	-1	-1	-1	-1	1	-1	-1	-1	-1	-1	-1
1074059|F|0	-1	1	-1	1	1	-1	1	1	1	-1	-1	1	1	-1	-1	1	-1	-1	1	1	-1	-1	-1	-1	-1	1	1	1	-1	-1	1	1	-1	-1	-1	1	1	1	1	-1	-1	-1	1	1	1	1	1	-1	1
1065263|F|0--29:G>A	-1	-1	1	-1	-1	1	1	-1	-1	1	1	1	-1	1	1	1	1	1	1	1	1	1	1	1	1	1	1	1	1	1	-1	1	1	1	1	1	1	-1	1	1	1	1	-1	1	1	1	1	1	1
1061674|F|0	-1	1	1	1	1	-1	1	1	1	1	1	1	1	1	1	1	1	1	1	1	1	1	1	1	1	1	1	1	1	1	1	1	1	1	1	1	1	1	1	1	1	1	1	1	1	1	1	1	1
1053248|F|0	-1	1	-1	1	1	-1	1	1	1	-1	-1	1	1	-1	-1	1	-1	-1	1	1	-1	-1	-1	-1	-1	1	1	1	-1	-1	1	1	-1	-1	-1	1	1	1	1	1	-1	-1	1	1	1	1	1	-1	1
1047837|F|0	1	-1	1	1	1	1	1	1	1	1	1	1	1	1	1	-1	1	1	1	1	1	1	1	1	1	-1	1	1	1	1	1	1	1	1	1	1	1	1	1	1	1	1	1	1	1	1	1	1	1
1047040|F|0--10:C>G	-1	-1	-1	-1	-1	1	1	-1	-1	-1	-1	1	-1	-1	-1	-1	-1	-1	-1	-1	-1	-1	-1	-1	-1	-1	-1	-1	-1	-1	-1	-1	-1	-1	-1	-1	1	-1	1	1	1	1	-1	-1	-1	-1	-1	-1	-1
1035336|F|0	-1	-1	-1	-1	-1	-1	1	1	1	-1	-1	1	-1	-1	-1	-1	-1	-1	-1	-1	-1	-1	-1	-1	-1	-1	-1	-1	-1	-1	1	-1	-1	-1	-1	-1	1	1	1	1	-1	-1	1	1	-1	-1	-1	-1	1
1016740|F|0	-1	-1	-1	-1	-1	-1	-1	-1	-1	-1	-1	-1	-1	-1	-1	-1	-1	-1	-1	-1	-1	-1	-1	-1	-1	-1	-1	-1	-1	-1	-1	-1	-1	-1	-1	-1	-1	-1	-1	-1	-1	-1	1	-1	-1	-1	-1	-1	-1
987909|F|0	-1	-1	1	-1	-1	1	1	-1	-1	1	1	1	-1	1	1	-1	1	1	1	1	1	1	1	1	1	1	1	1	1	1	-1	1	1	1	1	1	1	-1	1	1	1	1	-1	1	1	1	1	1	1
982759|F|0	1	1	1	1	1	-1	1	1	1	1	1	1	1	1	1	1	1	1	1	1	1	1	1	1	1	1	1	1	1	1	1	1	1	1	1	1	1	1	1	-1	-1	-1	1	1	1	1	1	1	1
981649|F|0	-1	1	1	1	-1	-1	-1	-1	1	1	1	-1	-1	1	1	1	1	1	-1	-1	1	1	1	1	1	1	-1	-1	1	1	-1	-1	1	1	1	-1	-1	-1	1	-1	1	1	1	-1	-1	-1	1	1	1
1066614|F|0	-1	1	-1	1	1	-1	-1	1	1	-1	-1	1	1	-1	-1	1	-1	-1	1	1	-1	-1	-1	-1	-1	1	1	1	-1	-1	-1	1	-1	-1	-1	1	1	1	1	1	-1	-1	1	1	1	1	1	-1	1
1110086|F|0	-1	-1	-1	1	-1	1	1	-1	-1	-1	-1	1	-1	-1	-1	-1	-1	-1	-1	-1	-1	-1	-1	-1	-1	-1	-1	-1	-1	-1	1	-1	-1	-1	-1	-1	1	1	1	-1	-1	1	1	1	-1	-1	1	-1	-1
1103032|F|0	1	1	1	-1	1	1	-1	1	1	1	1	-1	1	1	1	1	1	1	-1	-1	1	-1	1	1	-1	1	-1	-1	1	1	1	-1	1	1	1	-1	1	1	-1	-1	-1	-1	-1	1	-1	-1	-1	1	1
1382597|F|0	-1	-1	-1	-1	-1	-1	-1	-1	-1	-1	-1	-1	-1	-1	-1	-1	-1	-1	-1	-1	-1	-1	-1	-1	-1	-1	-1	-1	-1	-1	-1	-1	-1	-1	-1	-1	-1	-1	-1	-1	-1	1	-1	-1	-1	-1	-1	-1	-1
1216893|F|0	1	-1	-1	-1	1	1	1	1	1	-1	-1	1	-1	-1	-1	1	-1	-1	-1	-1	-1	1	-1	-1	1	-1	-1	-1	-1	1	1	-1	-1	1	-1	-1	-1	1	-1	-1	-1	-1	-1	-1	-1	-1	-1	-1	-1
1111569|F|0	1	-1	-1	-1	1	1	1	1	1	-1	-1	1	-1	-1	-1	1	-1	-1	-1	-1	-1	1	-1	-1	1	-1	-1	-1	-1	1	1	-1	-1	1	-1	-1	-1	1	-1	-1	-1	-1	-1	-1	-1	-1	-1	-1	-1
1110648|F|0	1	-1	-1	-1	1	1	1	1	1	-1	-1	1	-1	-1	-1	-1	-1	-1	-1	-1	-1	1	-1	-1	1	-1	-1	-1	-1	1	1	-1	-1	1	-1	-1	-1	1	-1	-1	-1	-1	-1	-1	-1	-1	-1	-1	-1
1095656|F|0	1	-1	-1	-1	1	1	1	1	1	-1	-1	1	-1	-1	-1	1	-1	-1	-1	-1	-1	1	-1	-1	1	-1	-1	-1	-1	1	1	-1	-1	1	-1	-1	-1	1	-1	-1	-1	-1	-1	-1	-1	-1	-1	-1	-1
1091382|F|0	1	-1	-1	-1	1	1	1	1	1	-1	-1	1	-1	-1	-1	1	-1	-1	-1	-1	-1	1	-1	-1	1	-1	-1	-1	-1	1	1	-1	-1	1	-1	-1	-1	1	-1	-1	-1	-1	-1	-1	-1	-1	-1	-1	-1
1032787|F|0	-1	1	1	1	-1	-1	-1	-1	-1	1	1	-1	1	1	1	-1	1	1	1	1	1	-1	1	1	-1	1	1	1	1	-1	-1	1	1	-1	1	1	1	-1	1	1	1	1	1	1	1	1	1	1	1
1024671|F|0	-1	1	1	1	-1	-1	-1	-1	-1	1	1	-1	1	1	1	-1	1	1	1	1	1	-1	1	1	-1	1	1	1	1	-1	-1	1	1	-1	1	1	1	-1	1	1	1	1	1	1	1	1	1	1	1
1016245|F|0	-1	1	1	1	-1	-1	-1	-1	-1	1	1	-1	1	1	1	-1	1	1	1	1	1	-1	1	1	-1	1	1	1	1	-1	-1	1	1	-1	1	1	1	-1	1	1	1	1	1	1	1	1	1	1	1
1012442|F|0--46:G>C	-1	1	1	1	-1	-1	-1	-1	-1	1	1	-1	1	1	1	-1	1	1	1	1	1	-1	1	1	-1	1	1	1	1	-1	-1	1	1	-1	1	1	1	-1	1	1	1	1	1	1	1	1	1	1	1
1228087|F|0	-1	1	1	-1	1	1	-1	-1	1	1	1	-1	1	1	1	1	1	1	1	1	1	1	1	1	1	1	1	1	1	1	1	1	1	1	1	1	1	1	-1	1	1	-1	1	1	1	1	-1	1	1
1070549|F|0	1	1	1	1	1	1	1	1	1	1	1	1	1	1	1	1	1	1	1	1	1	1	1	1	1	1	1	1	1	1	1	1	1	1	1	1	1	1	1	1	1	1	1	1	1	1	1	1	1
1279379|F|0	1	1	1	-1	1	-1	1	1	-1	1	1	1	1	1	1	1	1	1	1	1	1	1	1	1	1	1	1	1	1	1	-1	1	1	1	1	1	-1	-1	-1	-1	-1	-1	-1	1	1	1	-1	1	1
1235109|F|0	1	-1	-1	-1	-1	-1	1	1	-1	-1	-1	1	-1	-1	-1	-1	-1	-1	-1	-1	-1	-1	-1	-1	-1	-1	-1	-1	-1	-1	-1	-1	-1	-1	-1	-1	-1	-1	-1	-1	-1	-1	-1	-1	-1	-1	-1	-1	-1
1217440|F|0	-1	-1	-1	1	-1	1	-1	-1	1	-1	-1	-1	-1	-1	-1	-1	-1	-1	-1	-1	-1	-1	-1	-1	-1	-1	-1	-1	-1	-1	1	-1	-1	-1	-1	-1	1	1	1	1	1	1	1	-1	-1	-1	1	-1	-1
1160632|F|0	1	-1	-1	-1	-1	-1	1	1	-1	-1	-1	1	-1	-1	-1	-1	-1	-1	-1	-1	-1	-1	-1	-1	-1	-1	-1	-1	-1	-1	-1	-1	-1	-1	-1	-1	-1	-1	-1	-1	-1	-1	-1	-1	-1	-1	-1	-1	-1
1115125|F|0	1	-1	-1	-1	-1	-1	1	1	-1	-1	-1	1	-1	-1	-1	-1	-1	-1	-1	-1	-1	1	-1	-1	1	-1	-1	-1	-1	-1	-1	-1	1	-1	-1	-1	-1	-1	-1	-1	-1	-1	-1	-1	-1	-1	-1	1	-1
1111830|F|0	1	-1	-1	-1	-1	-1	1	1	-1	-1	-1	1	-1	-1	-1	-1	-1	-1	-1	-1	-1	-1	-1	-1	-1	-1	-1	-1	-1	-1	-1	-1	-1	-1	-1	-1	-1	-1	-1	-1	-1	-1	-1	-1	-1	-1	-1	-1	-1
1092746|F|0	1	1	1	-1	1	-1	1	1	-1	1	1	1	1	1	1	1	1	1	1	1	1	1	1	1	1	1	1	1	1	1	-1	1	1	1	1	1	-1	-1	-1	-1	-1	-1	-1	1	1	1	-1	1	1
1090319|F|0	-1	-1	-1	1	-1	1	-1	-1	1	-1	-1	-1	-1	-1	-1	-1	-1	-1	-1	-1	-1	-1	-1	-1	-1	-1	-1	-1	-1	-1	1	-1	-1	-1	-1	-1	1	1	1	1	1	1	1	-1	-1	-1	1	-1	-1
1042851|F|0	-1	-1	-1	1	-1	1	-1	-1	1	-1	-1	-1	-1	-1	-1	-1	-1	-1	-1	-1	-1	-1	-1	-1	-1	-1	-1	-1	-1	-1	1	-1	-1	-1	-1	-1	1	1	1	1	1	1	1	-1	-1	-1	1	-1	-1
1113449|F|0--18:T>C	1	1	1	1	1	1	1	1	1	1	1	1	1	1	1	1	1	1	1	1	1	1	1	1	1	1	1	1	1	1	1	1	1	1	1	1	1	1	1	-1	1	-1	1	1	1	1	1	1	1
1106521|F|0	1	1	1	1	1	1	1	1	1	1	1	1	1	1	1	1	1	1	1	1	1	1	1	1	1	1	1	1	1	1	1	1	1	1	1	1	1	1	-1	1	1	1	-1	1	1	1	1	1	1
1101637|F|0--13:T>C	1	1	1	1	1	1	1	1	1	1	1	1	1	1	1	1	1	1	1	1	1	1	1	1	1	1	1	1	1	1	1	1	1	1	1	1	1	1	1	1	1	1	1	1	1	1	1	1	1
1095023|F|0--59:T>C	1	1	1	1	1	1	1	1	1	1	1	1	1	1	1	1	1	1	1	1	1	1	1	1	1	1	1	1	1	1	1	1	1	1	1	1	1	1	1	-1	1	-1	1	1	1	1	1	1	1
1092251|F|0--12:T>A	1	1	1	1	1	1	1	1	1	1	1	1	1	1	1	1	1	1	1	1	1	1	1	1	1	1	1	1	1	1	1	1	1	1	1	1	1	1	1	1	1	1	1	1	1	1	1	1	1
1090835|F|0--43:T>C	1	1	1	1	1	1	1	1	1	1	1	1	1	1	1	1	1	1	1	1	1	1	1	1	1	1	1	1	1	1	1	1	1	1	1	1	1	1	1	-1	1	-1	1	1	1	1	1	1	1
1033438|F|0	1	1	1	1	1	1	1	1	1	1	1	1	1	1	1	1	1	1	1	1	1	1	1	1	1	1	1	1	1	1	1	1	1	1	1	1	1	1	1	-1	1	-1	1	1	1	1	1	1	1
1205884|F|0--37:C>T	1	1	1	1	1	1	1	1	-1	1	1	1	1	1	1	1	1	1	1	1	1	1	1	1	1	1	1	1	1	1	1	1	1	1	1	1	1	1	1	1	1	1	1	1	1	1	1	1	1
1050593|F|0--5:A>G	-1	-1	-1	-1	-1	-1	-1	-1	1	-1	-1	-1	-1	-1	-1	-1	-1	-1	-1	-1	-1	-1	-1	-1	-1	-1	-1	-1	-1	-1	-1	-1	-1	1	-1	-1	-1	-1	1	-1	-1	-1	1	-1	-1	-1	-1	-1	1
1120507|F|0	1	-1	1	1	-1	1	-1	1	1	-1	-1	-1	-1	-1	-1	1	1	-1	1	1	-1	1	-1	-1	1	1	1	-1	1	1	-1	1	1	-1	1	1	-1	-1	1	-1	1	-1	1	-1	1	1	1	1	1
1103017|F|0--50:G>T	1	1	1	1	1	1	1	1	1	1	1	1	1	1	1	1	1	1	1	1	1	1	1	1	1	1	1	1	1	1	1	1	1	1	1	1	1	1	1	1	1	1	1	1	1	1	1	1	1
988615|F|0	1	-1	1	1	-1	1	-1	1	1	-1	-1	-1	-1	-1	-1	1	1	-1	1	1	-1	1	-1	-1	1	1	1	-1	-1	1	-1	1	1	-1	1	1	-1	-1	1	-1	1	-1	1	-1	1	1	1	1	1
1770008|F|0	1	1	1	1	1	1	1	1	1	1	1	1	1	1	-1	1	1	1	1	1	1	1	1	1	1	1	1	1	1	1	-1	1	1	1	1	1	-1	-1	1	-1	1	-1	1	1	1	1	1	1	1
1239916|F|0	1	1	1	1	1	1	1	1	-1	1	1	1	1	1	1	1	1	1	1	1	1	1	1	1	1	1	1	1	1	1	1	1	1	1	1	1	1	1	1	1	-1	1	1	1	1	1	1	1	1
1228167|F|0	-1	-1	-1	-1	-1	-1	-1	-1	-1	-1	-1	-1	-1	-1	1	-1	-1	-1	-1	-1	-1	-1	-1	-1	-1	-1	-1	-1	-1	-1	1	-1	-1	-1	-1	-1	1	1	-1	1	-1	1	-1	-1	-1	-1	-1	-1	-1
1117314|F|0	-1	-1	-1	-1	-1	-1	-1	-1	-1	-1	-1	-1	-1	-1	1	-1	-1	-1	-1	-1	-1	-1	-1	-1	-1	-1	-1	-1	-1	-1	1	-1	-1	-1	-1	-1	1	1	-1	1	-1	1	-1	-1	-1	-1	-1	-1	-1
1105056|F|0	-1	-1	-1	-1	-1	-1	-1	-1	-1	-1	-1	-1	-1	-1	1	-1	-1	-1	-1	-1	-1	-1	-1	-1	-1	-1	-1	-1	-1	-1	1	-1	-1	-1	-1	-1	1	1	-1	1	-1	1	-1	-1	-1	-1	-1	-1	-1
1103405|F|0	-1	-1	-1	-1	-1	-1	-1	-1	1	-1	-1	-1	-1	-1	-1	-1	-1	-1	-1	-1	-1	-1	-1	-1	-1	-1	-1	-1	-1	-1	-1	-1	-1	-1	-1	-1	-1	-1	-1	-1	1	-1	-1	-1	-1	-1	-1	-1	-1
1074340|F|0	-1	-1	-1	-1	-1	-1	-1	-1	1	-1	-1	-1	-1	-1	-1	-1	-1	-1	-1	-1	-1	-1	-1	-1	-1	-1	-1	-1	-1	-1	-1	-1	-1	-1	-1	-1	-1	-1	-1	-1	1	-1	-1	-1	-1	-1	-1	-1	-1
1039896|F|0--23:C>G	1	1	1	1	1	1	1	1	-1	1	1	1	1	1	1	1	1	1	1	1	1	1	1	1	1	1	1	1	1	1	1	1	1	1	1	1	1	1	1	1	-1	1	1	1	1	1	1	1	1
1128199|F|0--47:A>G	1	1	1	1	1	1	1	1	1	1	1	1	1	-1	1	1	1	1	1	1	1	1	-1	1	1	1	1	1	1	1	-1	1	1	1	1	1	1	-1	1	1	1	1	1	1	1	1	1	-1	1
1020900|F|0--28:C>A	1	1	1	1	1	1	1	1	1	1	1	1	1	1	1	1	1	1	1	1	1	1	1	1	1	1	1	1	1	1	1	1	1	1	1	1	1	1	1	1	1	1	1	1	1	1	1	1	1
1382798|F|0	-1	-1	-1	-1	-1	-1	-1	-1	-1	-1	-1	-1	-1	-1	-1	-1	-1	-1	-1	-1	-1	-1	-1	-1	-1	-1	-1	-1	-1	-1	-1	-1	-1	-1	-1	-1	-1	-1	-1	-1	-1	-1	-1	-1	-1	-1	-1	-1	-1
1860879|F|0	-1	1	-1	-1	1	-1	1	-1	-1	1	1	1	1	1	1	-1	1	1	1	1	1	1	1	1	1	1	1	1	1	1	1	1	1	-1	1	1	1	1	-1	-1	1	-1	-1	1	1	1	1	-1	-1
1305065|F|0	1	-1	1	1	-1	-1	-1	1	1	-1	-1	-1	1	-1	-1	1	-1	-1	1	1	-1	-1	-1	-1	-1	-1	1	-1	1	-1	-1	1	-1	-1	1	1	-1	-1	-1	-1	-1	-1	-1	-1	1	1	-1	1	-1
1268923|F|0--8:T>C	1	1	1	1	1	1	1	1	1	1	1	1	1	1	1	1	1	1	1	1	1	1	1	1	1	1	1	1	1	1	1	1	1	1	1	1	1	1	1	1	1	1	1	1	1	1	1	1	1
1216133|F|0--42:A>G	1	1	1	1	1	1	1	1	1	1	1	1	1	1	1	1	1	1	1	1	1	1	1	1	1	1	1	1	1	1	1	1	1	1	1	1	1	1	1	1	1	1	1	1	1	1	1	1	1
1209601|F|0--43:G>A	-1	1	1	1	1	1	1	-1	1	1	1	1	1	1	1	1	1	1	-1	-1	1	1	1	1	1	1	-1	1	-1	1	1	-1	1	1	-1	-1	1	1	1	1	1	1	1	1	-1	-1	1	-1	1
1194811|F|0--56:C>T	-1	1	1	1	1	1	1	-1	1	1	1	1	1	1	1	1	1	1	-1	-1	1	1	1	1	1	1	-1	1	-1	1	1	-1	1	1	-1	-1	1	1	1	1	1	1	1	1	-1	-1	1	-1	1
1127831|F|0--10:A>G	-1	1	1	1	1	1	1	-1	1	1	1	1	1	1	1	1	1	1	-1	-1	1	1	1	1	1	1	-1	1	-1	1	1	-1	1	1	-1	-1	1	1	1	1	1	1	1	1	-1	-1	1	-1	1
1125541|F|0--8:C>G	1	1	1	1	1	1	1	1	1	1	1	1	1	-1	1	1	1	1	1	1	1	1	1	1	1	1	1	1	1	1	-1	1	1	1	1	1	-1	-1	1	1	1	1	1	1	1	1	1	1	1
1109645|F|0	-1	1	1	1	1	1	1	-1	1	1	1	1	1	-1	1	1	1	1	-1	-1	1	1	1	1	1	1	-1	1	-1	1	-1	-1	1	1	-1	-1	-1	-1	1	1	1	1	1	1	-1	-1	1	-1	1
1109081|F|0	1	-1	-1	-1	-1	-1	-1	1	-1	-1	-1	-1	-1	1	-1	-1	-1	-1	1	1	-1	-1	-1	-1	-1	-1	1	-1	1	-1	1	1	-1	-1	1	1	1	1	-1	-1	-1	-1	-1	-1	1	1	-1	1	-1
1108090|F|0	1	1	1	1	1	1	1	1	1	1	1	1	1	-1	1	1	1	1	1	1	1	1	1	1	1	1	1	1	1	1	-1	1	1	1	1	1	-1	-1	1	1	1	1	1	1	1	1	1	1	1
1094738|F|0	1	-1	-1	-1	-1	-1	-1	1	-1	-1	-1	-1	-1	1	-1	-1	-1	-1	1	1	-1	-1	-1	-1	-1	-1	1	-1	1	-1	1	1	-1	-1	1	1	1	1	-1	-1	-1	-1	-1	-1	1	1	-1	1	-1
1069502|F|0--56:T>C	1	1	1	1	1	1	1	1	1	1	1	1	1	1	1	1	1	1	1	1	1	1	1	1	1	1	1	1	1	1	1	1	1	1	1	1	1	1	1	1	1	1	1	1	1	1	1	1	1
1066950|F|0--39:C>T	1	1	1	1	1	1	1	1	1	1	1	1	1	1	1	1	1	1	1	1	1	1	1	1	1	1	1	1	1	1	1	1	1	1	1	1	1	1	1	1	1	1	1	1	1	1	1	1	1
1004525|F|0--23:A>G	1	-1	-1	-1	-1	-1	-1	1	-1	-1	-1	-1	-1	-1	-1	-1	-1	-1	1	1	-1	-1	-1	-1	-1	-1	1	-1	1	-1	-1	1	-1	-1	1	1	-1	-1	-1	-1	-1	-1	-1	-1	1	1	-1	1	-1
1002952|F|0--37:T>C	-1	1	-1	-1	1	-1	1	-1	1	1	1	1	1	1	1	-1	1	1	1	1	1	1	1	1	1	1	1	1	1	1	1	1	1	-1	1	1	1	1	-1	-1	1	-1	-1	1	1	1	1	1	-1
1382806|F|0	-1	-1	-1	-1	-1	-1	-1	-1	-1	-1	-1	-1	-1	-1	-1	-1	-1	-1	-1	-1	-1	-1	-1	-1	-1	-1	-1	-1	-1	-1	-1	-1	-1	-1	-1	-1	-1	-1	-1	1	1	-1	-1	-1	-1	-1	-1	-1	-1
1234869|F|0--18:T>C	1	1	1	1	1	1	1	1	1	1	1	1	1	1	1	1	1	1	1	1	1	1	1	1	1	1	1	1	1	1	1	1	1	1	1	1	1	1	1	1	1	1	1	1	1	1	1	1	1
1224158|F|0--53:A>G	1	1	1	1	1	-1	1	1	-1	1	1	1	1	1	1	1	1	1	1	1	1	1	1	1	1	1	1	1	1	1	1	1	1	1	1	1	1	1	-1	1	1	1	-1	1	1	1	1	1	1
1223846|F|0--33:T>C	1	1	1	1	1	1	1	1	1	1	1	1	1	1	1	1	1	1	1	1	1	1	1	1	1	1	1	1	1	1	1	1	1	1	1	1	1	1	1	1	1	1	1	1	1	1	1	1	1
1111885|F|0	-1	-1	-1	-1	-1	1	-1	-1	-1	-1	-1	-1	-1	-1	-1	-1	-1	-1	-1	-1	-1	-1	-1	-1	-1	-1	-1	-1	-1	-1	-1	-1	-1	-1	-1	-1	-1	-1	-1	-1	-1	-1	-1	-1	-1	-1	-1	-1	-1
1091031|F|0	1	1	1	1	1	-1	1	1	1	1	1	1	1	1	1	1	1	1	1	1	1	1	1	1	1	1	1	1	1	1	1	1	1	1	1	1	1	1	1	1	1	1	1	1	1	1	1	1	1
1123715|F|0	-1	1	1	1	1	-1	1	-1	1	1	1	1	1	1	1	1	1	1	1	1	1	1	1	1	1	1	1	1	1	1	-1	1	1	1	1	1	-1	-1	1	-1	-1	-1	1	1	1	1	1	-1	1
1109990|F|0	1	-1	-1	-1	-1	1	-1	1	-1	-1	-1	-1	-1	-1	-1	-1	-1	-1	-1	-1	-1	-1	-1	-1	-1	-1	-1	-1	-1	-1	1	-1	-1	-1	-1	-1	1	1	-1	1	1	1	-1	-1	-1	-1	-1	1	-1
1252726|F|0--29:T>C	1	1	1	1	1	1	1	1	1	1	1	1	1	1	1	1	1	1	1	1	1	1	1	1	1	1	1	1	1	1	1	1	1	1	1	1	1	1	1	1	1	1	1	1	1	1	1	1	1
1093808|F|0--42:C>G	1	-1	1	-1	-1	-1	-1	1	1	-1	-1	-1	-1	-1	-1	1	-1	-1	-1	-1	-1	-1	-1	-1	-1	-1	-1	-1	-1	-1	1	-1	-1	-1	-1	-1	1	1	1	1	-1	1	1	-1	-1	-1	-1	1	-1
992759|F|0--44:T>G	-1	1	-1	1	1	1	1	-1	-1	1	1	1	1	1	1	-1	1	1	1	1	1	1	1	1	1	1	1	1	1	1	-1	1	1	1	1	1	-1	-1	-1	-1	1	-1	-1	1	1	1	1	-1	1
1062438|F|0--26:T>C	1	1	1	1	1	1	1	1	1	1	1	1	1	1	1	1	1	1	1	1	1	1	1	1	1	1	1	1	1	1	1	1	1	1	1	1	1	1	1	1	1	1	1	1	1	1	1	1	1
1276341|F|0--33:C>A	-1	-1	1	1	-1	-1	-1	1	1	-1	-1	-1	-1	1	-1	1	-1	-1	1	-1	-1	-1	-1	-1	-1	-1	1	-1	1	-1	1	1	-1	1	-1	1	1	1	1	-1	-1	-1	1	-1	1	1	1	1	1
1228364|F|0	-1	-1	-1	-1	-1	-1	-1	-1	1	-1	-1	-1	-1	-1	-1	-1	-1	-1	-1	-1	-1	-1	-1	-1	-1	-1	-1	-1	-1	-1	-1	-1	-1	-1	-1	-1	-1	-1	1	-1	-1	-1	1	-1	-1	-1	-1	-1	-1
1213400|F|0--65:G>A	-1	-1	1	1	-1	-1	-1	1	1	-1	-1	-1	-1	1	-1	1	-1	-1	1	-1	-1	-1	-1	-1	-1	-1	1	-1	1	-1	1	1	-1	1	-1	1	1	1	1	-1	-1	-1	1	-1	1	1	1	1	1
1179068|F|0	-1	-1	1	1	-1	-1	-1	1	1	-1	-1	-1	-1	1	-1	1	-1	-1	1	-1	-1	-1	-1	-1	-1	-1	1	-1	1	-1	-1	1	-1	1	-1	1	-1	-1	1	-1	1	-1	1	-1	1	1	1	1	1
1150221|F|0--20:C>T	1	1	1	1	1	1	1	1	1	1	1	1	1	1	1	1	1	1	1	1	1	1	1	1	1	1	1	1	1	1	1	1	1	1	1	1	1	1	-1	1	1	1	-1	1	1	1	1	1	1
1123002|F|0--26:C>G	-1	-1	1	1	-1	-1	-1	1	1	-1	-1	-1	-1	1	-1	1	-1	-1	1	-1	-1	-1	-1	-1	-1	-1	1	-1	1	-1	1	1	-1	1	-1	1	1	1	1	-1	1	-1	1	-1	1	1	1	1	1
1116434|F|0--66:T>C	-1	-1	1	1	-1	-1	-1	1	1	-1	-1	-1	-1	1	-1	1	-1	-1	1	-1	-1	-1	-1	-1	-1	-1	1	-1	1	-1	1	1	-1	1	-1	1	1	1	1	-1	1	-1	1	-1	1	1	1	1	1
1008577|F|0--29:A>C	1	1	1	1	1	1	1	1	-1	1	1	1	1	1	1	1	1	1	1	1	1	1	1	1	1	1	1	1	1	1	-1	1	1	1	1	1	-1	-1	-1	1	1	1	-1	1	1	1	1	1	1
1267785|F|0	-1	-1	1	1	-1	-1	-1	1	-1	-1	-1	-1	-1	1	-1	1	-1	-1	-1	-1	-1	-1	-1	-1	-1	-1	-1	-1	-1	-1	1	-1	-1	1	-1	-1	1	1	-1	-1	1	-1	-1	-1	-1	-1	1	1	1
1230889|F|0--41:A>C	-1	-1	1	1	-1	1	-1	1	-1	-1	-1	-1	-1	1	-1	1	-1	-1	-1	-1	-1	-1	-1	-1	-1	-1	-1	-1	-1	-1	-1	-1	-1	1	-1	-1	1	1	1	-1	1	-1	1	-1	-1	-1	1	1	1
1196547|F|0--36:G>A	1	1	-1	-1	1	-1	1	-1	1	1	1	1	1	-1	1	-1	1	1	1	1	1	1	1	1	1	1	1	1	1	1	1	1	1	-1	1	1	-1	-1	-1	1	-1	1	-1	1	1	1	-1	-1	-1
1128249|F|0	1	1	-1	-1	1	1	1	-1	1	1	1	1	1	-1	1	-1	1	1	1	1	1	1	1	1	1	1	1	1	1	1	-1	1	1	-1	1	1	-1	-1	1	1	-1	1	1	1	1	1	-1	-1	-1
1121913|F|0	-1	-1	1	1	-1	-1	-1	1	-1	-1	-1	-1	-1	1	-1	1	-1	-1	-1	-1	-1	-1	-1	-1	-1	-1	-1	-1	-1	-1	1	-1	-1	1	-1	-1	1	1	-1	-1	1	-1	-1	-1	-1	-1	1	1	1
1106242|F|0	1	1	-1	-1	1	1	1	-1	1	1	1	1	1	-1	1	-1	1	1	1	1	1	1	1	1	1	1	1	1	1	1	-1	1	1	-1	1	1	-1	-1	1	1	-1	1	1	1	1	1	-1	-1	-1
1095459|F|0--24:A>G	1	1	-1	-1	1	-1	1	-1	-1	1	1	1	1	-1	1	-1	1	1	1	1	1	1	1	1	1	1	1	1	1	1	-1	1	1	-1	1	1	-1	-1	-1	1	-1	1	-1	1	1	1	-1	-1	-1
1047284|F|0	1	1	-1	-1	1	1	1	-1	1	1	1	1	1	-1	1	-1	1	1	1	1	1	1	1	1	1	1	1	1	1	1	-1	1	1	-1	1	1	-1	-1	1	1	-1	1	1	1	1	1	-1	-1	-1
1002872|F|0--19:A>C	1	1	-1	-1	1	1	1	-1	1	1	1	1	1	-1	1	-1	1	1	1	1	1	1	1	1	1	1	1	1	1	1	-1	1	1	-1	1	1	-1	-1	1	1	-1	1	1	1	1	1	-1	-1	-1
997619|F|0--51:G>A	1	1	1	1	1	1	1	1	1	1	1	1	1	1	1	1	1	1	1	1	1	1	1	1	1	1	1	1	1	1	1	1	1	1	1	1	1	1	1	1	1	1	1	1	1	1	1	1	1
986691|F|0	1	1	-1	-1	1	1	1	-1	1	1	1	1	1	-1	1	-1	1	1	1	1	1	1	1	1	1	1	1	1	1	1	-1	1	1	-1	1	1	-1	-1	1	1	-1	1	1	1	1	1	-1	-1	-1
986581|F|0--7:T>G	-1	-1	1	1	-1	1	-1	1	-1	-1	-1	-1	-1	1	-1	1	-1	-1	1	-1	-1	-1	-1	-1	-1	-1	1	-1	1	-1	1	1	-1	1	-1	1	1	1	1	-1	-1	-1	1	-1	1	1	1	1	1
1190819|F|0--37:G>A	-1	-1	1	1	-1	1	-1	1	-1	-1	-1	-1	-1	1	-1	1	-1	-1	-1	-1	-1	-1	-1	-1	-1	-1	-1	-1	-1	-1	-1	-1	-1	1	-1	-1	1	1	1	-1	1	-1	1	-1	-1	-1	1	1	1
1127001|F|0--40:T>A	-1	-1	1	1	-1	1	-1	1	-1	-1	-1	-1	-1	1	-1	1	-1	-1	-1	-1	-1	-1	-1	-1	-1	-1	-1	-1	-1	-1	-1	-1	-1	1	-1	-1	1	1	1	-1	1	-1	1	-1	1	-1	1	1	1
1263973|F|0	-1	-1	1	1	-1	1	-1	1	-1	-1	-1	-1	-1	1	-1	1	-1	-1	1	-1	-1	-1	-1	-1	-1	-1	1	-1	1	-1	-1	1	-1	1	-1	1	1	1	-1	-1	1	-1	-1	-1	1	1	1	1	1
1247749|F|0--48:G>C	-1	-1	1	1	-1	1	-1	1	-1	-1	-1	-1	-1	1	-1	1	-1	-1	1	-1	-1	-1	-1	-1	-1	-1	1	-1	1	-1	-1	1	-1	1	-1	1	1	1	1	-1	1	-1	1	-1	1	1	1	1	1
1220434|F|0	1	1	1	1	1	-1	1	1	1	1	1	1	1	1	1	1	1	1	-1	1	1	1	1	1	1	1	-1	1	-1	1	-1	-1	1	1	1	-1	1	1	-1	-1	-1	-1	-1	1	-1	-1	1	-1	1
1130392|F|0--11:T>C	-1	-1	1	1	-1	-1	-1	-1	1	-1	-1	-1	-1	1	-1	1	-1	-1	1	-1	-1	-1	-1	1	-1	-1	1	-1	1	-1	-1	1	-1	1	-1	1	1	1	1	-1	-1	-1	1	-1	1	1	1	1	-1
1126316|F|0--23:A>G	1	1	1	1	1	1	1	1	1	1	1	1	1	1	1	1	1	1	1	1	1	1	1	1	1	1	1	1	1	1	1	1	1	1	1	1	1	1	1	1	1	1	1	1	1	1	1	1	1
1107558|F|0	1	1	-1	-1	1	-1	1	-1	1	1	1	1	1	-1	1	-1	1	1	-1	1	1	1	1	1	1	1	-1	1	-1	1	1	-1	1	-1	1	-1	-1	-1	-1	1	-1	1	-1	1	-1	-1	-1	-1	-1
1094030|F|0--13:G>A	1	1	-1	-1	-1	1	1	-1	1	1	-1	1	-1	-1	-1	-1	1	-1	1	-1	1	1	1	-1	1	1	1	-1	1	1	1	1	1	-1	1	1	1	1	1	1	1	1	1	-1	1	1	-1	-1	-1
1074334|F|0--16:A>G	1	1	1	1	1	1	1	1	1	1	1	1	1	1	1	1	1	1	1	1	1	1	1	1	1	1	1	1	1	1	1	1	1	1	1	1	1	1	1	1	1	1	1	1	1	1	1	1	1
1069170|F|0--46:C>A	1	1	1	1	1	1	1	1	1	1	1	1	1	1	1	1	1	1	1	1	1	1	1	1	1	1	1	1	1	1	1	1	1	1	1	1	1	1	1	1	1	1	1	1	1	1	1	1	1
1047322|F|0--41:T>A	-1	-1	1	1	-1	-1	-1	-1	1	-1	-1	-1	-1	1	-1	1	-1	-1	1	-1	-1	-1	-1	1	-1	-1	1	-1	1	-1	1	1	-1	1	-1	1	1	1	1	-1	-1	-1	1	-1	1	1	1	1	-1
1042631|F|0--26:G>C	1	1	-1	-1	1	-1	1	-1	1	1	1	1	1	-1	1	-1	1	1	-1	1	1	1	1	1	1	1	-1	1	-1	1	1	-1	1	-1	1	-1	-1	-1	1	1	-1	1	1	1	-1	-1	-1	-1	-1
1040875|F|0	1	1	1	1	1	-1	1	1	1	1	1	1	1	1	1	1	-1	1	1	1	1	1	1	1	1	1	-1	1	1	1	1	1	1	1	1	-1	1	1	1	1	1	1	1	1	1	1	1	1	1
1031842|F|0--37:A>G	-1	-1	1	1	-1	-1	-1	-1	1	-1	-1	-1	-1	1	-1	1	-1	-1	1	1	-1	-1	-1	1	-1	-1	1	-1	1	-1	-1	1	-1	1	-1	1	1	1	1	-1	-1	-1	1	-1	1	1	1	1	-1
990063|F|0--68:T>C	-1	-1	-1	-1	-1	-1	-1	-1	1	-1	-1	-1	-1	-1	-1	-1	-1	-1	-1	-1	-1	-1	-1	-1	-1	-1	-1	-1	-1	-1	-1	-1	-1	-1	-1	-1	-1	-1	1	-1	-1	-1	1	-1	-1	-1	-1	-1	-1
979012|F|0	1	1	1	1	1	1	1	1	1	1	1	1	1	1	1	1	1	1	1	1	1	1	1	1	1	1	1	1	1	1	1	1	1	1	1	1	1	1	1	1	1	1	1	1	1	1	1	1	1
1230029|F|0--19:C>T	1	1	1	1	1	-1	1	1	1	1	1	1	1	1	1	1	1	1	-1	1	1	1	1	1	1	1	-1	1	-1	1	-1	-1	1	1	1	-1	-1	1	1	-1	-1	-1	1	1	-1	-1	1	-1	1
1228277|F|0	-1	-1	-1	-1	-1	1	-1	-1	-1	-1	-1	-1	-1	-1	-1	-1	-1	-1	1	-1	-1	-1	-1	-1	-1	-1	1	-1	1	-1	1	1	-1	-1	-1	1	1	-1	-1	1	1	1	-1	-1	1	1	-1	-1	-1
1138058|F|0	-1	-1	-1	-1	-1	1	-1	-1	-1	-1	-1	-1	-1	-1	-1	-1	-1	-1	1	-1	-1	-1	-1	-1	-1	-1	1	-1	1	-1	1	1	-1	-1	-1	1	1	-1	-1	1	1	1	-1	-1	1	1	-1	-1	-1
1110224|F|0	1	1	1	1	1	-1	1	1	1	1	1	1	1	1	1	1	1	1	-1	1	1	1	1	1	1	1	-1	1	-1	1	-1	-1	1	1	1	-1	-1	1	1	-1	-1	-1	1	1	-1	-1	1	-1	1
1053856|F|0	-1	-1	-1	-1	-1	-1	-1	-1	1	-1	-1	-1	-1	-1	-1	-1	-1	-1	-1	1	-1	-1	-1	-1	-1	-1	-1	-1	-1	-1	-1	-1	-1	-1	-1	-1	-1	-1	1	-1	-1	1	1	-1	-1	-1	-1	-1	1
994318|F|0	1	1	1	1	1	1	1	1	1	1	1	1	1	1	1	1	1	1	1	1	1	1	1	1	1	1	1	1	1	1	1	1	1	1	1	1	1	1	1	1	1	1	1	1	1	1	1	-1	1
1164349|F|0--62:C>G	1	1	1	1	1	-1	1	1	1	1	1	1	1	1	1	1	1	1	-1	1	1	1	1	1	1	1	-1	1	-1	1	1	-1	1	1	1	-1	1	1	1	-1	-1	-1	1	1	-1	-1	1	1	1
1104915|F|0	-1	-1	-1	-1	-1	1	-1	-1	-1	-1	-1	-1	-1	-1	-1	-1	-1	-1	1	-1	-1	-1	-1	-1	-1	-1	1	-1	1	-1	-1	1	-1	-1	-1	1	-1	-1	-1	1	1	1	-1	-1	1	1	-1	-1	-1
985353|F|0--8:C>A	1	1	1	1	1	-1	1	1	1	1	1	1	1	1	1	1	1	1	-1	1	1	1	1	1	1	1	-1	1	-1	1	1	-1	1	1	1	-1	1	1	1	-1	-1	-1	1	1	-1	-1	1	1	1
1763749|F|0	-1	1	1	-1	1	-1	1	1	-1	1	1	1	1	-1	1	1	1	1	-1	1	1	1	1	1	1	1	-1	1	-1	1	-1	-1	1	1	1	-1	-1	-1	-1	-1	-1	-1	-1	1	-1	-1	-1	1	1
1695740|F|0	1	1	1	1	1	1	1	1	1	1	1	1	1	1	1	1	1	1	1	1	1	1	1	1	1	1	1	1	1	1	1	1	1	1	1	1	1	1	1	1	1	1	1	1	1	1	1	1	1
1667549|F|0--46:A>G	1	1	1	1	1	-1	1	1	1	1	1	1	1	1	1	1	1	1	-1	1	1	1	1	1	1	1	-1	1	-1	1	1	-1	1	1	1	-1	1	1	1	-1	-1	-1	1	1	-1	-1	1	1	1
1398924|F|0	1	1	1	1	-1	1	1	1	1	1	1	1	1	1	1	1	1	1	1	1	1	1	1	1	1	1	1	1	1	1	1	1	1	1	1	1	1	1	1	1	1	1	1	1	1	1	1	1	1
1277159|F|0	-1	-1	-1	-1	-1	-1	-1	-1	-1	-1	-1	-1	-1	-1	-1	-1	-1	-1	-1	-1	-1	-1	-1	-1	-1	-1	-1	-1	-1	-1	-1	-1	-1	-1	-1	-1	-1	-1	-1	-1	-1	-1	-1	-1	-1	-1	-1	-1	-1
1267190|F|0	1	-1	1	1	1	1	-1	-1	-1	1	1	-1	-1	-1	-1	1	-1	1	1	1	1	-1	-1	-1	-1	1	1	1	1	-1	-1	1	-1	1	-1	1	-1	-1	-1	1	1	1	-1	1	1	1	1	1	1
1235223|F|0	-1	-1	-1	-1	-1	-1	-1	-1	-1	-1	-1	-1	-1	-1	-1	-1	-1	-1	-1	-1	-1	-1	-1	-1	-1	-1	-1	-1	-1	-1	-1	-1	-1	-1	-1	-1	-1	-1	-1	-1	-1	-1	-1	-1	-1	-1	-1	-1	-1
1202492|F|0--32:A>C	1	1	1	1	1	1	1	1	1	1	1	1	1	1	1	1	1	1	1	1	1	1	1	1	1	1	1	1	1	1	1	1	1	1	1	1	-1	1	1	1	1	1	1	1	1	1	1	1	1
1150595|F|0--15:C>T	1	1	1	1	1	1	1	1	1	1	1	1	1	1	1	1	1	1	1	1	1	1	1	1	1	1	1	1	1	1	1	1	1	1	1	1	1	1	1	1	1	1	1	1	1	1	1	1	1
1146965|F|0	-1	-1	-1	-1	-1	-1	-1	-1	-1	-1	-1	-1	-1	-1	-1	-1	-1	-1	-1	-1	-1	-1	-1	-1	-1	-1	-1	-1	-1	-1	-1	-1	-1	-1	-1	-1	-1	-1	-1	-1	-1	-1	-1	-1	-1	-1	-1	-1	-1
1143400|F|0--67:C>T	1	1	1	1	1	1	1	1	1	1	1	1	1	1	1	1	1	1	1	1	1	1	1	1	1	1	1	1	1	1	1	1	1	1	1	1	1	1	1	1	1	1	1	1	1	1	1	1	1
1132275|F|0--40:G>A	1	1	1	1	1	1	1	1	1	1	1	1	1	1	1	1	1	1	1	1	1	1	1	1	1	1	1	1	1	1	1	1	1	1	1	1	1	1	1	1	1	1	1	1	1	1	1	1	1
1128931|F|0--8:C>G	1	1	1	1	1	-1	1	1	1	1	1	1	1	1	1	1	1	1	-1	1	1	1	1	1	1	1	-1	1	-1	1	1	-1	1	1	1	-1	1	1	1	-1	-1	-1	1	1	-1	-1	1	1	1
1128879|F|0--36:G>C	-1	-1	-1	-1	-1	-1	-1	-1	-1	-1	-1	-1	-1	-1	-1	-1	-1	-1	-1	-1	-1	-1	-1	-1	-1	-1	-1	-1	-1	-1	-1	-1	-1	-1	-1	-1	-1	-1	-1	-1	-1	-1	-1	-1	-1	-1	-1	-1	-1
1128288|F|0	1	-1	1	1	1	-1	-1	1	-1	1	1	-1	1	1	1	1	-1	1	-1	-1	-1	-1	-1	-1	-1	1	-1	1	-1	-1	-1	-1	-1	1	-1	-1	-1	-1	-1	-1	-1	-1	-1	1	-1	-1	-1	-1	-1
1126787|F|0--8:T>C	1	1	1	1	1	1	1	1	1	1	1	1	1	1	1	1	1	1	1	1	1	1	1	1	1	1	1	1	1	1	1	1	1	1	1	1	1	1	1	1	1	1	1	1	1	1	1	1	1
1126184|F|0--40:A>T	1	1	1	1	1	1	1	1	1	1	1	1	1	1	1	1	1	1	1	1	1	1	1	1	1	1	1	1	1	1	1	1	1	1	1	1	1	1	1	1	1	1	1	1	1	1	1	1	1
1125375|F|0--53:C>G	1	1	1	1	1	1	1	1	1	1	1	1	1	1	1	1	1	1	1	1	1	1	1	1	1	1	1	1	1	1	1	1	1	1	1	1	1	1	1	1	1	1	1	1	1	1	1	1	1
1121986|F|0--57:C>T	1	1	1	1	1	1	1	1	1	1	1	1	1	1	1	1	1	1	1	1	1	1	1	1	1	1	1	1	1	1	1	1	1	1	1	1	1	1	1	1	1	1	1	1	1	1	1	1	1
1115272|F|0	1	1	1	1	1	1	1	1	1	1	1	1	1	1	1	1	1	1	1	1	1	1	1	1	1	1	1	1	1	1	1	1	1	1	1	1	1	1	1	1	1	1	1	1	1	1	1	1	1
1112720|F|0	1	1	1	1	1	-1	1	1	1	1	1	1	1	1	1	1	1	1	1	1	1	1	1	1	1	1	1	1	1	1	1	1	1	1	1	1	1	1	1	-1	-1	1	1	1	1	1	1	1	1
1110612|F|0	1	1	1	1	1	1	1	1	1	1	1	1	1	1	1	1	1	1	1	1	1	1	1	1	1	1	1	1	1	1	1	1	1	1	1	1	1	1	1	1	1	1	1	1	1	1	1	1	1
1109530|F|0--46:A>G	1	1	1	1	1	1	1	1	1	1	1	1	1	1	1	1	1	1	1	1	1	1	1	1	1	1	1	1	1	1	1	1	1	1	1	1	1	1	1	1	1	1	1	1	1	1	1	1	1
1108963|F|0--24:G>C	1	1	1	1	1	1	1	1	1	1	1	1	1	1	1	1	1	1	1	1	1	1	1	1	1	1	1	1	1	1	1	1	1	1	1	1	1	1	1	1	1	1	1	1	1	1	1	1	1
1107630|F|0	-1	-1	-1	-1	-1	1	-1	-1	-1	-1	-1	-1	-1	-1	-1	-1	-1	-1	1	-1	-1	-1	-1	-1	-1	-1	1	-1	1	-1	-1	1	-1	-1	-1	1	-1	-1	-1	1	1	1	-1	-1	1	1	-1	-1	-1
1106186|F|0	-1	-1	-1	-1	-1	-1	-1	-1	-1	-1	-1	-1	-1	-1	-1	-1	-1	-1	-1	-1	-1	-1	-1	-1	-1	-1	-1	-1	-1	-1	-1	-1	-1	-1	-1	-1	-1	-1	-1	-1	-1	-1	-1	-1	-1	-1	-1	-1	-1
1100798|F|0	1	1	1	1	1	1	1	1	1	1	1	1	1	1	1	1	1	1	1	1	1	1	1	1	1	1	1	1	1	1	1	1	1	1	1	1	-1	-1	1	1	1	1	1	1	1	1	1	1	1
1093481|F|0--22:C>T	1	1	1	1	1	1	1	1	1	1	1	1	1	1	1	1	1	1	1	1	1	1	1	1	1	1	1	1	1	1	1	1	1	1	1	1	1	1	1	1	1	1	1	1	1	1	1	1	1
1090317|F|0	1	1	1	1	1	1	1	1	1	1	1	1	1	1	1	1	1	1	1	1	1	1	1	1	1	1	1	1	1	1	1	1	1	1	1	1	1	1	1	1	1	1	1	1	1	1	1	1	1
1088029|F|0--18:C>G	1	1	1	1	1	1	1	1	1	1	1	1	1	1	1	1	1	1	1	1	1	1	1	1	1	1	1	1	1	1	1	1	1	1	1	1	1	1	1	1	1	1	1	1	1	1	1	1	1
1079070|F|0--54:T>G	1	-1	-1	1	-1	1	-1	-1	1	-1	-1	-1	-1	1	-1	-1	-1	-1	1	-1	-1	-1	-1	-1	-1	-1	1	-1	1	-1	1	1	-1	-1	-1	1	1	1	1	1	1	1	1	-1	1	1	1	-1	-1
1078757|F|0--38:T>C	-1	1	1	-1	1	-1	1	1	1	1	1	1	1	-1	1	1	1	1	-1	1	1	1	1	1	1	1	-1	1	-1	1	1	-1	1	1	1	-1	1	1	1	-1	-1	-1	1	1	-1	-1	1	1	1
1072874|F|0	1	1	1	1	1	1	1	1	1	1	1	1	1	1	1	1	1	1	1	1	1	1	1	1	1	1	1	1	1	1	1	1	1	1	1	1	1	1	1	1	1	1	1	1	1	1	1	1	1
1055060|F|0	1	1	1	1	1	-1	1	1	1	1	1	1	1	1	1	1	1	1	-1	1	1	1	1	1	1	1	-1	1	-1	1	1	-1	1	1	1	-1	1	1	1	-1	-1	-1	1	1	-1	-1	1	1	1
1047916|F|0	-1	1	-1	-1	-1	-1	1	1	1	-1	-1	1	1	1	1	-1	1	-1	-1	-1	-1	1	1	1	1	-1	-1	-1	-1	1	1	-1	1	-1	1	-1	1	1	1	-1	-1	-1	1	-1	-1	-1	-1	-1	-1
1047092|F|0--19:A>G	1	1	1	1	1	1	1	1	1	1	1	1	1	1	1	1	1	1	1	1	1	1	1	1	1	1	1	1	1	1	1	1	1	1	1	1	-1	1	1	1	1	1	1	1	1	1	1	1	1
1017971|F|0--45:G>C	1	1	1	1	1	1	1	1	1	1	1	1	1	1	1	1	1	1	1	1	1	1	1	1	1	1	1	1	1	1	1	1	1	1	1	1	1	1	1	1	1	1	1	1	1	1	1	1	1
1003628|F|0--47:G>T	1	1	1	1	1	-1	1	1	1	1	1	1	1	1	1	1	1	1	-1	1	1	1	1	1	1	1	-1	1	-1	1	-1	-1	1	1	1	-1	-1	-1	1	-1	-1	-1	1	1	-1	-1	1	-1	1
1003263|F|0--50:G>T	1	1	1	1	1	1	1	1	1	1	1	1	1	1	1	1	1	1	1	1	1	1	1	1	1	1	1	1	1	1	1	1	1	1	1	1	1	1	1	1	1	1	1	1	1	1	1	1	1
998512|F|0--56:G>C	-1	1	-1	-1	-1	-1	1	1	1	-1	-1	1	1	1	1	-1	1	-1	-1	-1	-1	1	1	1	1	-1	-1	-1	-1	1	1	-1	1	-1	1	-1	1	1	1	-1	-1	-1	1	-1	-1	-1	-1	-1	-1
997145|F|0--15:C>T	1	1	1	1	1	-1	1	1	1	1	1	1	1	1	1	1	1	1	-1	1	1	1	1	1	1	1	-1	1	-1	1	1	-1	1	1	1	-1	1	1	1	-1	-1	-1	1	1	-1	-1	1	1	1
993617|F|0--25:G>C	1	1	1	1	1	1	1	1	1	1	1	1	1	1	1	1	1	1	1	1	1	1	1	1	1	1	1	1	1	1	1	1	1	1	1	1	1	1	1	1	1	1	1	1	1	1	1	1	1
981053|F|0	1	1	1	1	1	1	1	1	1	1	1	1	1	1	1	1	1	1	1	1	1	1	1	1	1	1	1	1	1	1	1	1	1	1	1	1	1	1	1	1	1	1	1	1	1	1	1	1	1
979722|F|0--18:T>C	1	1	1	1	1	1	1	1	1	1	1	1	1	1	1	1	1	1	1	1	1	1	1	1	1	1	1	1	1	1	1	1	1	1	1	1	1	1	1	1	1	1	1	1	1	1	1	1	1
978979|F|0	1	1	1	1	1	1	1	1	1	1	1	1	1	1	1	1	1	1	1	1	1	1	1	1	1	1	1	1	1	1	1	1	1	1	1	1	1	1	1	1	1	1	1	1	1	1	1	1	1
1039386|F|0--19:C>T	-1	-1	-1	-1	-1	-1	1	-1	1	1	1	1	-1	-1	-1	-1	-1	-1	1	-1	-1	-1	-1	-1	-1	1	1	-1	1	-1	1	1	-1	-1	-1	1	1	1	1	-1	-1	-1	1	-1	1	1	-1	-1	-1
1237933|F|0	-1	-1	-1	-1	-1	-1	-1	-1	-1	-1	-1	-1	-1	-1	-1	-1	-1	-1	-1	-1	-1	-1	-1	-1	-1	-1	-1	-1	-1	-1	-1	-1	-1	-1	-1	-1	-1	-1	1	-1	-1	-1	1	-1	-1	-1	-1	-1	-1
1126452|F|0--29:C>T	-1	-1	-1	1	-1	-1	-1	-1	1	-1	-1	-1	-1	-1	-1	-1	-1	-1	1	1	-1	-1	-1	1	-1	-1	1	-1	1	-1	-1	1	-1	-1	-1	1	-1	-1	1	1	1	1	1	-1	1	1	-1	1	1
993562|F|0--29:G>A	1	1	1	1	1	-1	-1	1	1	1	1	-1	1	1	1	1	1	1	1	1	1	1	1	1	1	1	1	1	1	1	1	1	1	1	1	1	-1	1	1	-1	-1	-1	1	1	1	1	1	1	1
1170459|F|0	-1	-1	-1	-1	-1	-1	1	-1	-1	-1	-1	1	-1	-1	-1	-1	-1	-1	-1	-1	-1	-1	-1	-1	-1	-1	-1	-1	-1	-1	-1	-1	-1	-1	-1	-1	-1	-1	1	-1	-1	-1	1	-1	-1	-1	-1	-1	-1
1122899|F|0	1	1	-1	-1	1	-1	1	1	-1	1	1	1	1	1	1	1	1	1	1	1	1	1	1	1	1	1	1	1	1	1	-1	1	1	1	1	1	-1	-1	1	-1	-1	-1	1	1	1	1	1	-1	-1
1116423|F|0	-1	-1	-1	1	-1	-1	-1	-1	1	-1	-1	-1	-1	-1	-1	-1	-1	-1	1	1	-1	-1	-1	-1	-1	-1	1	-1	1	-1	-1	1	-1	-1	-1	1	-1	-1	1	1	1	-1	1	-1	1	1	-1	1	1
1113792|F|0--25:G>A	-1	-1	1	-1	-1	-1	1	-1	1	-1	-1	1	-1	-1	-1	1	-1	-1	-1	1	-1	-1	-1	-1	-1	-1	-1	-1	-1	-1	-1	-1	-1	-1	-1	-1	-1	-1	1	-1	-1	-1	1	-1	-1	-1	-1	-1	-1
1161193|F|0	1	1	-1	-1	-1	1	-1	1	1	1	1	-1	-1	1	1	-1	1	-1	-1	-1	1	1	1	1	1	1	-1	-1	-1	1	1	-1	-1	1	1	-1	1	1	-1	1	1	1	-1	-1	-1	-1	-1	1	1
1096151|F|0--30:G>C	-1	-1	-1	1	1	-1	-1	-1	1	-1	-1	-1	1	-1	-1	-1	-1	1	1	-1	-1	-1	-1	-1	-1	-1	1	1	1	-1	-1	1	1	-1	-1	1	-1	-1	-1	-1	-1	-1	-1	1	1	1	1	-1	-1
1090446|F|0--21:T>C	-1	-1	-1	-1	-1	-1	1	-1	1	-1	-1	1	-1	-1	-1	-1	-1	-1	-1	-1	-1	-1	-1	-1	-1	-1	-1	-1	-1	-1	-1	-1	-1	-1	1	-1	-1	-1	1	-1	-1	-1	1	-1	-1	-1	-1	-1	-1
1083710|F|0--21:C>T	-1	-1	-1	-1	-1	-1	1	-1	1	-1	-1	1	-1	1	-1	-1	-1	-1	-1	-1	-1	-1	-1	-1	-1	-1	-1	-1	-1	-1	-1	-1	-1	-1	-1	-1	-1	-1	1	-1	-1	-1	1	-1	-1	-1	-1	-1	-1
1075806|F|0	-1	-1	1	1	1	-1	1	-1	-1	-1	-1	1	1	-1	-1	1	-1	1	1	1	-1	-1	-1	-1	-1	-1	1	1	1	-1	-1	1	1	-1	-1	1	-1	-1	1	-1	-1	-1	1	1	1	1	1	-1	-1
1070201|F|0--7:G>A	-1	-1	1	-1	-1	-1	1	-1	1	-1	-1	1	-1	-1	-1	1	-1	-1	-1	1	-1	-1	-1	-1	-1	-1	-1	-1	-1	-1	-1	-1	-1	-1	-1	-1	-1	-1	1	-1	-1	-1	1	-1	-1	-1	-1	-1	-1
1037539|F|0	-1	-1	-1	-1	-1	-1	1	-1	1	-1	-1	1	-1	-1	-1	-1	-1	-1	-1	-1	-1	-1	-1	-1	-1	-1	-1	-1	-1	-1	-1	-1	-1	-1	-1	-1	-1	-1	1	-1	-1	-1	1	-1	-1	-1	-1	-1	-1
996514|F|0--41:T>G	1	1	1	1	1	1	1	1	1	1	1	1	1	1	1	1	1	1	1	1	1	1	1	1	1	1	1	1	1	1	1	1	1	1	1	1	1	1	1	1	1	1	1	1	1	1	1	1	1
1283968|F|0	-1	-1	-1	-1	-1	-1	-1	-1	-1	-1	-1	-1	-1	-1	-1	-1	-1	-1	-1	-1	-1	-1	-1	-1	-1	-1	-1	-1	-1	-1	-1	-1	-1	-1	-1	-1	-1	-1	-1	-1	-1	-1	-1	-1	-1	-1	-1	-1	-1
1270278|F|0	1	1	1	1	1	1	1	1	1	1	1	1	1	1	1	1	1	1	1	1	1	1	1	1	1	1	1	1	1	1	1	1	1	1	1	1	1	1	1	1	1	1	1	1	1	1	1	1	1
1250100|F|0	-1	-1	-1	-1	-1	-1	-1	-1	-1	-1	-1	-1	-1	-1	-1	-1	-1	-1	-1	-1	-1	-1	-1	-1	-1	-1	-1	-1	-1	-1	1	-1	-1	-1	-1	-1	1	-1	-1	-1	-1	-1	-1	-1	-1	-1	-1	1	1
1234249|F|0	1	1	-1	-1	-1	1	-1	1	-1	1	1	-1	-1	1	1	-1	1	-1	-1	-1	1	1	1	1	1	1	-1	-1	-1	1	-1	-1	-1	1	1	-1	-1	-1	-1	1	1	1	-1	-1	-1	-1	-1	-1	-1
1233288|F|0	1	1	1	1	1	-1	1	1	-1	1	1	1	1	1	1	1	1	1	1	1	1	1	1	1	1	1	1	1	1	1	1	1	1	1	1	1	1	1	-1	-1	1	-1	-1	1	1	1	1	1	-1
1229770|F|0	1	1	1	1	1	1	-1	1	-1	1	1	-1	1	1	1	1	1	1	1	1	1	1	1	1	1	1	1	1	1	1	1	1	1	1	1	1	1	-1	-1	1	1	1	-1	1	1	1	1	1	1
1204842|F|0--12:A>T	1	1	1	1	1	1	1	1	1	1	1	1	1	1	1	1	1	1	1	1	1	1	1	1	1	1	1	1	1	1	1	1	1	1	1	1	1	1	1	1	1	1	1	1	1	1	1	1	1
1195034|F|0--59:G>T	-1	-1	-1	-1	-1	1	-1	-1	1	-1	-1	-1	-1	-1	-1	-1	-1	-1	-1	-1	-1	-1	-1	-1	-1	-1	-1	-1	-1	-1	-1	-1	-1	-1	-1	-1	-1	-1	-1	1	1	1	-1	-1	-1	-1	-1	-1	1
1166121|F|0	-1	-1	-1	-1	-1	-1	-1	-1	-1	-1	-1	-1	-1	-1	-1	-1	-1	-1	-1	-1	-1	-1	-1	-1	-1	-1	-1	-1	-1	-1	-1	-1	-1	-1	-1	-1	-1	-1	-1	-1	-1	-1	-1	-1	-1	-1	-1	-1	-1
1163107|F|0	-1	-1	-1	-1	-1	1	-1	-1	1	-1	-1	-1	-1	-1	-1	-1	-1	-1	-1	-1	-1	-1	-1	-1	-1	-1	-1	-1	-1	-1	-1	-1	-1	-1	-1	-1	-1	-1	-1	-1	-1	-1	-1	-1	-1	-1	-1	-1	1
1154695|F|0--67:C>T	1	1	1	1	1	1	1	1	1	1	1	1	1	1	1	1	1	1	1	1	1	1	1	1	1	1	1	1	1	1	1	1	1	1	1	1	1	1	1	1	1	1	1	1	1	1	1	1	1
1126009|F|0--10:G>A	1	1	1	1	1	-1	1	1	-1	1	1	1	1	1	1	1	1	1	1	1	1	1	1	1	1	1	1	1	1	1	1	1	1	1	1	1	1	1	1	-1	1	1	1	1	1	1	1	1	-1
1122310|F|0	-1	-1	-1	-1	-1	1	-1	-1	1	-1	-1	-1	-1	-1	-1	-1	-1	-1	-1	-1	-1	-1	-1	-1	-1	-1	-1	-1	-1	-1	-1	-1	-1	-1	-1	-1	-1	-1	-1	1	-1	1	-1	-1	-1	-1	-1	-1	1
1121362|F|0--17:G>A	1	1	1	1	1	1	1	1	1	1	1	1	1	1	1	1	1	1	1	1	1	1	1	1	1	1	1	1	1	1	1	1	1	1	1	1	1	1	1	1	1	1	1	1	1	1	1	1	1
1120539|F|0--8:T>A	1	-1	1	-1	1	1	1	1	1	-1	-1	1	1	1	1	1	-1	-1	1	1	-1	-1	-1	1	-1	1	1	1	1	-1	1	1	-1	-1	-1	1	1	1	-1	-1	-1	-1	-1	1	1	1	1	1	1
1118666|F|0	1	1	1	-1	-1	-1	-1	1	-1	1	1	-1	-1	1	1	1	1	-1	-1	1	1	1	1	1	1	1	-1	-1	-1	1	-1	-1	1	1	1	-1	-1	-1	-1	-1	-1	-1	-1	-1	-1	-1	1	1	1
1118168|F|0	-1	-1	-1	-1	-1	1	-1	-1	1	-1	-1	-1	-1	-1	-1	-1	-1	-1	-1	-1	-1	-1	-1	-1	-1	-1	-1	-1	-1	-1	-1	-1	-1	-1	-1	-1	-1	-1	-1	1	-1	1	-1	-1	-1	-1	-1	-1	1
1114401|F|0	-1	-1	-1	-1	-1	-1	-1	-1	-1	-1	-1	-1	-1	-1	-1	-1	-1	-1	-1	-1	-1	-1	-1	-1	-1	-1	-1	-1	-1	-1	-1	-1	-1	-1	-1	-1	-1	-1	-1	-1	-1	-1	-1	-1	-1	-1	-1	1	1
1114138|F|0--57:G>A	1	1	1	1	1	1	-1	1	1	1	1	-1	1	1	1	1	1	1	1	1	1	1	1	1	1	1	1	1	1	1	1	1	1	1	1	1	1	1	1	1	1	1	1	1	1	1	1	1	1
1110367|F|0--68:T>C	1	1	1	1	1	1	1	1	1	1	1	1	1	1	1	1	1	1	1	1	1	1	1	1	1	1	1	1	1	1	1	1	1	1	1	1	1	1	1	1	1	1	1	1	1	1	1	-1	-1
1107392|F|0	-1	1	-1	1	-1	-1	1	-1	-1	1	1	1	-1	-1	1	-1	1	1	-1	-1	1	1	1	-1	1	-1	-1	-1	-1	1	1	-1	1	1	1	-1	1	1	1	-1	1	-1	1	-1	-1	-1	-1	1	-1
1107071|F|0--54:T>C	1	1	1	1	1	1	1	1	1	1	1	1	1	1	1	1	1	1	1	1	1	1	1	1	1	1	1	1	1	1	1	1	1	1	1	1	1	1	-1	1	1	1	-1	1	1	1	1	-1	-1
1106437|F|0--18:T>G	1	1	1	1	1	-1	1	1	1	1	1	1	1	1	1	1	1	1	1	1	1	1	1	1	1	1	1	1	1	1	-1	1	1	1	1	1	-1	1	1	-1	-1	-1	1	1	1	1	1	-1	-1
1102719|F|0	1	1	1	1	1	1	1	1	1	1	1	1	1	1	1	1	1	1	1	1	1	1	1	1	1	1	1	1	1	1	1	1	1	1	1	1	1	1	1	1	1	1	1	1	1	1	1	1	1
1102364|F|0	1	1	1	1	1	1	1	1	1	1	1	1	1	1	1	1	1	1	1	1	1	1	1	1	1	1	1	1	1	1	1	1	1	1	1	1	1	1	1	1	1	1	1	1	1	1	1	-1	-1
1092495|F|0--53:G>A	1	1	1	1	1	1	1	1	1	1	1	1	1	1	1	1	1	1	1	1	1	1	1	1	1	1	1	1	1	1	1	1	1	1	1	1	1	1	-1	1	1	1	-1	1	1	1	1	-1	-1
1091776|F|0--42:C>G	1	-1	1	-1	1	1	-1	1	1	-1	-1	-1	1	1	-1	1	-1	-1	1	1	-1	-1	-1	1	-1	1	1	1	1	-1	1	1	-1	-1	-1	1	1	1	1	-1	-1	-1	1	1	1	1	1	-1	-1
1091276|F|0	-1	-1	-1	-1	-1	-1	-1	-1	1	-1	-1	-1	-1	-1	-1	-1	-1	-1	-1	-1	-1	-1	-1	-1	-1	-1	-1	-1	-1	-1	-1	-1	-1	-1	-1	-1	-1	-1	-1	-1	-1	-1	-1	-1	-1	-1	-1	-1	-1
1084904|F|0--6:G>A	1	1	1	1	1	-1	1	1	1	1	1	1	1	1	1	1	1	1	1	1	1	1	1	1	1	1	1	1	1	1	-1	1	1	1	1	1	-1	1	1	-1	-1	-1	1	1	1	1	1	-1	-1
1084681|F|0--61:T>C	1	1	1	1	1	1	1	1	1	1	1	1	1	1	1	1	1	1	1	1	1	1	1	1	1	1	1	1	1	1	1	1	1	1	1	1	1	1	1	1	1	1	1	1	1	1	1	1	1
1079807|F|0--40:G>T	-1	-1	-1	-1	-1	1	-1	-1	1	-1	-1	-1	-1	-1	-1	-1	-1	-1	-1	-1	-1	-1	-1	-1	-1	-1	-1	-1	-1	-1	-1	-1	-1	-1	-1	-1	-1	-1	-1	1	-1	1	-1	-1	-1	-1	-1	-1	1
1072553|F|0--41:G>A	-1	-1	-1	-1	-1	1	-1	-1	1	-1	-1	-1	-1	-1	-1	-1	-1	-1	-1	-1	-1	-1	-1	-1	-1	-1	-1	-1	-1	-1	-1	-1	-1	-1	-1	-1	-1	1	-1	1	1	1	-1	-1	-1	1	-1	-1	1
1072431|F|0--36:G>A	1	1	1	1	1	1	1	1	1	1	1	1	1	1	1	1	1	1	1	1	1	1	1	1	1	1	1	1	1	1	1	1	1	1	1	1	1	1	1	1	1	1	1	1	1	1	1	1	1
1068936|F|0--32:G>T	1	1	1	1	1	1	1	1	1	1	1	1	1	1	1	1	1	1	1	1	1	1	1	1	1	1	1	1	1	1	1	1	1	1	1	1	1	1	1	1	1	1	1	1	1	1	1	1	1
1067126|F|0--62:A>G	1	1	1	1	1	1	1	1	1	1	1	1	1	1	1	1	1	1	1	1	1	1	1	1	1	1	1	1	1	1	1	1	1	1	1	1	1	1	1	1	1	1	1	1	1	1	1	1	1
1058706|F|0--58:C>T	1	1	1	1	1	1	1	1	1	1	1	1	1	1	1	1	1	1	1	1	1	1	1	1	1	1	1	1	1	1	1	1	1	1	1	1	1	1	1	1	1	1	1	1	1	1	1	1	1
1054006|F|0	1	1	-1	-1	1	-1	-1	1	-1	1	1	-1	1	1	1	1	1	1	1	1	1	1	1	1	1	1	-1	1	1	1	1	1	1	1	1	1	1	1	-1	-1	-1	-1	-1	1	1	1	1	1	1
1052925|F|0--60:A>G	1	1	1	1	1	1	1	1	1	1	1	1	1	1	1	1	1	1	1	1	1	1	1	1	1	1	1	1	1	1	1	1	1	1	1	1	1	1	1	1	1	1	1	1	1	1	1	1	1
985387|F|0--8:C>T	-1	-1	-1	-1	-1	1	-1	-1	1	-1	-1	-1	-1	-1	-1	-1	-1	-1	-1	-1	-1	-1	-1	-1	-1	-1	-1	-1	-1	-1	-1	-1	-1	-1	-1	-1	-1	-1	-1	1	1	1	-1	-1	-1	-1	-1	-1	1
984849|F|0--45:C>G	1	1	1	1	1	1	1	1	1	1	1	1	1	1	1	1	1	1	1	1	1	1	1	1	1	1	1	1	1	1	1	1	1	1	1	1	1	1	1	1	1	1	1	1	1	1	1	1	1
981048|F|0	1	-1	1	-1	1	1	-1	1	1	-1	-1	-1	1	1	-1	1	-1	-1	1	1	-1	-1	-1	1	-1	1	1	1	1	-1	1	1	-1	-1	-1	1	1	1	-1	-1	-1	-1	-1	1	1	1	1	-1	-1
980716|F|0--55:C>G	1	1	1	1	1	1	1	1	1	1	1	1	1	1	1	1	1	1	1	1	1	1	1	1	1	1	1	1	1	1	1	1	1	1	1	1	1	1	1	1	1	1	1	1	1	1	1	1	1
977285|F|0	-1	-1	1	1	1	-1	1	-1	1	-1	-1	1	1	-1	-1	1	-1	1	1	1	-1	-1	-1	-1	-1	-1	1	1	1	-1	1	1	1	-1	-1	1	1	1	1	-1	-1	-1	1	1	1	1	1	1	1
1378313|F|0	-1	-1	-1	-1	-1	-1	-1	-1	-1	-1	-1	-1	-1	-1	-1	-1	-1	-1	-1	-1	-1	-1	-1	-1	-1	-1	-1	-1	-1	-1	-1	-1	-1	-1	-1	-1	-1	-1	-1	-1	-1	-1	-1	-1	-1	-1	-1	-1	-1
1262919|F|0	-1	-1	-1	-1	-1	-1	-1	-1	-1	-1	-1	-1	-1	-1	-1	-1	-1	-1	-1	-1	-1	-1	-1	-1	-1	-1	-1	-1	-1	-1	-1	-1	-1	-1	-1	-1	-1	-1	-1	-1	-1	-1	-1	-1	-1	-1	-1	-1	-1
1230835|F|0--45:A>G	-1	-1	-1	-1	-1	1	-1	-1	1	-1	-1	-1	-1	-1	-1	-1	-1	-1	-1	-1	-1	-1	-1	-1	-1	-1	-1	-1	-1	-1	1	-1	-1	-1	-1	-1	1	-1	-1	-1	-1	-1	-1	-1	-1	-1	-1	1	1
1225153|F|0--55:C>T	1	1	1	1	1	-1	1	1	-1	1	1	1	1	1	1	1	1	1	1	1	1	1	1	1	1	1	1	1	1	1	-1	1	1	1	1	1	-1	1	1	1	1	1	1	1	1	1	1	-1	-1
1224579|F|0--62:T>C	-1	-1	-1	-1	-1	1	-1	-1	1	-1	-1	-1	-1	-1	-1	-1	-1	-1	-1	-1	-1	-1	-1	-1	-1	-1	-1	-1	-1	-1	1	-1	-1	-1	-1	-1	1	-1	-1	-1	-1	-1	1	-1	-1	-1	-1	1	1
1118663|F|0--44:T>A	1	1	1	1	1	1	-1	1	1	1	1	-1	1	1	1	1	1	1	1	1	1	1	1	1	1	1	1	1	1	1	1	1	1	1	1	1	1	1	1	-1	-1	-1	1	1	1	1	1	1	1
1097415|F|0	1	1	1	1	1	1	1	1	1	1	1	1	1	1	1	1	1	1	1	1	1	1	1	1	1	1	1	1	1	1	1	1	1	1	1	1	1	-1	1	-1	-1	-1	1	1	1	1	1	1	1
1095403|F|0	-1	-1	-1	-1	-1	1	-1	-1	1	-1	-1	-1	-1	-1	-1	-1	-1	-1	-1	-1	-1	-1	-1	-1	-1	-1	-1	-1	-1	-1	1	-1	-1	-1	-1	-1	1	-1	-1	-1	-1	-1	-1	-1	-1	-1	-1	1	1
1094571|F|0	1	1	1	1	1	-1	1	1	-1	1	1	1	1	1	1	1	1	1	1	1	1	1	1	1	1	1	1	1	1	1	-1	1	1	1	1	1	-1	1	1	1	1	1	1	1	1	1	1	-1	-1
1091634|F|0	1	1	1	1	1	1	1	1	1	1	1	1	1	1	1	1	1	1	1	1	1	1	1	1	1	1	1	1	1	1	1	1	1	1	1	1	1	1	1	1	1	1	1	1	1	1	1	1	-1
1254240|F|0	-1	-1	-1	-1	-1	-1	-1	-1	1	-1	-1	-1	-1	-1	-1	-1	-1	-1	-1	-1	-1	-1	-1	-1	-1	-1	-1	-1	-1	-1	-1	-1	-1	-1	-1	-1	-1	-1	-1	-1	-1	-1	-1	-1	-1	-1	-1	-1	-1
1127645|F|0	1	1	1	1	1	-1	1	1	-1	1	1	1	1	1	1	1	1	1	1	1	1	1	1	1	1	1	1	1	1	1	1	1	1	1	1	1	1	1	1	1	1	1	1	1	1	1	1	1	1
978166|F|0	-1	-1	-1	-1	-1	-1	-1	-1	-1	-1	-1	-1	-1	-1	-1	-1	-1	-1	-1	-1	-1	1	-1	-1	1	-1	-1	-1	-1	1	-1	-1	1	-1	-1	-1	-1	-1	1	-1	-1	-1	1	-1	-1	-1	-1	-1	-1
1117435|F|0	1	1	1	1	1	-1	-1	1	1	1	1	-1	1	1	1	1	1	1	1	1	1	1	1	1	1	1	1	1	1	1	-1	1	1	1	1	1	-1	-1	-1	1	1	-1	-1	1	1	1	1	1	1
1278029|F|0--24:G>A	1	1	1	1	1	1	1	1	-1	1	1	1	-1	1	1	-1	1	1	-1	1	1	1	1	1	1	1	-1	1	1	1	1	-1	1	1	1	-1	1	1	1	-1	-1	-1	1	1	-1	-1	-1	1	-1
1254036|F|0	-1	-1	-1	-1	-1	-1	1	-1	-1	-1	-1	1	-1	-1	-1	-1	-1	-1	-1	-1	-1	-1	-1	-1	-1	-1	-1	-1	-1	-1	1	-1	-1	-1	-1	-1	1	1	1	-1	-1	1	1	-1	-1	-1	-1	-1	-1
1241846|F|0	1	1	1	1	1	-1	-1	1	1	1	1	-1	1	1	1	1	1	1	1	1	1	1	1	1	1	1	1	1	1	1	-1	1	-1	1	1	1	-1	-1	-1	1	1	-1	-1	1	1	1	1	1	1
1234002|F|0	1	1	1	1	1	-1	-1	1	1	1	1	-1	1	1	1	1	1	1	1	1	1	1	1	1	1	1	1	1	1	1	-1	1	1	1	1	1	-1	-1	-1	1	1	-1	-1	1	1	1	1	1	1
1233376|F|0	1	1	1	1	1	-1	-1	1	-1	1	1	-1	1	1	1	1	1	1	1	1	1	1	1	1	1	1	1	1	1	1	1	1	1	1	1	1	-1	-1	-1	-1	-1	-1	-1	1	1	1	1	1	-1
1228193|F|0--19:T>C	1	1	1	1	1	1	1	1	1	1	1	1	1	1	1	1	1	1	1	1	1	1	1	1	1	1	1	1	1	1	1	1	1	1	1	1	1	1	1	1	1	1	1	1	1	1	1	1	1
1127943|F|0--64:A>G	1	1	1	1	1	1	1	1	-1	1	1	1	1	1	1	1	1	1	1	1	1	1	1	1	1	1	1	1	1	1	1	1	1	1	1	1	1	1	1	1	1	1	1	1	1	1	1	1	1
1127877|F|0--52:T>C	1	1	1	1	1	1	-1	1	1	1	1	-1	1	1	1	1	1	1	1	1	1	1	1	1	1	1	1	1	1	1	-1	1	1	1	1	1	-1	-1	-1	1	1	-1	-1	1	1	1	1	1	1
1127049|F|0--20:T>C	1	1	1	1	1	1	-1	1	1	1	1	-1	1	1	1	1	1	1	1	1	1	1	1	1	1	1	1	1	1	1	-1	1	1	1	1	1	-1	-1	-1	1	1	-1	-1	1	1	1	1	1	1
1125759|F|0--23:G>A	1	1	1	1	1	1	-1	1	1	1	1	-1	1	1	1	1	1	1	1	1	1	1	1	1	1	1	1	1	1	1	-1	1	1	1	1	1	-1	-1	-1	1	1	-1	-1	1	1	1	1	1	1
1107111|F|0--62:T>C	1	1	1	1	1	1	1	1	1	1	1	1	1	1	1	1	1	1	1	1	1	1	1	1	1	1	1	1	1	1	1	1	1	1	1	1	1	1	1	1	1	1	1	1	1	1	1	1	1
1101682|F|0--30:G>A	1	1	1	1	1	1	1	1	1	1	1	1	1	1	1	1	1	1	1	1	1	1	1	1	1	1	1	1	1	1	1	1	1	1	1	1	1	1	1	1	1	1	1	1	1	1	1	1	1
1083601|F|0--54:G>C	-1	-1	-1	-1	-1	-1	-1	-1	-1	-1	-1	-1	-1	-1	-1	-1	-1	-1	-1	-1	-1	-1	-1	-1	-1	-1	-1	-1	-1	-1	-1	-1	-1	-1	-1	-1	-1	-1	-1	1	1	1	-1	-1	-1	-1	-1	-1	1
100000190|F|0	1	1	-1	1	1	1	1	-1	1	1	1	1	1	-1	1	1	-1	1	-1	1	1	1	1	1	1	1	1	-1	-1	1	1	1	1	1	1	1	1	1	1	1	1	1	-1	1	1	1	1	1	1
1768711|F|0	-1	-1	-1	-1	-1	-1	-1	-1	-1	-1	-1	-1	-1	-1	-1	-1	-1	-1	-1	-1	-1	-1	-1	-1	-1	-1	-1	-1	-1	-1	-1	-1	-1	-1	-1	-1	-1	-1	-1	-1	-1	-1	-1	-1	-1	-1	-1	-1	-1
1383928|F|0--17:C>A	1	1	1	1	1	1	-1	1	-1	1	1	-1	1	1	1	1	1	1	1	1	1	1	1	1	1	1	1	1	1	1	-1	1	1	1	1	1	-1	-1	-1	-1	-1	-1	-1	1	1	1	1	1	1
1300788|F|0	-1	-1	-1	-1	-1	-1	-1	-1	1	-1	-1	-1	-1	-1	-1	-1	-1	-1	-1	-1	-1	-1	-1	-1	-1	-1	-1	-1	-1	-1	-1	-1	-1	-1	-1	-1	-1	-1	1	-1	1	1	1	-1	-1	-1	1	-1	-1
1254362|F|0	-1	-1	-1	-1	-1	-1	-1	-1	-1	-1	-1	-1	-1	-1	-1	-1	-1	-1	-1	-1	-1	-1	-1	-1	-1	-1	-1	-1	-1	-1	-1	-1	-1	-1	-1	-1	-1	-1	1	-1	-1	-1	1	-1	-1	-1	-1	-1	-1
1242175|F|0--64:G>A	1	1	1	1	1	1	1	1	1	1	1	1	1	1	1	1	1	1	1	1	1	1	1	1	1	1	1	1	1	1	1	1	1	1	1	1	1	1	1	1	1	1	1	1	1	1	1	1	1
1234879|F|0--6:T>C	1	1	1	1	1	1	-1	1	1	1	1	-1	1	1	1	1	1	1	1	1	1	1	1	1	1	1	1	1	1	1	-1	1	1	1	1	1	-1	-1	-1	-1	-1	-1	-1	1	1	1	1	1	-1
1233661|F|0--18:G>C	-1	-1	-1	-1	-1	-1	1	-1	1	-1	-1	1	-1	-1	-1	-1	-1	-1	-1	-1	-1	-1	-1	-1	-1	-1	-1	-1	-1	-1	1	-1	-1	-1	-1	-1	1	1	1	1	1	1	1	-1	-1	-1	-1	-1	-1
1228175|F|0--41:C>T	1	1	1	1	1	1	1	1	1	1	1	1	1	1	1	1	1	1	1	1	1	1	1	1	1	1	1	1	1	1	1	1	1	1	1	1	1	1	1	1	1	1	1	1	1	1	1	1	1
1228157|F|0	-1	-1	-1	-1	-1	-1	1	-1	1	-1	-1	1	1	-1	-1	1	-1	-1	1	-1	-1	-1	-1	-1	-1	-1	1	-1	-1	-1	1	1	-1	-1	-1	1	1	1	1	1	1	1	1	-1	1	1	1	-1	-1
1228074|F|0--35:A>G	-1	-1	-1	-1	-1	-1	-1	-1	1	-1	-1	-1	-1	-1	-1	-1	-1	-1	-1	-1	-1	-1	-1	-1	-1	-1	-1	-1	-1	-1	1	-1	-1	-1	-1	-1	-1	1	1	1	1	1	1	-1	-1	-1	-1	-1	-1
1228034|F|0	1	1	1	1	1	-1	1	1	1	1	1	1	1	1	1	1	1	1	1	1	1	1	1	1	1	1	1	1	1	1	1	1	1	1	1	1	1	1	1	1	1	1	1	1	1	1	1	1	1
1169430|F|0--59:G>C	1	1	1	1	1	1	1	1	1	1	1	1	1	1	1	1	1	1	1	1	1	1	1	1	1	1	1	1	1	1	1	1	1	1	1	1	1	1	1	1	1	1	1	1	1	1	1	1	1
1113843|F|0	1	1	1	1	1	1	1	1	1	1	1	1	1	1	1	1	1	1	1	1	1	1	1	1	1	1	1	1	1	1	1	1	1	1	1	1	1	1	1	1	1	1	1	1	1	1	1	1	1
1100646|F|0--23:A>G	1	1	1	1	1	1	1	1	-1	1	1	-1	1	1	1	1	1	1	1	1	1	1	1	1	1	1	1	1	1	1	-1	1	1	1	1	1	-1	-1	1	-1	-1	-1	1	1	1	1	1	1	1
1097175|F|0--59:T>G	-1	-1	-1	-1	-1	-1	-1	-1	-1	-1	-1	-1	-1	-1	-1	-1	-1	-1	-1	-1	-1	-1	-1	-1	-1	-1	-1	-1	-1	-1	-1	-1	-1	-1	-1	-1	-1	-1	-1	-1	-1	-1	-1	-1	-1	-1	-1	-1	-1
1093246|F|0--60:C>T	-1	-1	-1	-1	-1	-1	-1	-1	-1	-1	-1	-1	-1	-1	-1	-1	-1	-1	-1	-1	-1	-1	-1	-1	-1	-1	-1	-1	-1	-1	-1	-1	-1	-1	-1	-1	-1	-1	-1	-1	-1	-1	-1	-1	-1	-1	-1	-1	-1
1082836|F|0--53:A>G	-1	-1	-1	-1	-1	1	1	-1	1	-1	-1	1	1	-1	-1	1	-1	-1	1	1	-1	-1	-1	-1	-1	-1	1	-1	-1	-1	1	1	-1	-1	-1	1	1	1	1	1	1	1	1	-1	1	1	1	-1	1
1073535|F|0--41:G>T	-1	-1	-1	-1	-1	1	1	-1	1	-1	-1	1	1	-1	-1	1	-1	-1	1	1	-1	-1	-1	-1	-1	-1	1	-1	-1	-1	1	1	-1	-1	-1	1	1	1	-1	1	1	1	-1	-1	1	1	1	-1	1
978091|F|0	-1	-1	-1	-1	-1	1	1	-1	1	-1	-1	1	-1	-1	-1	-1	-1	-1	-1	-1	-1	-1	-1	-1	-1	-1	-1	-1	-1	-1	1	-1	-1	-1	-1	-1	1	1	-1	1	1	1	-1	-1	-1	-1	-1	-1	1
100000129|F|0	1	1	1	1	1	1	1	1	1	1	1	1	1	1	1	1	1	1	1	1	1	1	1	1	1	1	1	1	1	1	1	1	1	1	1	1	1	1	1	1	1	1	1	1	1	1	1	1	1
1229293|F|0--20:A>T	-1	-1	-1	-1	-1	-1	-1	-1	1	-1	-1	-1	-1	-1	-1	-1	-1	-1	-1	-1	-1	-1	-1	-1	-1	-1	-1	-1	-1	-1	-1	-1	-1	-1	-1	-1	-1	-1	1	-1	-1	-1	1	-1	-1	-1	-1	-1	-1
1185859|F|0	1	1	1	1	1	1	1	1	-1	1	1	1	1	1	1	1	1	1	1	1	1	1	1	1	1	1	1	1	1	1	1	1	1	1	1	1	1	1	-1	1	1	1	-1	1	1	1	1	1	1
1161803|F|0--39:A>G	1	1	1	1	1	-1	1	1	-1	1	1	1	1	1	1	1	1	1	1	1	1	1	1	1	1	1	1	1	1	1	-1	1	1	1	1	1	-1	-1	1	1	1	-1	1	1	1	1	1	1	1
1132751|F|0--32:G>C	-1	-1	-1	-1	-1	1	-1	-1	1	-1	-1	-1	-1	-1	-1	-1	-1	-1	-1	-1	-1	-1	-1	-1	-1	-1	-1	-1	-1	-1	-1	-1	-1	-1	-1	-1	-1	-1	1	-1	-1	-1	1	-1	-1	-1	-1	-1	-1
1130396|F|0	1	1	1	1	1	1	-1	1	1	1	1	-1	1	-1	1	1	1	1	1	1	1	1	1	1	1	1	1	1	1	1	1	1	1	1	1	1	1	1	1	1	-1	1	1	1	1	1	-1	-1	1
1125933|F|0--57:C>A	1	1	1	1	1	-1	1	1	-1	1	1	1	1	1	1	1	1	1	1	1	1	1	1	1	1	1	1	1	1	1	-1	1	1	1	1	1	-1	-1	1	1	1	-1	1	1	1	1	1	1	1
1107918|F|0--45:C>T	1	1	1	1	1	1	1	1	1	1	1	1	1	1	1	1	1	1	1	1	1	1	1	1	1	1	1	1	1	1	1	1	1	1	1	1	1	1	1	1	1	1	1	1	1	1	1	1	1
1105233|F|0	1	1	1	1	1	-1	1	1	-1	1	1	1	1	1	1	1	1	1	1	1	1	1	1	1	1	1	1	1	1	1	-1	1	1	1	1	1	-1	-1	1	1	1	-1	1	1	1	1	1	1	1
1090024|F|0	1	1	1	1	1	-1	1	1	-1	1	1	1	1	1	1	1	1	1	1	1	1	1	1	1	1	1	1	1	1	1	-1	1	1	1	1	1	-1	-1	1	1	1	-1	1	1	1	1	1	1	1
983689|F|0	-1	-1	-1	-1	-1	-1	-1	-1	1	-1	-1	-1	-1	-1	-1	-1	-1	-1	-1	-1	-1	-1	-1	-1	-1	-1	-1	-1	-1	-1	-1	-1	-1	-1	-1	-1	-1	-1	1	-1	-1	-1	1	-1	-1	-1	-1	-1	-1
1232975|F|0	1	1	1	1	1	1	-1	1	1	1	1	-1	1	1	1	1	1	1	1	1	1	1	1	1	1	1	1	1	1	1	1	1	1	1	1	1	1	1	-1	-1	-1	1	-1	1	1	1	1	1	1
1264238|F|0--36:T>C	1	1	1	1	1	1	1	1	1	1	1	1	1	-1	1	1	1	1	1	1	1	-1	1	1	-1	1	1	1	1	1	1	1	1	1	-1	1	-1	1	1	-1	1	-1	1	1	1	1	1	-1	1
1152718|F|0--56:G>A	1	1	1	1	1	1	1	1	1	1	1	1	1	1	1	1	1	1	1	1	1	1	1	1	1	1	1	1	1	1	1	1	1	1	1	1	1	1	1	1	1	1	1	1	1	1	1	1	1
1061649|F|0	-1	1	-1	-1	-1	-1	-1	-1	1	-1	1	-1	-1	-1	-1	-1	-1	-1	-1	-1	-1	1	1	-1	1	1	-1	-1	-1	1	-1	-1	-1	1	1	-1	1	-1	1	1	-1	1	1	-1	-1	-1	-1	1	-1
1403142|F|0	-1	-1	-1	-1	-1	-1	1	-1	-1	-1	-1	1	1	1	-1	-1	-1	-1	-1	-1	-1	-1	-1	-1	-1	-1	-1	-1	-1	-1	-1	-1	-1	-1	-1	-1	-1	1	-1	-1	-1	-1	-1	-1	-1	-1	1	-1	-1
1256945|F|0--55:C>A	-1	-1	-1	-1	-1	1	-1	-1	-1	-1	-1	-1	-1	-1	-1	-1	-1	-1	-1	-1	-1	-1	-1	-1	-1	-1	-1	-1	-1	-1	-1	-1	-1	-1	-1	-1	-1	-1	1	-1	-1	-1	1	-1	-1	-1	-1	-1	-1
1254268|F|0	-1	-1	1	-1	1	-1	1	-1	-1	1	-1	1	1	1	1	-1	1	-1	-1	-1	1	1	-1	1	1	-1	-1	1	1	-1	1	-1	1	-1	-1	-1	1	-1	-1	-1	1	-1	-1	1	-1	-1	1	-1	-1
1228063|F|0	1	1	1	1	1	-1	1	1	1	1	1	1	1	1	1	1	1	1	1	1	1	1	1	1	1	1	1	1	1	1	1	1	1	1	1	1	1	1	-1	1	1	1	-1	1	1	1	1	1	1
1159439|F|0	-1	-1	1	-1	1	-1	-1	-1	-1	1	-1	-1	-1	-1	1	-1	1	-1	-1	-1	1	-1	-1	1	-1	-1	-1	1	1	-1	1	-1	1	-1	-1	-1	1	-1	-1	-1	1	-1	-1	1	-1	-1	1	-1	-1
1155160|F|0--59:G>A	1	1	1	1	1	1	1	1	1	1	1	1	1	1	1	1	1	1	1	1	1	1	1	1	1	1	1	1	1	1	1	1	1	1	1	1	1	1	1	1	1	1	1	1	1	1	1	1	1
1113956|F|0	1	1	1	1	1	-1	-1	1	-1	1	1	-1	-1	-1	1	1	1	1	1	1	1	1	1	1	1	1	1	1	1	1	1	1	1	1	1	1	-1	-1	-1	1	1	1	-1	1	1	1	-1	1	1
1102666|F|0	1	1	1	1	1	1	-1	1	1	1	1	-1	-1	-1	1	1	1	1	1	1	1	-1	1	1	-1	1	1	1	1	1	1	1	1	1	1	1	1	-1	-1	1	1	1	-1	1	1	1	1	1	1
1072596|F|0	1	1	1	1	1	1	-1	1	1	1	1	-1	-1	-1	1	1	1	1	1	1	1	-1	1	1	-1	1	1	1	1	1	1	1	1	1	1	1	1	-1	1	1	1	1	1	1	1	1	1	1	1
1071797|F|0	1	1	1	1	1	1	1	1	1	1	1	1	1	1	1	1	1	1	1	1	1	1	1	1	1	1	1	1	1	1	1	1	1	1	1	1	1	1	1	1	1	1	1	1	1	1	1	1	1
1065375|F|0	-1	-1	-1	-1	-1	1	-1	-1	-1	-1	-1	-1	-1	-1	-1	-1	-1	-1	-1	-1	-1	-1	-1	-1	-1	-1	-1	-1	-1	-1	-1	-1	-1	-1	-1	-1	-1	-1	1	-1	-1	-1	1	-1	-1	-1	-1	-1	-1
1063170|F|0	1	1	1	1	1	1	1	1	1	1	1	1	1	1	1	1	1	1	1	1	1	-1	1	1	-1	1	1	1	1	1	1	1	1	1	1	1	1	1	1	1	1	1	1	1	1	1	1	1	1
1026993|F|0	1	1	1	1	1	-1	1	1	1	1	1	1	1	1	1	1	1	1	1	1	1	1	1	1	1	1	1	1	1	1	1	1	1	1	1	1	1	1	1	1	1	1	1	1	1	1	1	1	1
1379634|F|0--35:T>C	-1	-1	1	1	1	-1	1	1	1	1	-1	1	1	1	1	-1	1	1	-1	-1	1	1	-1	1	1	-1	-1	1	1	1	1	-1	1	1	1	-1	-1	-1	-1	-1	1	-1	-1	1	-1	-1	-1	-1	-1
1366134|F|0	1	1	1	1	1	-1	1	1	1	1	1	1	1	1	1	1	1	1	1	1	1	1	1	1	1	1	1	1	1	1	1	1	1	1	1	1	1	1	1	1	1	1	1	1	1	1	1	1	1
1245237|F|0--43:G>C	-1	-1	-1	1	-1	-1	-1	-1	1	-1	-1	-1	-1	-1	-1	-1	-1	-1	-1	-1	-1	1	-1	-1	1	-1	-1	-1	-1	-1	1	-1	-1	-1	-1	-1	1	-1	1	1	-1	-1	1	-1	-1	-1	1	-1	-1
1235532|F|0	-1	-1	-1	-1	-1	-1	-1	-1	1	-1	-1	-1	-1	-1	-1	-1	-1	-1	-1	-1	-1	1	-1	-1	1	-1	-1	-1	-1	-1	1	-1	-1	-1	-1	-1	-1	-1	-1	1	-1	-1	-1	-1	-1	-1	-1	-1	-1
1233322|F|0	-1	-1	-1	-1	-1	-1	-1	-1	1	-1	-1	-1	-1	-1	-1	-1	-1	-1	-1	-1	-1	1	-1	-1	1	-1	-1	-1	-1	-1	1	-1	-1	-1	-1	-1	-1	-1	-1	1	-1	-1	-1	-1	-1	-1	-1	-1	-1
1233206|F|0	-1	-1	-1	-1	-1	-1	-1	-1	1	-1	-1	-1	-1	-1	-1	-1	-1	-1	-1	-1	-1	1	-1	-1	1	-1	-1	-1	-1	-1	1	-1	-1	-1	-1	-1	-1	-1	-1	1	-1	-1	-1	-1	-1	-1	-1	-1	-1
1233181|F|0	-1	-1	-1	-1	-1	-1	-1	-1	1	-1	-1	-1	-1	-1	-1	-1	-1	-1	-1	-1	-1	1	-1	-1	1	-1	-1	-1	-1	-1	1	-1	-1	-1	-1	-1	-1	-1	-1	1	-1	-1	-1	-1	-1	-1	-1	-1	-1
1221834|F|0--55:G>C	1	1	1	1	1	-1	1	1	-1	1	1	1	-1	-1	1	1	1	1	1	1	1	-1	1	1	-1	1	1	1	1	1	1	1	1	1	1	1	1	1	1	1	1	1	1	1	1	1	1	1	1
1198924|F|0	-1	-1	-1	1	-1	-1	-1	-1	1	-1	-1	-1	-1	1	-1	-1	-1	-1	-1	-1	-1	1	-1	-1	-1	-1	-1	-1	-1	-1	1	-1	-1	-1	-1	-1	1	-1	-1	1	-1	-1	-1	-1	-1	-1	1	-1	-1
1166235|F|0--44:A>T	-1	-1	-1	-1	-1	-1	-1	-1	-1	-1	-1	-1	-1	-1	-1	-1	-1	-1	-1	-1	-1	-1	-1	-1	-1	-1	-1	-1	-1	-1	-1	-1	1	-1	-1	-1	-1	-1	-1	-1	-1	-1	-1	-1	-1	-1	-1	-1	-1
1151113|F|0	-1	-1	-1	-1	-1	1	-1	-1	-1	-1	-1	-1	-1	-1	-1	-1	-1	-1	-1	-1	-1	-1	-1	-1	-1	-1	-1	-1	-1	-1	-1	-1	-1	-1	-1	-1	-1	-1	-1	-1	-1	-1	-1	-1	-1	-1	-1	-1	-1
1145178|F|0--59:T>C	-1	-1	-1	1	-1	-1	-1	-1	1	-1	-1	-1	-1	1	-1	-1	-1	-1	-1	-1	-1	1	-1	-1	-1	-1	-1	-1	-1	-1	1	-1	-1	-1	-1	-1	1	-1	-1	-1	-1	-1	-1	-1	-1	-1	1	-1	-1
1120201|F|0	-1	-1	-1	-1	-1	1	-1	-1	-1	-1	-1	-1	-1	-1	-1	-1	-1	-1	-1	-1	-1	-1	-1	-1	-1	-1	-1	-1	-1	-1	-1	-1	-1	-1	-1	-1	-1	-1	-1	-1	-1	-1	-1	-1	-1	-1	-1	-1	-1
1115613|F|0	1	1	1	1	1	1	1	1	-1	1	1	1	1	1	1	1	1	1	1	1	1	-1	1	1	-1	1	1	1	1	1	-1	1	1	1	1	1	1	1	1	-1	1	1	1	1	1	1	1	1	1
1102511|F|0	-1	-1	-1	1	-1	-1	1	1	1	-1	-1	1	1	1	1	-1	-1	-1	-1	-1	1	1	-1	-1	1	1	-1	-1	-1	-1	1	-1	1	-1	-1	-1	1	1	1	1	1	1	1	-1	-1	-1	-1	-1	-1
1096819|F|0--53:A>G	1	1	1	1	1	-1	1	1	1	1	1	1	1	1	1	1	1	1	1	1	1	1	1	1	1	1	1	1	1	1	1	1	1	1	1	1	1	1	1	1	1	1	1	1	1	1	1	1	1
[truncated: 6,466 more rows]
[truncated: 397 more columns]

## Sheet: marker information
marker	chromosome	position	cumulative position
998266|F|0--22:A>G	1A	0	0
993127|F|0--19:T>C	1A	0.02369	0.02369
1045015|F|0	1A	0.03468	0.03468
1077302|F|0	1A	0.03468	0.03468
1222874|F|0--13:C>T	1A	0.03468	0.03468
986375|F|0	1A	0.04567	0.04567
1271757|F|0	1A	0.04567	0.04567
1126005|F|0	1A	0.04567	0.04567
1263808|F|0	1A	0.05703	0.05703
993293|F|0--28:T>G	1A	0.06814	0.06814
1103447|F|0--51:A>G	1A	0.06814	0.06814
1209059|F|0--55:G>C	1A	0.06814	0.06814
1267221|F|0--14:T>C	1A	0.06814	0.06814
1005431|F|0--53:A>G	1A	0.06814	0.06814
1076623|F|0	1A	0.07938	0.07938
1109751|F|0	1A	0.09128	0.09128
1265597|F|0	1A	0.12401	0.12401
1090908|F|0	1A	0.14701	0.14701
1299134|F|0	1A	0.14701	0.14701
1687616|F|0	1A	0.15891	0.15891
1102329|F|0	1A	0.15891	0.15891
1221906|F|0	1A	0.19316	0.19316
1032449|F|0	1A	0.19316	0.19316
1107257|F|0	1A	0.20492	0.20492
1089498|F|0	1A	0.20492	0.20492
1207191|F|0	1A	0.22804	0.22804
1117642|F|0	1A	0.23953	0.23953
1074925|F|0	1A	0.25129	0.25129
1107539|F|0	1A	0.25129	0.25129
1007201|F|0--42:A>G	1A	0.2624	0.2624
1101586|F|0	1A	0.27339	0.27339
1072773|F|0	1A	0.28475	0.28475
1695192|F|0--36:T>A	1A	0.28475	0.28475
1696485|F|0--65:G>A	1A	0.28475	0.28475
1102623|F|0	1A	0.29586	0.29586
1108323|F|0	1A	0.30673	0.30673
997691|F|0--7:T>A	1A	0.30673	0.30673
1164757|F|0--23:C>G	1A	0.34193	0.34193
1219904|F|0	1A	0.40851	0.40851
1311462|F|0	1A	0.46875	0.46875
1278386|F|0	1A	0.49201	0.49201
1089977|F|0--35:G>A	1A	0.5035	0.5035
1233012|F|0	1A	0.5035	0.5035
1091468|F|0--59:A>G	1A	0.55057	0.55057
1217604|F|0	1A	0.58676	0.58676
1095984|F|0--35:C>T	1A	0.598	0.598
1090977|F|0--12:A>G	1A	0.64342	0.64342
1098073|F|0--8:G>A	1A	0.65453	0.65453
1102279|F|0--45:G>C	1A	0.69708	0.69708
1057839|F|0--64:C>A	1A	0.73079	0.73079
1184716|F|0--67:A>G	1A	0.73079	0.73079
1067966|F|0--53:C>T	1A	0.74215	0.74215
1221148|F|0--49:C>A	1A	0.75279	0.75279
1092053|F|0--60:T>C	1A	0.98168	0.98168
1132662|F|0--26:C>G	1A	1.00563	1.00563
978559|F|0--42:G>A	1A	1.01726	1.01726
1026677|F|0	1A	1.01726	1.01726
1210851|F|0	1A	1.05148	1.05148
1042747|F|0--43:T>A	1A	1.06272	1.06272
1126925|F|0--46:C>T	1A	1.07462	1.07462
1048305|F|0--12:G>T	1A	1.08625	1.08625
992543|F|0--34:C>T	1A	1.11924	1.11924
1193782|F|0--47:C>G	1A	1.16474	1.16474
1102254|F|0	1A	1.17573	1.17573
1047619|F|0	1A	1.19872	1.19872
1671463|F|0	1A	1.22211	1.22211
1194187|F|0--35:C>G	1A	1.22211	1.22211
1235152|F|0--42:A>G	1A	1.24498	1.24498
1158956|F|0--39:T>A	1A	1.2554	1.2554
1058809|F|0--22:G>A	1A	1.2554	1.2554
1087368|F|0--32:A>G	1A	1.26593	1.26593
1059739|F|0--20:G>A	1A	1.26593	1.26593
996923|F|0	1A	1.3228	1.3228
990671|F|0--38:A>T	1A	1.35787	1.35787
1005358|F|0--66:C>G	1A	1.39086	1.39086
1058211|F|0	1A	1.41359	1.41359
1070550|F|0--35:C>T	1A	1.43712	1.43712
1143802|F|0--27:T>C	1A	1.43712	1.43712
1207963|F|0	1A	1.43712	1.43712
1036957|F|0	1A	1.44787	1.44787
1105832|F|0	1A	1.47101	1.47101
1226901|F|0--37:A>G	1A	1.47101	1.47101
1074481|F|0	1A	1.47101	1.47101
1247891|F|0	1A	1.47101	1.47101
1220318|F|0	1A	1.47101	1.47101
1069488|F|0	1A	1.4825	1.4825
978646|F|0--67:C>A	1A	1.49374	1.49374
1141154|F|0--18:C>A	1A	1.49374	1.49374
1771969|F|0	1A	1.50498	1.50498
1011115|F|0--14:C>T	1A	1.51661	1.51661
1128478|F|0--39:C>G	1A	1.51661	1.51661
1102694|F|0	1A	1.51661	1.51661
995021|F|0--34:G>A	1A	1.52725	1.52725
1089266|F|0--19:A>T	1A	1.52725	1.52725
1100939|F|0--45:T>A	1A	1.52725	1.52725
1199979|F|0--56:G>T	1A	1.52725	1.52725
1109578|F|0--45:T>C	1A	1.53767	1.53767
1218701|F|0--63:A>G	1A	1.53767	1.53767
1141582|F|0--29:C>G	1A	1.53767	1.53767
1220292|F|0--56:G>A	1A	1.53767	1.53767
1091006|F|0--25:C>T	1A	1.5482	1.5482
1093499|F|0--23:G>C	1A	1.5482	1.5482
1201771|F|0--7:C>T	1A	1.5482	1.5482
998279|F|0--29:A>G	1A	1.5482	1.5482
1163264|F|0--21:C>G	1A	1.5482	1.5482
980012|F|0--32:A>G	1A	1.5482	1.5482
1117729|F|0--60:C>G	1A	1.56926	1.56926
1216417|F|0--32:G>T	1A	1.57979	1.57979
1117828|F|0	1A	1.59043	1.59043
1060723|F|0--48:C>A	1A	1.59043	1.59043
100000059|F|0	1A	1.60154	1.60154
1032728|F|0--6:A>T	1A	1.62454	1.62454
1364207|F|0--34:G>T	1A	1.62454	1.62454
1265462|F|0	1A	1.63565	1.63565
1209169|F|0--30:C>A	1A	1.64689	1.64689
1089914|F|0--55:T>C	1A	1.65731	1.65731
1125019|F|0--50:G>A	1A	1.65731	1.65731
1204450|F|0--39:T>C	1A	1.67848	1.67848
1218842|F|0--33:G>A	1A	1.67848	1.67848
1080160|F|0	1A	1.70034	1.70034
1202630|F|0	1A	1.70034	1.70034
1036763|F|0	1A	1.70034	1.70034
1191576|F|0	1A	1.70034	1.70034
1139953|F|0	1A	1.70034	1.70034
1009948|F|0--60:A>C	1A	1.724	1.724
1072196|F|0--53:C>G	1A	1.724	1.724
1275258|F|0--64:C>T	1A	1.724	1.724
1077686|F|0	1A	1.74726	1.74726
1698632|F|0	1A	1.74726	1.74726
1228730|F|0--52:G>T	1A	1.74726	1.74726
997518|F|0	1A	1.74726	1.74726
1009860|F|0--44:C>T	1A	1.74726	1.74726
1208046|F|0--22:T>C	1A	1.76973	1.76973
1378203|F|0	1A	1.78084	1.78084
1063366|F|0	1A	1.85753	1.85753
1268717|F|0	1A	1.86929	1.86929
1087705|F|0	1A	1.90353	1.90353
1138037|F|0	1A	1.90353	1.90353
1087896|F|0--20:G>C	1A	1.91417	1.91417
1240728|F|0	1A	1.92492	1.92492
1266898|F|0	1A	1.93641	1.93641
1099404|F|0	1A	1.93641	1.93641
1166905|F|0--51:G>A	1A	1.94752	1.94752
1265562|F|0--34:T>C	1A	1.94752	1.94752
1123553|F|0--28:C>T	1A	1.95805	1.95805
1048104|F|0--10:T>C	1A	1.95805	1.95805
982827|F|0--29:A>G	1A	1.95805	1.95805
977577|F|0--19:T>C	1A	1.95805	1.95805
1107737|F|0--47:A>G	1A	1.95805	1.95805
1126771|F|0--38:A>G	1A	1.96929	1.96929
1067300|F|0	1A	1.99202	1.99202
1223144|F|0--29:C>T	1A	2.01425	2.01425
1113739|F|0--38:T>C	1A	2.01425	2.01425
994030|F|0--6:T>A	1A	2.03685	2.03685
1120362|F|0--27:T>A	1A	2.03685	2.03685
1074600|F|0	1A	2.04796	2.04796
993750|F|0--68:C>G	1A	2.07069	2.07069
1065528|F|0--34:G>C	1A	2.07069	2.07069
1111900|F|0--64:G>T	1A	2.08122	2.08122
1230905|F|0--48:G>A	1A	2.18326	2.18326
1075484|F|0--7:G>C	1A	2.19379	2.19379
1154273|F|0--8:G>C	1A	2.20443	2.20443
1090990|F|0--13:G>A	1A	2.20443	2.20443
1093214|F|0--32:T>C	1A	2.22526	2.22526
1218247|F|0--18:C>G	1A	2.22526	2.22526
1041189|F|0	1A	2.23625	2.23625
1129657|F|0--7:G>T	1A	2.24724	2.24724
1400606|F|0	1A	2.2696	2.2696
1053011|F|0--53:C>T	1A	2.28096	2.28096
1088769|F|0	1A	2.48467	2.48467
1102953|F|0	1A	2.54281	2.54281
1103189|F|0	1A	2.55457	2.55457
1207458|F|0--25:C>T	1A	2.56544	2.56544
1096145|F|0--36:A>G	1A	2.58606	2.58606
1058939|F|0--62:G>A	1A	2.5967	2.5967
1130394|F|0--58:A>G	1A	2.60757	2.60757
1018244|F|0--66:A>G	1A	2.60757	2.60757
1114333|F|0--20:A>T	1A	2.61844	2.61844
1110278|F|0--55:T>C	1A	2.70355	2.70355
1088270|F|0	1A	2.71466	2.71466
1081166|F|0	1A	2.72656	2.72656
1304354|F|0	1A	2.73861	2.73861
1100351|F|0--32:T>C	1A	2.74972	2.74972
1052152|F|0	1A	2.91092	2.91092
1070672|F|0	1A	2.91092	2.91092
1277625|F|0--67:G>A	1A	2.94505	2.94505
1010753|F|0--5:G>C	1A	3.00123	3.00123
1205982|F|0	1A	3.01234	3.01234
1008962|F|0--9:G>A	1A	3.02345	3.02345
1110184|F|0	1A	3.03444	3.03444
1257130|F|0	1A	3.05717	3.05717
992431|F|0--22:T>C	1A	3.06841	3.06841
1045115|F|0--37:A>G	1A	3.06841	3.06841
1075240|F|0--60:T>C	1A	3.10032	3.10032
1199087|F|0--28:G>A	1A	3.16866	3.16866
1217099|F|0--6:C>G	1A	3.17886	3.17886
1123074|F|0--23:G>T	1A	3.18939	3.18939
1084858|F|0	1A	3.22264	3.22264
981679|F|0--32:G>C	1A	3.234	3.234
1131917|F|0	1A	3.30939	3.30939
1113313|F|0	1A	3.40408	3.40408
1059043|F|0	1A	3.43901	3.43901
1090726|F|0--43:A>G	1A	3.45025	3.45025
998689|F|0--66:T>C	1A	3.53966	3.53966
1089606|F|0--51:C>T	1A	3.59461	3.59461
1131168|F|0	1A	3.61612	3.61612
1062316|F|0	1A	3.61612	3.61612
1137751|F|0	1A	3.62788	3.62788
1202474|F|0--16:C>T	1A	3.63924	3.63924
994139|F|0--28:C>T	1A	3.63924	3.63924
1112199|F|0	1A	3.64988	3.64988
100000394|F|0	1A	3.67275	3.67275
1265608|F|0	1A	3.70834	3.70834
1109133|F|0--56:C>G	1A	3.77347	3.77347
1023467|F|0	1A	3.78483	3.78483
1228885|F|0--13:G>A	1A	3.84081	3.84081
1211251|F|0	1A	3.91019	3.91019
985133|F|0	1A	3.95781	3.95781
1104876|F|0--62:G>T	1A	3.9931	3.9931
985057|F|0--66:A>G	1A	4.03671	4.03671
987669|F|0--11:T>G	1A	4.04713	4.04713
1029225|F|0	1A	4.058	4.058
1269888|F|0	1A	4.058	4.058
988436|F|0--41:T>C	1A	4.09087	4.09087
1254221|F|0	1A	4.10211	4.10211
1090200|F|0	1A	4.11374	4.11374
1093972|F|0--29:T>G	1A	4.11374	4.11374
1259063|F|0	1A	4.13715	4.13715
1100060|F|0	1A	4.13715	4.13715
991471|F|0	1A	4.14878	4.14878
1030201|F|0	1A	4.14878	4.14878
1088699|F|0	1A	4.14878	4.14878
1013439|F|0--36:C>T	1A	4.23988	4.23988
1088792|F|0--51:T>C	1A	4.25052	4.25052
1230533|F|0--57:C>T	1A	4.26139	4.26139
1066061|F|0	1A	4.38891	4.38891
1106916|F|0--25:G>T	1A	4.40002	4.40002
1125323|F|0--58:T>G	1A	4.49957	4.49957
1201133|F|0--35:A>G	1A	4.53243	4.53243
1863372|F|0--11:C>T	1A	4.54285	4.54285
1073053|F|0	1A	4.56572	4.56572
1120903|F|0--35:A>C	1A	4.58859	4.58859
1152477|F|0	1A	4.59912	4.59912
1120947|F|0	1A	4.59912	4.59912
1070385|F|0--32:T>A	1A	4.59912	4.59912
1220050|F|0	1A	4.61036	4.61036
1059536|F|0	1A	4.61036	4.61036
1130028|F|0--50:C>T	1A	4.63323	4.63323
1218555|F|0	1A	4.64499	4.64499
1234251|F|0--30:A>C	1A	4.65662	4.65662
1233992|F|0	1A	4.67873	4.67873
1118037|F|0	1A	4.70185	4.70185
1241935|F|0	1A	4.70185	4.70185
1129063|F|0	1A	4.71296	4.71296
100000685|F|0	1A	4.71296	4.71296
1250121|F|0	1A	4.71296	4.71296
997175|F|0--37:G>C	1A	4.7463	4.7463
1209152|F|0--38:A>G	1A	4.7463	4.7463
1070441|F|0	1A	4.77892	4.77892
1247259|F|0--48:A>T	1A	4.8956	4.8956
1168714|F|0	1B	0.012499	4.9081
1195188|F|0	1B	0.070249	4.96585
1119717|F|0	1B	0.070249	4.96585
1104616|F|0	1B	0.070249	4.96585
1163555|F|0	1B	0.082299	4.9779
1089620|F|0	1B	0.082299	4.9779
1125144|F|0	1B	0.093929	4.98953
1764866|F|0	1B	0.1286	5.0242
1384164|F|0	1B	0.1286	5.0242
1102794|F|0	1B	0.1286	5.0242
1100397|F|0	1B	0.1286	5.0242
1386837|F|0	1B	0.141099	5.0367
100002074|F|0	1B	0.15345	5.04905
1770155|F|0	1B	0.15345	5.04905
1768966|F|0	1B	0.15345	5.04905
1242215|F|0	1B	0.165649	5.06125
1234475|F|0	1B	0.165649	5.06125
981502|F|0	1B	0.165649	5.06125
1279324|F|0	1B	0.177279	5.07288
1267298|F|0	1B	0.177279	5.07288
1046817|F|0	1B	0.18891	5.08451
982291|F|0	1B	0.18891	5.08451
1266691|F|0	1B	0.3175	5.2131
1267751|F|0	1B	0.353209	5.24881
1091306|F|0--23:T>A	1B	0.36457	5.26017
987678|F|0	1B	0.36457	5.26017
1057381|F|0	1B	0.37647	5.27207
1218902|F|0	1B	0.388669	5.28427
1099479|F|0	1B	0.388669	5.28427
995296|F|0--54:C>A	1B	0.412769	5.30837
1100040|F|0	1B	0.568019	5.46362
1102824|F|0	1B	0.603729	5.49933
1241552|F|0	1B	0.650709	5.54631
999471|F|0--10:C>T	1B	0.650709	5.54631
987796|F|0--57:G>C	1B	0.650709	5.54631
1267491|F|0	1B	0.661819	5.55742
1264722|F|0	1B	0.661819	5.55742
1267802|F|0	1B	0.673719	5.56932
1267555|F|0	1B	0.673719	5.56932
1230430|F|0	1B	0.673719	5.56932
1116256|F|0	1B	0.673719	5.56932
1114831|F|0	1B	0.673719	5.56932
1722848|F|0	1B	0.685769	5.58137
1698903|F|0	1B	0.685769	5.58137
1134277|F|0	1B	0.685769	5.58137
1128229|F|0	1B	0.685769	5.58137
1117769|F|0	1B	0.685769	5.58137
1113016|F|0	1B	0.685769	5.58137
100000304|F|0	1B	0.734279	5.62988
1279487|F|0	1B	0.734279	5.62988
1121545|F|0	1B	0.734279	5.62988
1269623|F|0	1B	0.758679	5.65428
1265500|F|0	1B	0.758679	5.65428
1387123|F|0	1B	0.770579	5.66618
1137741|F|0	1B	0.770579	5.66618
1128755|F|0	1B	0.770579	5.66618
1125758|F|0	1B	0.770579	5.66618
1116606|F|0	1B	0.770579	5.66618
1223578|F|0	1B	0.782069	5.67767
1051734|F|0--61:A>G	1B	0.782069	5.67767
981286|F|0--61:A>G	1B	0.782069	5.67767
1106517|F|0--66:C>A	1B	0.793059	5.68866
1279637|F|0	1B	0.829689	5.72529
1128077|F|0	1B	0.829689	5.72529
1279533|F|0	1B	0.841319	5.73692
100001091|F|0	1B	0.853079	5.74868
1717399|F|0	1B	0.853079	5.74868
1279960|F|0	1B	0.853079	5.74868
1120530|F|0	1B	0.853079	5.74868
1114782|F|0	1B	0.853079	5.74868
1112737|F|0	1B	0.853079	5.74868
1110353|F|0	1B	0.853079	5.74868
1266801|F|0	1B	0.864979	5.76058
1116702|F|0	1B	0.864979	5.76058
1721206|F|0	1B	0.877179	5.77278
1142135|F|0	1B	0.901569	5.79717
1721677|F|0	1B	0.913919	5.80952
1150592|F|0	1B	0.913919	5.80952
1270735|F|0	1B	0.92627	5.82187
1229935|F|0	1B	0.92627	5.82187
1115763|F|0	1B	0.92627	5.82187
1100879|F|0	1B	0.92627	5.82187
1218270|F|0	1B	0.93832	5.83392
1201416|F|0	1B	0.93832	5.83392
1066189|F|0	1B	0.93832	5.83392
1047274|F|0	1B	0.93832	5.83392
1225957|F|0--32:C>G	1B	0.94995	5.84555
1166594|F|0--11:T>A	1B	0.94995	5.84555
1115814|F|0--25:G>C	1B	0.94995	5.84555
1091447|F|0--25:C>A	1B	0.94995	5.84555
1016512|F|0	1B	0.94995	5.84555
1400321|F|0	1B	0.96144	5.85704
1112589|F|0	1B	0.96144	5.85704
1078883|F|0	1B	0.96144	5.85704
1059307|F|0	1B	0.96144	5.85704
1269704|F|0	1B	0.9732	5.8688
1237276|F|0	1B	0.9732	5.8688
1234363|F|0	1B	0.9732	5.8688
1101630|F|0	1B	0.9732	5.8688
1037630|F|0	1B	0.9732	5.8688
981580|F|0	1B	0.9732	5.8688
1028798|F|0	1B	0.9958	5.8914
1165239|F|0--37:C>G	1B	1.06631	5.96191
1115716|F|0--34:G>A	1B	1.07767	5.97327
1122586|F|0	1B	1.13763	6.03323
1203632|F|0--17:G>A	1B	1.14926	6.04486
1218706|F|0--5:C>G	1B	1.17054	6.06614
1095770|F|0	1B	1.1819	6.0775
1063663|F|0--16:G>A	1B	1.21749	6.11309
1267786|F|0	1B	1.25025	6.14585
1236554|F|0--15:A>T	1B	1.28348	6.17908
1128678|F|0	1B	1.29472	6.19032
1235936|F|0	1B	1.30648	6.20208
1267621|F|0--53:G>A	1B	1.33043	6.22603
1111571|F|0	1B	1.34206	6.23766
1083067|F|0	1B	1.34206	6.23766
1040604|F|0	1B	1.34206	6.23766
1102393|F|0	1B	1.35355	6.24915
1214036|F|0--28:G>T	1B	1.3656	6.2612
1213159|F|0--5:G>C	1B	1.3656	6.2612
1195316|F|0--25:C>T	1B	1.37709	6.27269
1135339|F|0	1B	1.4236	6.3192
1118993|F|0	1B	1.4236	6.3192
1120267|F|0	1B	1.4355	6.3311
1116023|F|0	1B	1.44713	6.34273
1235415|F|0	1B	1.47138	6.36698
1217383|F|0	1B	1.48373	6.37933
1091115|F|0--49:T>C	1B	1.49536	6.39096
1199799|F|0--26:C>T	1B	1.50589	6.40149
1093762|F|0--48:A>C	1B	1.52928	6.42488
1122088|F|0	1B	1.56391	6.45951
1089943|F|0	1B	1.57611	6.47171
992333|F|0--61:C>A	1B	1.58787	6.48347
1211512|F|0--26:C>T	1B	1.59886	6.49446
1167152|F|0--19:T>C	1B	1.59886	6.49446
1073493|F|0	1B	1.59886	6.49446
1385900|F|0	1B	1.61035	6.50595
1383631|F|0	1B	1.61035	6.50595
1258503|F|0	1B	1.61035	6.50595
1206211|F|0	1B	1.61035	6.50595
1188357|F|0	1B	1.61035	6.50595
1124127|F|0	1B	1.61035	6.50595
1103716|F|0	1B	1.61035	6.50595
1088697|F|0	1B	1.61035	6.50595
1065220|F|0	1B	1.61035	6.50595
1064172|F|0	1B	1.61035	6.50595
1056315|F|0	1B	1.61035	6.50595
1665701|F|0	1B	1.62211	6.51771
1401028|F|0	1B	1.62211	6.51771
1342621|F|0	1B	1.62211	6.51771
1267789|F|0	1B	1.62211	6.51771
1244567|F|0	1B	1.62211	6.51771
1218524|F|0	1B	1.62211	6.51771
1194351|F|0--19:G>A	1B	1.62211	6.51771
1088593|F|0	1B	1.62211	6.51771
1073670|F|0	1B	1.62211	6.51771
1066181|F|0--66:T>C	1B	1.62211	6.51771
1004259|F|0--22:C>T	1B	1.62211	6.51771
1667050|F|0--35:A>C	1B	1.63335	6.52895
1202916|F|0--34:G>A	1B	1.63335	6.52895
1093885|F|0--45:G>A	1B	1.63335	6.52895
1091354|F|0--41:A>G	1B	1.63335	6.52895
1089522|F|0--35:T>C	1B	1.63335	6.52895
1088611|F|0--29:T>C	1B	1.63335	6.52895
996356|F|0--40:C>G	1B	1.63335	6.52895
1267176|F|0	1B	1.64511	6.54071
1086771|F|0--19:A>G	1B	1.6566	6.5522
1036841|F|0--25:T>G	1B	1.6566	6.5522
980395|F|0--19:C>G	1B	1.6566	6.5522
1666581|F|0--9:T>C	1B	1.66713	6.56273
1128044|F|0--16:G>C	1B	1.66713	6.56273
1089668|F|0--34:C>T	1B	1.66713	6.56273
1031228|F|0--28:T>C	1B	1.66713	6.56273
1005540|F|0--47:G>A	1B	1.66713	6.56273
1371076|F|0	1B	1.67837	6.57397
1269045|F|0	1B	1.67837	6.57397
1267210|F|0	1B	1.67837	6.57397
1202916|F|0--22:A>G	1B	1.67837	6.57397
1092926|F|0	1B	1.67837	6.57397
1071498|F|0	1B	1.67837	6.57397
1068871|F|0	1B	1.67837	6.57397
1032247|F|0	1B	1.67837	6.57397
1377686|F|0	1B	1.69013	6.58573
1267107|F|0	1B	1.69013	6.58573
1262278|F|0--12:G>A	1B	1.69013	6.58573
1241392|F|0	1B	1.69013	6.58573
1202636|F|0	1B	1.69013	6.58573
1167181|F|0--53:C>T	1B	1.69013	6.58573
1144770|F|0	1B	1.69013	6.58573
1117619|F|0--41:C>T	1B	1.69013	6.58573
1068781|F|0	1B	1.69013	6.58573
1051067|F|0	1B	1.69013	6.58573
1027289|F|0--13:G>A	1B	1.69013	6.58573
1003611|F|0--20:A>T	1B	1.69013	6.58573
1297131|F|0	1B	1.70189	6.59749
1241429|F|0	1B	1.70189	6.59749
1221198|F|0	1B	1.70189	6.59749
1216062|F|0	1B	1.70189	6.59749
1090846|F|0	1B	1.70189	6.59749
981798|F|0	1B	1.70189	6.59749
978859|F|0	1B	1.70189	6.59749
1080714|F|0	1B	1.74965	6.64525
1260851|F|0--9:G>A	1B	1.77178	6.66738
1184166|F|0--60:G>C	1B	1.77178	6.66738
1110373|F|0--19:T>A	1B	1.77178	6.66738
1085087|F|0--22:T>C	1B	1.77178	6.66738
1008954|F|0--46:T>G	1B	1.77178	6.66738
1002357|F|0--38:G>A	1B	1.77178	6.66738
1002326|F|0--44:A>C	1B	1.77178	6.66738
1003643|F|0--60:A>G	1B	1.78242	6.67802
1207711|F|0	1B	1.79341	6.68901
1071331|F|0	1B	1.79341	6.68901
1114828|F|0--34:G>A	1B	1.81693	6.71253
1216274|F|0	1B	1.82913	6.72473
1091003|F|0	1B	1.82913	6.72473
1219848|F|0--52:C>G	1B	1.84062	6.73622
1214595|F|0--57:A>G	1B	1.85104	6.74664
1104236|F|0--8:C>T	1B	1.85104	6.74664
1091112|F|0--13:A>G	1B	1.85104	6.74664
1697176|F|0--46:C>T	1B	1.86146	6.75706
1106896|F|0--31:A>C	1B	1.92128	6.81688
1233982|F|0--23:C>T	1B	1.94326	6.83886
1196718|F|0--66:A>C	1B	1.94326	6.83886
1129298|F|0--44:C>T	1B	1.94326	6.83886
1093781|F|0--43:C>T	1B	1.94326	6.83886
1042683|F|0	1B	1.9545	6.8501
1269329|F|0	1B	1.9795	6.8751
1120305|F|0	1B	1.9795	6.8751
1053562|F|0	1B	1.9795	6.8751
1088900|F|0	1B	1.99113	6.88673
1052127|F|0	1B	2.01539	6.91099
1028690|F|0--25:A>C	1B	2.01539	6.91099
1771218|F|0	1B	2.02759	6.92319
1002167|F|0--29:A>G	1B	2.03922	6.93482
978610|F|0--37:G>A	1B	2.03922	6.93482
1081709|F|0--57:G>A	1B	2.05046	6.94606
1092704|F|0--42:C>T	1B	2.06157	6.95717
980658|F|0--47:T>C	1B	2.06157	6.95717
1721305|F|0	1B	2.08457	6.98017
1267478|F|0	1B	2.10782	7.00342
1098895|F|0	1B	2.11906	7.01466
1234822|F|0	1B	2.13042	7.02602
1025313|F|0	1B	2.14232	7.03792
1092345|F|0	1B	2.15381	7.04941
988758|F|0--46:G>A	1B	2.15381	7.04941
1240602|F|0	1B	2.17693	7.07253
1092291|F|0--36:G>A	1B	2.17693	7.07253
1073101|F|0	1B	2.17693	7.07253
1091942|F|0	1B	2.18898	7.08458
1219577|F|0--41:T>C	1B	2.22321	7.11881
1862853|F|0--7:A>G	1B	2.23396	7.12956
1699028|F|0	1B	2.23396	7.12956
1044210|F|0--15:G>A	1B	2.23396	7.12956
1053534|F|0	1B	2.26819	7.16379
998666|F|0--20:T>A	1B	2.26819	7.16379
1218490|F|0--10:T>C	1B	2.27918	7.17478
1104210|F|0--5:G>C	1B	2.27918	7.17478
1062434|F|0--7:T>C	1B	2.27918	7.17478
1215945|F|0--42:G>T	1B	2.28971	7.18531
1071426|F|0--14:G>T	1B	2.28971	7.18531
993244|F|0--58:G>T	1B	2.28971	7.18531
980401|F|0--20:C>G	1B	2.28971	7.18531
1232997|F|0	1B	2.3012	7.1968
1103954|F|0	1B	2.3012	7.1968
1214818|F|0	1B	2.32575	7.22135
983995|F|0	1B	2.32575	7.22135
1101205|F|0	1B	2.33795	7.23355
1060665|F|0	1B	2.33795	7.23355
1218436|F|0--41:G>A	1B	2.36068	7.25628
991389|F|0--29:C>T	1B	2.36068	7.25628
1107569|F|0	1B	2.38342	7.27902
1134457|F|0--24:G>A	1B	2.41778	7.31338
977195|F|0--27:T>A	1B	2.41778	7.31338
1213417|F|0--5:A>G	1B	2.42889	7.32449
1164132|F|0	1B	2.42889	7.32449
1092679|F|0	1B	2.42889	7.32449
1049140|F|0	1B	2.44094	7.33654
1410653|F|0--49:G>C	1B	2.45314	7.34874
1081812|F|0	1B	2.45314	7.34874
1046839|F|0	1B	2.49066	7.38626
1056735|F|0--58:T>C	1B	2.524	7.4196
1101839|F|0	1B	2.54726	7.44286
1254318|F|0	1B	2.57274	7.46834
1100365|F|0	1B	2.61794	7.51354
1032134|F|0--46:A>G	1B	2.61794	7.51354
995057|F|0--40:G>C	1B	2.62943	7.52503
1000810|F|0--6:C>G	1B	2.64042	7.53603
1091605|F|0--41:A>G	1B	2.65117	7.54678
1074839|F|0	1B	2.70661	7.60222
1082089|F|0	1B	2.71837	7.61397
1228313|F|0	1B	2.73057	7.62617
1261364|F|0	1B	2.74233	7.63793
1120035|F|0--46:T>C	1B	2.7652	7.6608
1078363|F|0--33:A>G	1B	2.7652	7.6608
1004052|F|0--8:G>A	1B	2.7652	7.6608
1279771|F|0	1B	2.77669	7.6723
1091623|F|0	1B	2.77669	7.6723
1668384|F|0--15:G>A	1B	2.78919	7.6848
987187|F|0--28:C>G	1B	2.80095	7.69656
1110494|F|0--48:C>A	1B	2.81182	7.70742
1195280|F|0--26:G>C	1B	2.868	7.76361
1043194|F|0--59:C>G	1B	2.868	7.76361
1111254|F|0	1B	2.87924	7.77485
1110840|F|0	1B	2.87924	7.77485
1032650|F|0	1B	2.87924	7.77485
1006460|F|0--46:A>C	1B	2.89035	7.78596
1207280|F|0--20:G>C	1B	2.90184	7.79744
1135527|F|0--25:C>T	1B	2.90184	7.79744
1393538|F|0	1B	2.91374	7.80935
1064097|F|0	1B	2.91374	7.80935
1107069|F|0	1B	2.92537	7.82097
1135449|F|0--33:A>G	1B	2.93648	7.83209
1003008|F|0--39:G>C	1B	2.93648	7.83209
1106496|F|0	1B	2.94797	7.84358
1131724|F|0	1B	2.96017	7.85578
1404162|F|0	1B	2.98486	7.88047
1112546|F|0	1B	2.98486	7.88047
1002184|F|0--36:A>G	1B	2.98486	7.88047
1008574|F|0--45:T>A	1B	2.99736	7.89297
985658|F|0--49:T>C	1B	3.00941	7.90501
1082842|F|0--8:A>G	1B	3.04403	7.93963
1240228|F|0	1B	3.05552	7.95113
977442|F|0	1B	3.09152	7.98712
1106066|F|0	1B	3.10342	7.99902
1243839|F|0	1B	3.13819	8.03379
1276419|F|0--52:A>C	1B	3.1612	8.05681
1139478|F|0--44:G>A	1B	3.1612	8.05681
1092534|F|0	1B	3.24691	8.14251
1126326|F|0--16:A>C	1B	3.29318	8.18878
1112283|F|0	1B	3.31671	8.21232
1201264|F|0--54:G>A	1B	3.60101	8.49662
1217279|F|0--41:G>A	1B	3.63677	8.53238
1081388|F|0	1B	3.64801	8.54362
1243774|F|0	1B	3.6595	8.55511
1043193|F|0	1B	3.6595	8.55511
1098402|F|0--66:A>T	1B	3.67037	8.56598
1108283|F|0	1B	3.70487	8.60048
1042663|F|0	1B	3.70487	8.60048
1267426|F|0	1B	3.76441	8.66002
1122484|F|0--48:A>G	1B	3.798	8.69361
1287515|F|0	1B	3.85936	8.75497
1020816|F|0	1B	3.87072	8.76633
977296|F|0--58:T>C	1B	3.90398	8.79959
1168776|F|0	1B	3.92633	8.82194
1216002|F|0	1B	3.93809	8.8337
1238938|F|0	1B	3.94972	8.84533
1125564|F|0	1B	3.94972	8.84533
1101606|F|0	1B	3.94972	8.84533
1073456|F|0	1B	3.94972	8.84533
984994|F|0--58:A>T	1B	3.94972	8.84533
996045|F|0--30:A>G	1B	3.97325	8.86886
1240883|F|0--42:T>C	1B	3.99654	8.89215
999132|F|0	1B	4.00765	8.90326
1106780|F|0	1B	4.01928	8.91489
1267891|F|0	1B	4.03052	8.92613
1061771|F|0	1B	4.05463	8.95024
1122235|F|0	1B	4.06626	8.96187
1238771|F|0	1B	4.07725	8.97286
1014247|F|0--17:C>G	1B	4.12126	9.01687
1061145|F|0--36:A>G	1B	4.16687	9.06248
1108680|F|0--16:T>G	1B	4.18897	9.08458
1047210|F|0--54:C>G	1B	4.18897	9.08458
1112048|F|0	1B	4.2006	9.09621
1102844|F|0	1B	4.2006	9.09621
1234770|F|0--13:G>A	1B	4.24796	9.14357
1279550|F|0	1B	4.32299	9.2186
1123269|F|0--68:C>A	1B	4.34573	9.24134
1074770|F|0--42:T>C	1B	4.35637	9.25198
1120451|F|0--19:G>C	1B	4.36773	9.26334
1088931|F|0	1B	4.37978	9.27539
1045055|F|0--17:T>A	1B	4.4143	9.30991
1206512|F|0	1B	4.43604	9.33165
1087666|F|0--28:G>A	1B	4.48985	9.38546
1111091|F|0--24:T>G	1B	4.51113	9.40674
1008410|F|0--30:G>T	1B	4.51113	9.40674
985744|F|0--53:C>T	1B	4.51113	9.40674
1378505|F|0	1B	4.52224	9.41785
1079204|F|0--50:T>C	1B	4.52224	9.41785
1205650|F|0	1B	4.55753	9.45314
1089578|F|0--34:C>T	1B	4.60392	9.49953
1019608|F|0--5:G>T	1B	4.60392	9.49953
1138263|F|0--58:G>T	1B	4.6474	9.54301
1058527|F|0	1B	4.6474	9.54301
1212781|F|0--12:C>A	1B	4.65864	9.55425
1042679|F|0	1B	4.65864	9.55425
1221397|F|0--8:A>G	1B	4.66988	9.56549
1268605|F|0	1B	4.68178	9.57739
1139535|F|0	1B	4.68178	9.57739
1265400|F|0	1B	4.71741	9.61302
1181692|F|0	1B	4.71741	9.61302
1104902|F|0	1B	4.71741	9.61302
1093035|F|0--52:G>C	1B	4.71741	9.61302
1053800|F|0	1B	4.71741	9.61302
1118748|F|0	1B	4.7289	9.62451
1109662|F|0	1B	4.7289	9.62451
1060039|F|0	1B	4.7289	9.62451
1219437|F|0	1B	4.7408	9.63641
1315686|F|0--50:G>A	1B	4.7527	9.64831
1265401|F|0	1B	4.77739	9.673
1075792|F|0--29:T>C	1B	4.78875	9.68436
1317149|F|0	1B	4.81123	9.70684
1135836|F|0--65:G>C	1B	4.82222	9.71783
1002884|F|0--15:G>A	1B	4.82222	9.71783
1200719|F|0	1B	4.86658	9.76219
1406403|F|0	1B	4.87863	9.77424
1101526|F|0	1B	4.90318	9.79879
100002133|F|0	1B	4.97217	9.86778
1140154|F|0	1B	4.98353	9.87914
1075689|F|0	1B	4.99543	9.89104
1043766|F|0	1B	5.07285	9.96846
1049014|F|0	1B	5.14117	10.0368
1072246|F|0	1B	5.2138	10.1094
1119881|F|0	1B	5.22556	10.1212
1077436|F|0	1B	5.24828	10.1439
1085895|F|0--42:C>G	1B	5.27238	10.168
1216169|F|0	1B	5.43064	10.3262
1108539|F|0	1B	5.44269	10.3383
996082|F|0--15:C>G	1B	5.47592	10.3715
1394063|F|0	1B	5.52911	10.4247
1043422|F|0--13:C>T	1B	5.52911	10.4247
1046098|F|0--9:T>A	1B	5.5406	10.4362
1101118|F|0	1B	5.59741	10.493
1106094|F|0	1D	0.12048	10.6135
1218357|F|0	1D	0.16699	10.66
1218021|F|0--45:C>T	1D	0.16699	10.66
1108686|F|0	1D	0.16699	10.66
1104052|F|0--5:A>G	1D	0.22564	10.7187
1067390|F|0	1D	0.22564	10.7187
1066007|F|0	1D	0.22564	10.7187
1065667|F|0--21:A>T	1D	0.22564	10.7187
1234197|F|0--56:T>A	1D	0.237	10.73
1200841|F|0--7:T>C	1D	0.237	10.73
1165033|F|0	1D	0.237	10.73
1699634|F|0	1D	0.24849	10.7415
1205608|F|0	1D	0.24849	10.7415
1204376|F|0--34:T>A	1D	0.24849	10.7415
100001412|F|0	1D	0.27217	10.7652
1696214|F|0	1D	0.2838	10.7768
1269937|F|0	1D	0.2838	10.7768
1234698|F|0	1D	0.2838	10.7768
1222746|F|0	1D	0.2838	10.7768
1400979|F|0	1D	0.30706	10.8001
1140812|F|0	1D	0.30706	10.8001
1102791|F|0	1D	0.30706	10.8001
1047325|F|0	1D	0.30706	10.8001
1099289|F|0	1D	0.36687	10.8599
1160462|F|0	1D	0.38986	10.8829
1107347|F|0--5:A>G	1D	0.38986	10.8829
1038337|F|0--20:A>G	1D	0.38986	10.8829
1031006|F|0	1D	0.38986	10.8829
1217527|F|0--34:G>C	1D	0.41339	10.9064
1173058|F|0--58:C>T	1D	0.41339	10.9064
1100817|F|0	1D	0.41339	10.9064
1087924|F|0	1D	0.41339	10.9064
1061993|F|0	1D	0.41339	10.9064
1212853|F|0	1D	0.436121	10.9291
1113227|F|0	1D	0.436121	10.9291
1105137|F|0	1D	0.436121	10.9291
1096645|F|0	1D	0.436121	10.9291
1068180|F|0	1D	0.436121	10.9291
1055730|F|0	1D	0.436121	10.9291
1044275|F|0	1D	0.436121	10.9291
1040722|F|0--36:A>G	1D	0.436121	10.9291
1124513|F|0	1D	0.471511	10.9645
1087891|F|0	1D	0.471511	10.9645
1669316|F|0	1D	0.483141	10.9762
1257096|F|0	1D	0.483141	10.9762
1254176|F|0	1D	0.483141	10.9762
1251369|F|0	1D	0.483141	10.9762
1236630|F|0	1D	0.483141	10.9762
1161494|F|0	1D	0.483141	10.9762
1115794|F|0	1D	0.483141	10.9762
1090318|F|0--34:C>G	1D	0.483141	10.9762
1079953|F|0	1D	0.483141	10.9762
1076039|F|0--10:C>T	1D	0.483141	10.9762
1054094|F|0--56:T>A	1D	0.483141	10.9762
1048631|F|0	1D	0.483141	10.9762
1040477|F|0--52:G>A	1D	0.483141	10.9762
1031269|F|0	1D	0.483141	10.9762
1021991|F|0--37:T>C	1D	0.483141	10.9762
1018209|F|0	1D	0.483141	10.9762
1017550|F|0	1D	0.483141	10.9762
1010641|F|0	1D	0.483141	10.9762
981077|F|0--26:G>C	1D	0.483141	10.9762
1697189|F|0	1D	0.495641	10.9887
1218516|F|0	1D	0.532131	11.0251
1205155|F|0--20:G>T	1D	0.532131	11.0251
1034276|F|0	1D	0.543621	11.0366
1200709|F|0	1D	0.554611	11.0476
1088277|F|0	1D	0.554611	11.0476
1077233|F|0	1D	0.554611	11.0476
1066094|F|0--21:G>T	1D	0.554611	11.0476
984387|F|0	1D	0.554611	11.0476
1078533|F|0	1D	0.591201	11.0842
1105870|F|0--41:T>C	1D	0.637901	11.1309
1059232|F|0	1D	0.660121	11.1531
1234620|F|0--33:A>G	1D	0.807971	11.301
985618|F|0	1D	0.807971	11.301
1258947|F|0--7:C>T	1D	0.832151	11.3252
1219173|F|0	1D	0.832151	11.3252
1209674|F|0--34:C>A	1D	0.832151	11.3252
1167826|F|0--16:C>A	1D	0.832151	11.3252
1136542|F|0	1D	0.832151	11.3252
1130107|F|0--53:C>A	1D	0.832151	11.3252
1123464|F|0	1D	0.832151	11.3252
1110095|F|0--14:C>A	1D	0.832151	11.3252
1109255|F|0--14:A>T	1D	0.832151	11.3252
1105496|F|0	1D	0.832151	11.3252
1104151|F|0	1D	0.832151	11.3252
1096247|F|0--43:C>T	1D	0.832151	11.3252
1089532|F|0--30:G>A	1D	0.832151	11.3252
1088165|F|0	1D	0.832151	11.3252
1079654|F|0--51:G>A	1D	0.832151	11.3252
1062575|F|0--66:A>T	1D	0.832151	11.3252
1057945|F|0--61:C>G	1D	0.832151	11.3252
1032466|F|0--11:T>A	1D	0.832151	11.3252
1014132|F|0	1D	0.832151	11.3252
1071178|F|0	1D	0.857151	11.3502
1228160|F|0	1D	0.913951	11.407
1129324|F|0--29:C>G	1D	0.913951	11.407
1101281|F|0	1D	0.913951	11.407
999655|F|0--27:A>G	1D	0.913951	11.407
1031252|F|0--9:A>T	1D	0.925441	11.4185
1212576|F|0--5:G>A	1D	0.937071	11.4301
1115683|F|0--11:T>C	1D	0.948831	11.4418
1402960|F|0--28:A>T	1D	0.980741	11.4738
1207858|F|0--65:C>T	1D	0.980741	11.4738
1205744|F|0--46:G>A	1D	0.980741	11.4738
1205196|F|0--42:G>C	1D	0.980741	11.4738
1200704|F|0	1D	0.980741	11.4738
1132622|F|0	1D	0.980741	11.4738
1104418|F|0--23:G>A	1D	0.980741	11.4738
1094033|F|0--66:A>T	1D	0.980741	11.4738
1076782|F|0--9:G>C	1D	0.980741	11.4738
1665973|F|0	1D	0.992101	11.4851
1259250|F|0--15:A>G	1D	0.992101	11.4851
1111135|F|0--40:A>G	1D	0.992101	11.4851
1110984|F|0--39:A>G	1D	0.992101	11.4851
1096233|F|0	1D	0.992101	11.4851
1092766|F|0--37:G>A	1D	0.992101	11.4851
1030569|F|0--15:G>A	1D	0.992101	11.4851
1020994|F|0--30:A>C	1D	0.992101	11.4851
992796|F|0--53:A>T	1D	0.992101	11.4851
986147|F|0	1D	0.992101	11.4851
1400813|F|0	1D	1.00359	11.4966
1146896|F|0	1D	1.00359	11.4966
1092080|F|0--18:C>T	1D	1.00359	11.4966
1089952|F|0--12:T>C	1D	1.00359	11.4966
1059181|F|0--31:T>C	1D	1.00359	11.4966
997638|F|0	1D	1.00359	11.4966
1217976|F|0--24:G>A	1D	1.01508	11.5081
1210853|F|0--24:G>A	1D	1.01508	11.5081
1120268|F|0--20:G>T	1D	1.01508	11.5081
1105608|F|0--24:G>A	1D	1.01508	11.5081
1100869|F|0--63:T>G	1D	1.01508	11.5081
1100384|F|0--67:G>A	1D	1.01508	11.5081
1090461|F|0--32:G>A	1D	1.01508	11.5081
1070050|F|0	1D	1.01508	11.5081
1056259|F|0--64:A>G	1D	1.01508	11.5081
1031286|F|0--25:C>T	1D	1.01508	11.5081
996466|F|0--46:A>G	1D	1.01508	11.5081
979386|F|0--32:T>C	1D	1.01508	11.5081
1237032|F|0--40:C>T	1D	1.03923	11.5322
1100927|F|0--61:G>T	1D	1.03923	11.5322
1092531|F|0--18:G>A	1D	1.03923	11.5322
1041300|F|0	1D	1.03923	11.5322
1401711|F|0	1D	1.0735	11.5665
1378772|F|0	1D	1.0735	11.5665
1238609|F|0--44:C>T	1D	1.0735	11.5665
1119001|F|0--14:C>G	1D	1.0735	11.5665
1104409|F|0	1D	1.0735	11.5665
1103630|F|0--50:G>A	1D	1.0735	11.5665
1086730|F|0	1D	1.0735	11.5665
1055623|F|0--39:C>G	1D	1.0735	11.5665
1036096|F|0	1D	1.0735	11.5665
984620|F|0	1D	1.0735	11.5665
1113786|F|0--9:C>T	1D	1.0976	11.5906
1699808|F|0	1D	1.10909	11.6021
1673500|F|0	1D	1.10909	11.6021
1255109|F|0	1D	1.10909	11.6021
1227766|F|0--48:G>C	1D	1.10909	11.6021
1223588|F|0--14:C>T	1D	1.10909	11.6021
1220810|F|0	1D	1.10909	11.6021
1100104|F|0--63:C>T	1D	1.10909	11.6021
1095680|F|0--52:A>T	1D	1.10909	11.6021
1080095|F|0--50:C>G	1D	1.10909	11.6021
1073588|F|0	1D	1.10909	11.6021
1061981|F|0	1D	1.10909	11.6021
1053578|F|0	1D	1.10909	11.6021
1046092|F|0--53:A>C	1D	1.10909	11.6021
1034171|F|0	1D	1.10909	11.6021
1020484|F|0	1D	1.10909	11.6021
981570|F|0--65:C>T	1D	1.10909	11.6021
978479|F|0--20:T>C	1D	1.10909	11.6021
977395|F|0--63:C>G	1D	1.10909	11.6021
1115468|F|0	1D	1.1448	11.6378
1241142|F|0--46:C>G	1D	1.16806	11.6611
100000824|F|0	1D	1.19187	11.6849
1219408|F|0--7:G>A	1D	1.19187	11.6849
1672128|F|0	1D	1.20336	11.6964
1219266|F|0--50:C>T	1D	1.26083	11.7538
1086856|F|0--13:C>G	1D	1.26083	11.7538
981194|F|0--38:C>T	1D	1.26083	11.7538
1101060|F|0--17:C>A	1D	1.29454	11.7876
977576|F|0	1D	1.29454	11.7876
1100415|F|0--6:T>C	1D	1.30603	11.799
1209909|F|0--16:G>A	1D	1.31714	11.8102
1103604|F|0--22:A>G	1D	1.31714	11.8102
1033276|F|0	1D	1.31714	11.8102
1100394|F|0--16:G>T	1D	1.32863	11.8216
1068907|F|0--59:A>G	1D	1.32863	11.8216
1401526|F|0	1D	1.36124	11.8543
1317381|F|0	1D	1.36124	11.8543
1252689|F|0	1D	1.36124	11.8543
1224934|F|0	1D	1.36124	11.8543
1208497|F|0--19:T>A	1D	1.36124	11.8543
1193748|F|0--57:G>A	1D	1.36124	11.8543
1125873|F|0--57:T>A	1D	1.36124	11.8543
1115071|F|0	1D	1.36124	11.8543
1106987|F|0--41:C>T	1D	1.36124	11.8543
1100938|F|0--30:A>C	1D	1.36124	11.8543
1088836|F|0--29:A>T	1D	1.36124	11.8543
1081151|F|0--21:C>T	1D	1.36124	11.8543
1078337|F|0--65:C>T	1D	1.36124	11.8543
1071041|F|0--11:T>A	1D	1.36124	11.8543
1050717|F|0	1D	1.36124	11.8543
989827|F|0--27:T>C	1D	1.36124	11.8543
981699|F|0--61:A>G	1D	1.36124	11.8543
1100560|F|0--43:A>G	1D	1.373	11.866
1233612|F|0--51:A>G	1D	1.46561	11.9586
1129041|F|0--25:C>T	1D	1.46561	11.9586
1195647|F|0--34:T>C	1D	1.47724	11.9703
1065004|F|0	1D	1.47724	11.9703
100003108|F|0	1D	1.50105	11.9941
1046556|F|0	1D	1.50105	11.9941
1260540|F|0--36:A>G	1D	1.51268	12.0057
1234881|F|0--27:T>C	1D	1.51268	12.0057
1233262|F|0	1D	1.51268	12.0057
1122483|F|0	1D	1.51268	12.0057
1046829|F|0--40:G>A	1D	1.51268	12.0057
1043963|F|0--8:C>A	1D	1.51268	12.0057
978059|F|0--26:G>C	1D	1.51268	12.0057
1159819|F|0--41:C>T	1D	1.52444	12.0175
1134354|F|0--32:G>A	1D	1.52444	12.0175
1042645|F|0--59:T>A	1D	1.52444	12.0175
1399843|F|0	1D	1.53593	12.0289
1122584|F|0--67:T>C	1D	1.53593	12.0289
1099977|F|0--26:G>A	1D	1.53593	12.0289
1054222|F|0--15:G>A	1D	1.58299	12.076
1202435|F|0--65:A>C	1D	1.64213	12.1351
1111173|F|0--9:G>T	1D	1.64213	12.1351
1075721|F|0--35:C>A	1D	1.64213	12.1351
1324071|F|0	1D	1.83634	12.3294
1047798|F|0	1D	1.83634	12.3294
1041368|F|0	1D	1.83634	12.3294
992925|F|0	1D	1.83634	12.3294
1700288|F|0	1D	1.89448	12.3875
1236134|F|0--61:T>C	1D	1.89448	12.3875
1070407|F|0	1D	1.89448	12.3875
1112739|F|0--22:T>G	1D	1.94326	12.4363
100010191|F|0	1D	2.00499	12.498
1220015|F|0--35:G>T	1D	2.01675	12.5098
1034997|F|0--53:T>G	1D	2.02739	12.5204
1205102|F|0--59:C>G	1D	2.03814	12.5312
1108147|F|0--64:T>C	1D	2.03814	12.5312
1045006|F|0	1D	2.03814	12.5312
1220095|F|0--31:T>G	1D	2.04963	12.5426
1217624|F|0--5:A>C	1D	2.04963	12.5426
1400931|F|0	1D	2.06126	12.5543
1400452|F|0	1D	2.06126	12.5543
1071758|F|0--66:T>C	1D	2.06126	12.5543
981189|F|0	1D	2.06126	12.5543
1220908|F|0	1D	2.07316	12.5662
1103193|F|0--28:T>G	1D	2.07316	12.5662
989346|F|0	1D	2.07316	12.5662
983056|F|0--12:G>A	1D	2.07316	12.5662
976838|F|0	1D	2.07316	12.5662
1237812|F|0--49:T>A	1D	2.09778	12.5908
1217894|F|0	1D	2.09778	12.5908
1102284|F|0--22:A>C	1D	2.09778	12.5908
1091966|F|0--19:G>A	1D	2.09778	12.5908
1078196|F|0--44:C>T	1D	2.09778	12.5908
1061604|F|0--37:A>C	1D	2.09778	12.5908
1178849|F|0	1D	2.16711	12.6601
989269|F|0--66:A>G	1D	2.16711	12.6601
100000173|F|0	1D	2.1786	12.6716
1750124|F|0	1D	2.1786	12.6716
1714519|F|0	1D	2.1786	12.6716
1397389|F|0	1D	2.1786	12.6716
1090155|F|0	1D	2.1786	12.6716
1034027|F|0--63:C>G	1D	2.1786	12.6716
1203866|F|0	1D	2.1905	12.6835
1089214|F|0	1D	2.21519	12.7082
1076569|F|0	1D	2.21519	12.7082
1109949|F|0--35:C>T	1D	2.22682	12.7198
1716257|F|0--43:G>A	1D	2.24955	12.7426
1069967|F|0--54:A>G	1D	2.24955	12.7426
1000427|F|0--25:G>T	1D	2.26205	12.7551
1400088|F|0	1D	2.29734	12.7904
1218389|F|0	1D	2.29734	12.7904
1132373|F|0--25:A>C	1D	2.29734	12.7904
1088940|F|0	1D	2.29734	12.7904
978587|F|0--8:G>A	1D	2.29734	12.7904
1209055|F|0--23:C>G	1D	2.3087	12.8017
1129001|F|0--41:G>A	1D	2.3087	12.8017
1105590|F|0--6:G>C	1D	2.3087	12.8017
1105241|F|0--43:C>A	1D	2.3087	12.8017
1092067|F|0--15:T>A	1D	2.3087	12.8017
1077976|F|0--8:C>T	1D	2.3087	12.8017
1024803|F|0	1D	2.3087	12.8017
993883|F|0--41:G>T	1D	2.3087	12.8017
1669434|F|0--34:A>C	1D	2.33309	12.8261
1206930|F|0--31:C>G	1D	2.33309	12.8261
1108447|F|0--26:A>G	1D	2.33309	12.8261
1101069|F|0--63:G>C	1D	2.33309	12.8261
1046876|F|0--68:G>T	1D	2.33309	12.8261
1033070|F|0--11:G>A	1D	2.33309	12.8261
1027533|F|0	1D	2.33309	12.8261
1026120|F|0--9:G>A	1D	2.33309	12.8261
1360157|F|0	1D	2.34408	12.8371
1234193|F|0--17:T>C	1D	2.34408	12.8371
1091509|F|0	1D	2.34408	12.8371
1088444|F|0	1D	2.34408	12.8371
1073749|F|0	1D	2.34408	12.8371
1058255|F|0	1D	2.34408	12.8371
1004716|F|0--41:T>C	1D	2.34408	12.8371
1039253|F|0--34:C>G	1D	2.35598	12.849
1311260|F|0	1D	2.37937	12.8724
1267286|F|0	1D	2.37937	12.8724
1262798|F|0	1D	2.37937	12.8724
1235517|F|0--42:G>C	1D	2.37937	12.8724
1201867|F|0--28:C>G	1D	2.37937	12.8724
1103045|F|0	1D	2.37937	12.8724
1082898|F|0--40:A>C	1D	2.37937	12.8724
1070108|F|0	1D	2.37937	12.8724
1064931|F|0	1D	2.37937	12.8724
1058083|F|0	1D	2.37937	12.8724
1055939|F|0	1D	2.37937	12.8724
1017559|F|0--58:G>C	1D	2.37937	12.8724
983198|F|0	1D	2.37937	12.8724
1322693|F|0--54:G>A	1D	2.40251	12.8955
1262777|F|0	1D	2.40251	12.8955
1078163|F|0	1D	2.40251	12.8955
1216357|F|0--16:T>C	1D	2.4378	12.9308
1209817|F|0--25:G>C	1D	2.4378	12.9308
1125780|F|0--26:G>T	1D	2.4378	12.9308
1082411|F|0--5:A>C	1D	2.4378	12.9308
100000528|F|0	1D	2.44867	12.9417
1714665|F|0--30:G>C	1D	2.44867	12.9417
1708277|F|0	1D	2.44867	12.9417
1239591|F|0--48:T>C	1D	2.44867	12.9417
1228748|F|0--5:A>T	1D	2.44867	12.9417
1220386|F|0--56:A>G	1D	2.44867	12.9417
1218763|F|0--52:T>C	1D	2.44867	12.9417
1217432|F|0	1D	2.44867	12.9417
1217134|F|0--34:A>G	1D	2.44867	12.9417
1204589|F|0--25:C>T	1D	2.44867	12.9417
1203259|F|0	1D	2.44867	12.9417
1131529|F|0--6:G>A	1D	2.44867	12.9417
1113861|F|0--26:C>G	1D	2.44867	12.9417
1101373|F|0--53:T>C	1D	2.44867	12.9417
1088053|F|0	1D	2.44867	12.9417
1073622|F|0--6:G>T	1D	2.44867	12.9417
1068284|F|0	1D	2.44867	12.9417
1062112|F|0--59:C>T	1D	2.44867	12.9417
985180|F|0	1D	2.44867	12.9417
984947|F|0--60:T>C	1D	2.44867	12.9417
1714484|F|0	1D	2.46057	12.9536
1075008|F|0--7:C>G	1D	2.46057	12.9536
1073380|F|0	1D	2.46057	12.9536
1128092|F|0	1D	2.48438	12.9774
100000322|F|0	1D	2.49601	12.989
1103188|F|0--52:T>C	1D	2.49601	12.989
1100307|F|0	1D	2.49601	12.989
1075981|F|0--8:G>A	1D	2.49601	12.989
1058101|F|0	1D	2.49601	12.989
1055465|F|0--7:C>G	1D	2.49601	12.989
1343250|F|0--52:T>G	1D	2.50764	13.0007
1103080|F|0	1D	2.50764	13.0007
1062095|F|0--59:T>G	1D	2.50764	13.0007
1057304|F|0--13:T>G	1D	2.50764	13.0007
1271403|F|0--24:C>T	1D	2.5194	13.0124
1699908|F|0	1D	2.54114	13.0342
1669996|F|0	1D	2.54114	13.0342
1265920|F|0--26:A>G	1D	2.54114	13.0342
1125354|F|0--20:G>A	1D	2.54114	13.0342
1109218|F|0--17:C>A	1D	2.54114	13.0342
1085271|F|0	1D	2.54114	13.0342
1051958|F|0--33:G>A	1D	2.54114	13.0342
1051846|F|0	1D	2.54114	13.0342
983834|F|0	1D	2.54114	13.0342
100000254|F|0	1D	2.55319	13.0462
1697703|F|0	1D	2.55319	13.0462
1697605|F|0	1D	2.55319	13.0462
1400749|F|0	1D	2.55319	13.0462
1400285|F|0	1D	2.55319	13.0462
1400001|F|0	1D	2.55319	13.0462
1216111|F|0	1D	2.55319	13.0462
1105358|F|0	1D	2.55319	13.0462
1096898|F|0	1D	2.55319	13.0462
1074486|F|0	1D	2.55319	13.0462
1073936|F|0	1D	2.55319	13.0462
1067657|F|0	1D	2.55319	13.0462
1058933|F|0	1D	2.55319	13.0462
1034277|F|0	1D	2.55319	13.0462
1266651|F|0	2A	0	13.0462
1171603|F|0	2A	0	13.0462
1122473|F|0	2A	0	13.0462
1044461|F|0	2A	0	13.0462
1090029|F|0	2A	0.01266	13.0589
1138728|F|0	2A	0.08077	13.127
1134008|F|0--25:C>T	2A	0.08077	13.127
1126529|F|0--7:T>C	2A	0.08077	13.127
1122770|F|0--21:T>A	2A	0.08077	13.127
1262216|F|0	2A	0.10299	13.1492
1232986|F|0	2A	0.10299	13.1492
1242996|F|0--23:A>C	2A	0.12521	13.1714
1234968|F|0	2A	0.12521	13.1714
1232836|F|0--20:G>A	2A	0.12521	13.1714
1121912|F|0	2A	0.12521	13.1714
1117021|F|0	2A	0.12521	13.1714
1108079|F|0	2A	0.12521	13.1714
1094127|F|0--31:A>C	2A	0.12521	13.1714
993147|F|0	2A	0.14902	13.1952
1767123|F|0	2A	0.16038	13.2066
1694908|F|0	2A	0.16038	13.2066
1399765|F|0	2A	0.16038	13.2066
1279306|F|0	2A	0.16038	13.2066
1272362|F|0--10:T>C	2A	0.16038	13.2066
1268640|F|0	2A	0.16038	13.2066
1267420|F|0	2A	0.16038	13.2066
1266634|F|0	2A	0.16038	13.2066
1266618|F|0	2A	0.16038	13.2066
1265682|F|0	2A	0.16038	13.2066
1265409|F|0	2A	0.16038	13.2066
1262957|F|0	2A	0.16038	13.2066
1261591|F|0	2A	0.16038	13.2066
1260940|F|0	2A	0.16038	13.2066
1243893|F|0	2A	0.16038	13.2066
1242826|F|0	2A	0.16038	13.2066
1212538|F|0--61:T>C	2A	0.16038	13.2066
1212387|F|0	2A	0.16038	13.2066
1211390|F|0	2A	0.16038	13.2066
1177572|F|0--15:T>G	2A	0.16038	13.2066
1170549|F|0	2A	0.16038	13.2066
1140680|F|0--36:A>G	2A	0.16038	13.2066
1140218|F|0	2A	0.16038	13.2066
1127551|F|0	2A	0.16038	13.2066
1126533|F|0	2A	0.16038	13.2066
1121993|F|0	2A	0.16038	13.2066
1120283|F|0	2A	0.16038	13.2066
1114582|F|0	2A	0.16038	13.2066
1113542|F|0	2A	0.16038	13.2066
1113355|F|0	2A	0.16038	13.2066
1113059|F|0	2A	0.16038	13.2066
1108895|F|0	2A	0.16038	13.2066
1108603|F|0	2A	0.16038	13.2066
1100854|F|0	2A	0.16038	13.2066
1099385|F|0	2A	0.16038	13.2066
1099082|F|0	2A	0.16038	13.2066
1092598|F|0	2A	0.16038	13.2066
1090321|F|0	2A	0.16038	13.2066
1088939|F|0	2A	0.16038	13.2066
1088430|F|0	2A	0.16038	13.2066
1088147|F|0	2A	0.16038	13.2066
1087754|F|0	2A	0.16038	13.2066
1087726|F|0	2A	0.16038	13.2066
1086909|F|0	2A	0.16038	13.2066
999444|F|0	2A	0.16038	13.2066
999020|F|0	2A	0.16038	13.2066
997868|F|0	2A	0.16038	13.2066
1005838|F|0	2A	0.19624	13.2424
1763910|F|0	2A	0.31301	13.3592
1721319|F|0	2A	0.31301	13.3592
1272011|F|0	2A	0.31301	13.3592
1266639|F|0	2A	0.31301	13.3592
1265404|F|0	2A	0.31301	13.3592
1265382|F|0	2A	0.31301	13.3592
1262426|F|0	2A	0.31301	13.3592
1251492|F|0--44:G>A	2A	0.31301	13.3592
1245173|F|0	2A	0.31301	13.3592
1228091|F|0	2A	0.31301	13.3592
1227066|F|0	2A	0.31301	13.3592
1201251|F|0	2A	0.31301	13.3592
1184513|F|0--29:G>T	2A	0.31301	13.3592
1151250|F|0	2A	0.31301	13.3592
1132305|F|0	2A	0.31301	13.3592
1127434|F|0	2A	0.31301	13.3592
1125816|F|0	2A	0.31301	13.3592
1125433|F|0	2A	0.31301	13.3592
1117152|F|0	2A	0.31301	13.3592
1109361|F|0	2A	0.31301	13.3592
1109241|F|0	2A	0.31301	13.3592
1102870|F|0	2A	0.31301	13.3592
1094282|F|0--40:C>A	2A	0.31301	13.3592
1093231|F|0	2A	0.31301	13.3592
1092428|F|0--34:G>A	2A	0.31301	13.3592
1089011|F|0	2A	0.31301	13.3592
1088834|F|0	2A	0.31301	13.3592
1084265|F|0	2A	0.31301	13.3592
1005080|F|0	2A	0.31301	13.3592
998804|F|0	2A	0.31301	13.3592
981668|F|0	2A	0.31301	13.3592
981494|F|0	2A	0.31301	13.3592
100000500|F|0	2A	0.3374	13.3836
1071254|F|0--57:C>T	2A	0.40558	13.4518
1279811|F|0--57:A>G	2A	0.42686	13.4731
1146447|F|0--47:G>A	2A	0.42686	13.4731
1037015|F|0	2A	0.45096	13.4972
1212067|F|0--56:A>G	2A	0.47343	13.5196
1009798|F|0--9:A>G	2A	0.47343	13.5196
1003109|F|0--54:T>C	2A	0.47343	13.5196
998359|F|0--66:C>T	2A	0.47343	13.5196
1667915|F|0--6:A>C	2A	0.55577	13.602
1277633|F|0--33:G>A	2A	0.55577	13.602
1235780|F|0	2A	0.55577	13.602
1151366|F|0	2A	0.55577	13.602
1091838|F|0	2A	0.55577	13.602
1038091|F|0--36:C>T	2A	0.55577	13.602
978751|F|0	2A	0.55577	13.602
1254329|F|0	2A	0.65963	13.7058
1092763|F|0--16:T>C	2A	0.65963	13.7058
1071251|F|0--45:C>T	2A	0.65963	13.7058
1674297|F|0	2A	0.76308	13.8093
1104967|F|0--20:T>C	2A	0.76308	13.8093
1076875|F|0	2A	0.76308	13.8093
983283|F|0	2A	0.76308	13.8093
1011567|F|0--35:G>A	2A	0.81172	13.8579
1281697|F|0	2A	0.8679	13.9141
1228209|F|0	2A	0.8679	13.9141
1219737|F|0--47:A>G	2A	0.8679	13.9141
1216432|F|0	2A	0.8679	13.9141
1094453|F|0--30:T>C	2A	0.8679	13.9141
1022130|F|0	2A	0.8679	13.9141
1091140|F|0--18:C>T	2A	0.94819	13.9944
986207|F|0--28:C>T	2A	1.08379	14.13
1230245|F|0--58:A>G	2A	1.10678	14.153
1202609|F|0	2A	1.10678	14.153
1138453|F|0--23:A>G	2A	1.10678	14.153
1135099|F|0--67:T>C	2A	1.10678	14.153
1127780|F|0--35:G>T	2A	1.10678	14.153
1113293|F|0	2A	1.10678	14.153
1105748|F|0--62:C>G	2A	1.10678	14.153
1092460|F|0	2A	1.10678	14.153
1065400|F|0	2A	1.10678	14.153
1063013|F|0--31:A>G	2A	1.10678	14.153
991342|F|0--68:C>T	2A	1.10678	14.153
989003|F|0	2A	1.10678	14.153
988703|F|0	2A	1.10678	14.153
981946|F|0--37:T>C	2A	1.10678	14.153
1240078|F|0--54:T>C	2A	1.13004	14.1762
1161563|F|0--47:G>T	2A	1.13004	14.1762
1115924|F|0--27:G>C	2A	1.13004	14.1762
1072955|F|0--32:A>G	2A	1.13004	14.1762
1304133|F|0	2A	1.15217	14.1984
1228155|F|0	2A	1.15217	14.1984
1110174|F|0--13:G>A	2A	1.15217	14.1984
1094287|F|0--6:T>A	2A	1.15217	14.1984
1061562|F|0--59:C>G	2A	1.15217	14.1984
1032070|F|0--16:A>G	2A	1.15217	14.1984
1021498|F|0	2A	1.15217	14.1984
1020234|F|0	2A	1.15217	14.1984
1000013|F|0--21:A>G	2A	1.15217	14.1984
981348|F|0	2A	1.15217	14.1984
1668030|F|0--9:A>C	2A	1.19815	14.2444
1206546|F|0--10:G>T	2A	1.19815	14.2444
1166101|F|0--62:T>A	2A	1.19815	14.2444
1128963|F|0	2A	1.19815	14.2444
1111962|F|0	2A	1.19815	14.2444
1108327|F|0--52:C>T	2A	1.19815	14.2444
1095667|F|0--17:A>C	2A	1.19815	14.2444
1074973|F|0--41:A>G	2A	1.19815	14.2444
1039232|F|0--34:C>T	2A	1.19815	14.2444
998851|F|0--52:A>G	2A	1.19815	14.2444
979718|F|0--54:C>T	2A	1.20951	14.2557
979688|F|0--68:G>T	2A	1.22038	14.2666
1262454|F|0--19:G>C	2A	1.25279	14.299
1260329|F|0--61:C>G	2A	1.25279	14.299
1238383|F|0--61:T>A	2A	1.25279	14.299
1212467|F|0--11:T>C	2A	1.25279	14.299
1201430|F|0--58:G>A	2A	1.25279	14.299
1194498|F|0--18:A>T	2A	1.25279	14.299
1159200|F|0--23:C>G	2A	1.25279	14.299
1102402|F|0--42:A>G	2A	1.25279	14.299
1069125|F|0--33:G>T	2A	1.25279	14.299
1052193|F|0	2A	1.25279	14.299
1041769|F|0--51:C>A	2A	1.25279	14.299
1235112|F|0--10:T>C	2A	1.26499	14.3112
1265252|F|0--34:G>A	2A	1.27648	14.3227
1215845|F|0--38:A>G	2A	1.27648	14.3227
1150369|F|0--7:C>A	2A	1.27648	14.3227
1128502|F|0--51:T>A	2A	1.27648	14.3227
1106220|F|0	2A	1.27648	14.3227
1105050|F|0--34:G>A	2A	1.27648	14.3227
1104519|F|0--60:T>C	2A	1.27648	14.3227
1097688|F|0--14:C>T	2A	1.27648	14.3227
1091747|F|0--52:G>A	2A	1.27648	14.3227
1091532|F|0	2A	1.27648	14.3227
1080871|F|0--41:C>T	2A	1.27648	14.3227
1077708|F|0--25:C>G	2A	1.27648	14.3227
1074803|F|0--30:C>G	2A	1.27648	14.3227
1059785|F|0--65:A>G	2A	1.27648	14.3227
991737|F|0--56:G>A	2A	1.27648	14.3227
1060708|F|0--22:C>A	2A	1.28784	14.334
984567|F|0--24:C>G	2A	1.28784	14.334
1277573|F|0--43:T>G	2A	1.29908	14.3453
1243194|F|0	2A	1.29908	14.3453
1233034|F|0	2A	1.29908	14.3453
1208648|F|0--6:T>C	2A	1.29908	14.3453
1117745|F|0	2A	1.29908	14.3453
1115006|F|0	2A	1.29908	14.3453
1101928|F|0	2A	1.29908	14.3453
1086242|F|0--42:A>G	2A	1.29908	14.3453
1039194|F|0	2A	1.29908	14.3453
1022501|F|0--49:A>T	2A	1.29908	14.3453
1021679|F|0	2A	1.29908	14.3453
1013660|F|0--40:G>C	2A	1.29908	14.3453
1001208|F|0--58:G>A	2A	1.29908	14.3453
1696617|F|0--13:C>T	2A	1.3095	14.3557
1399782|F|0	2A	1.3095	14.3557
1399687|F|0	2A	1.3095	14.3557
1387550|F|0	2A	1.3095	14.3557
1381499|F|0	2A	1.3095	14.3557
1243976|F|0--59:T>C	2A	1.3095	14.3557
1235569|F|0--28:T>C	2A	1.3095	14.3557
1234064|F|0	2A	1.3095	14.3557
1229670|F|0--48:T>C	2A	1.3095	14.3557
1229595|F|0	2A	1.3095	14.3557
1227997|F|0--8:T>C	2A	1.3095	14.3557
1219731|F|0	2A	1.3095	14.3557
1204947|F|0--51:C>T	2A	1.3095	14.3557
1155703|F|0	2A	1.3095	14.3557
1149238|F|0--11:A>G	2A	1.3095	14.3557
1147342|F|0--38:T>C	2A	1.3095	14.3557
1129829|F|0--65:T>C	2A	1.3095	14.3557
1129233|F|0--50:C>T	2A	1.3095	14.3557
1128135|F|0--20:T>C	2A	1.3095	14.3557
1124767|F|0--27:C>T	2A	1.3095	14.3557
1118289|F|0--37:A>C	2A	1.3095	14.3557
1115681|F|0--59:G>T	2A	1.3095	14.3557
1115361|F|0	2A	1.3095	14.3557
1114162|F|0	2A	1.3095	14.3557
1113863|F|0	2A	1.3095	14.3557
1106035|F|0--14:C>T	2A	1.3095	14.3557
1105852|F|0	2A	1.3095	14.3557
1105552|F|0	2A	1.3095	14.3557
1103845|F|0	2A	1.3095	14.3557
1103444|F|0	2A	1.3095	14.3557
1097663|F|0	2A	1.3095	14.3557
1097526|F|0--18:A>G	2A	1.3095	14.3557
1094436|F|0	2A	1.3095	14.3557
1090508|F|0--43:A>C	2A	1.3095	14.3557
1090149|F|0--26:A>G	2A	1.3095	14.3557
1085277|F|0--23:T>C	2A	1.3095	14.3557
1083971|F|0--18:C>T	2A	1.3095	14.3557
1075950|F|0--14:A>C	2A	1.3095	14.3557
1071231|F|0--65:A>G	2A	1.3095	14.3557
1069709|F|0--49:C>T	2A	1.3095	14.3557
1059865|F|0--64:C>G	2A	1.3095	14.3557
1048707|F|0--6:A>G	2A	1.3095	14.3557
1047718|F|0	2A	1.3095	14.3557
1042507|F|0	2A	1.3095	14.3557
994487|F|0--61:C>T	2A	1.3095	14.3557
984032|F|0	2A	1.3095	14.3557
1216842|F|0--30:G>C	2A	1.34373	14.3899
1143754|F|0	2A	1.34373	14.3899
992420|F|0--24:C>T	2A	1.35415	14.4004
986339|F|0--8:C>A	2A	1.35415	14.4004
100000396|F|0	2A	1.3649	14.4111
1281681|F|0	2A	1.3649	14.4111
1070296|F|0	2A	1.3649	14.4111
988236|F|0--40:G>A	2A	1.3649	14.4111
1248237|F|0--19:A>C	2A	1.37601	14.4222
1203032|F|0	2A	1.37601	14.4222
1126846|F|0--15:G>C	2A	1.37601	14.4222
1122036|F|0	2A	1.37601	14.4222
1112068|F|0--9:A>G	2A	1.37601	14.4222
1076002|F|0	2A	1.37601	14.4222
1068327|F|0--39:A>C	2A	1.37601	14.4222
1000632|F|0--66:T>C	2A	1.37601	14.4222
1864326|F|0--53:C>T	2A	1.38821	14.4344
1284764|F|0--41:C>T	2A	1.39896	14.4452
1236356|F|0--67:C>A	2A	1.39896	14.4452
1213989|F|0--39:A>G	2A	1.39896	14.4452
1181222|F|0--15:A>C	2A	1.39896	14.4452
1081450|F|0	2A	1.39896	14.4452
1061092|F|0--63:T>A	2A	1.39896	14.4452
995187|F|0--27:C>T	2A	1.39896	14.4452
989756|F|0--46:T>C	2A	1.39896	14.4452
1128036|F|0	2A	1.41072	14.4569
1099566|F|0	2A	1.41072	14.4569
1284058|F|0	2A	1.4452	14.4914
1024461|F|0	2A	1.4452	14.4914
1005784|F|0--19:G>C	2A	1.4452	14.4914
1161545|F|0--7:G>T	2A	1.45656	14.5028
1111413|F|0--12:A>G	2A	1.45656	14.5028
1110618|F|0--21:G>A	2A	1.45656	14.5028
1091741|F|0--25:T>C	2A	1.45656	14.5028
1077356|F|0--67:A>C	2A	1.45656	14.5028
1273400|F|0--27:G>A	2A	1.48066	14.5269
1093442|F|0	2A	1.48066	14.5269
1066483|F|0	2A	1.48066	14.5269
1048444|F|0	2A	1.48066	14.5269
1010332|F|0--55:G>A	2A	1.48066	14.5269
994891|F|0--37:A>G	2A	1.50419	14.5504
100006823|F|0	2A	1.51483	14.561
1245104|F|0	2A	1.51483	14.561
1137212|F|0--61:A>G	2A	1.58617	14.6324
1003845|F|0--49:C>T	2A	1.58617	14.6324
1236680|F|0--44:A>G	2A	1.59692	14.6431
1216386|F|0--49:A>G	2A	1.59692	14.6431
1187573|F|0--25:T>C	2A	1.59692	14.6431
1150159|F|0--47:A>G	2A	1.59692	14.6431
1125528|F|0	2A	1.59692	14.6431
1106300|F|0--35:C>A	2A	1.59692	14.6431
1103072|F|0--58:A>G	2A	1.59692	14.6431
1089750|F|0--14:T>C	2A	1.59692	14.6431
1074947|F|0	2A	1.59692	14.6431
1066798|F|0	2A	1.59692	14.6431
1065743|F|0--13:C>A	2A	1.59692	14.6431
1048832|F|0--28:A>G	2A	1.59692	14.6431
1009386|F|0--49:G>A	2A	1.59692	14.6431
993186|F|0--51:C>T	2A	1.59692	14.6431
1075089|F|0	2A	1.60855	14.6548
1278032|F|0--35:T>A	2A	1.62004	14.6662
1140182|F|0--34:C>T	2A	1.62004	14.6662
1039495|F|0--11:C>T	2A	1.62004	14.6662
1035906|F|0	2A	1.62004	14.6662
996555|F|0--38:T>A	2A	1.62004	14.6662
994685|F|0--5:T>C	2A	1.62004	14.6662
990957|F|0--49:A>G	2A	1.64226	14.6885
1123745|F|0	2A	1.66473	14.7109
1863057|F|0	2A	1.67678	14.723
1241593|F|0--21:A>C	2A	1.67678	14.723
1206345|F|0--57:T>C	2A	1.67678	14.723
1138477|F|0	2A	1.67678	14.723
1132239|F|0--62:A>G	2A	1.67678	14.723
1127588|F|0	2A	1.67678	14.723
1126470|F|0	2A	1.67678	14.723
1112755|F|0	2A	1.67678	14.723
1104864|F|0	2A	1.67678	14.723
1094537|F|0--15:C>G	2A	1.67678	14.723
1091398|F|0--59:G>A	2A	1.67678	14.723
1072944|F|0--10:G>A	2A	1.67678	14.723
1055319|F|0	2A	1.67678	14.723
1022408|F|0--13:G>A	2A	1.67678	14.723
1008736|F|0--8:T>C	2A	1.67678	14.723
1211963|F|0	2A	1.68802	14.7342
1053641|F|0--64:T>C	2A	1.68802	14.7342
1031443|F|0	2A	1.73246	14.7787
987010|F|0--5:G>C	2A	1.73246	14.7787
985414|F|0--20:C>T	2A	1.73246	14.7787
1228043|F|0	2A	1.76849	14.8147
1107019|F|0--54:A>C	2A	1.80378	14.85
1769466|F|0	2A	1.82625	14.8725
1372274|F|0	2A	1.82625	14.8725
1237786|F|0--31:T>C	2A	1.82625	14.8725
1204588|F|0--24:C>A	2A	1.82625	14.8725
1104157|F|0	2A	1.82625	14.8725
1043394|F|0--58:A>T	2A	1.82625	14.8725
1209527|F|0--26:T>C	2A	1.83749	14.8837
1166096|F|0--16:A>G	2A	1.83749	14.8837
1127363|F|0--47:C>T	2A	1.83749	14.8837
1092204|F|0--54:T>G	2A	1.83749	14.8837
992715|F|0--36:C>T	2A	1.83749	14.8837
999293|F|0--29:G>A	2A	1.88076	14.927
976830|F|0	2A	1.99065	15.0369
1197731|F|0--67:G>T	2A	2.11964	15.1658
1162315|F|0--14:G>A	2A	2.11964	15.1658
1139971|F|0	2A	2.11964	15.1658
1099300|F|0	2A	2.11964	15.1658
1064949|F|0--36:A>G	2A	2.11964	15.1658
1063107|F|0--55:C>G	2A	2.11964	15.1658
1056356|F|0--43:C>T	2A	2.11964	15.1658
100009830|F|0	2A	2.13154	15.1777
1189342|F|0	2A	2.13154	15.1777
1120798|F|0--14:G>A	2A	2.13154	15.1777
1008748|F|0--35:A>C	2A	2.13154	15.1777
996946|F|0--11:G>A	2A	2.13154	15.1777
1190338|F|0--5:C>T	2A	2.14317	15.1894
1127704|F|0--29:A>C	2A	2.14317	15.1894
1036777|F|0--55:C>T	2A	2.14317	15.1894
980420|F|0--47:C>T	2A	2.14317	15.1894
1201257|F|0--23:G>C	2A	2.17691	15.2231
1133336|F|0--57:C>A	2A	2.17691	15.2231
1091680|F|0--56:C>T	2A	2.17691	15.2231
997103|F|0--21:C>G	2A	2.17691	15.2231
1864754|F|0--56:G>A	2A	2.21101	15.2572
1269170|F|0	2A	2.21101	15.2572
1267582|F|0	2A	2.21101	15.2572
1218546|F|0--12:C>T	2A	2.21101	15.2572
1117207|F|0--30:A>G	2A	2.21101	15.2572
1093498|F|0--43:G>T	2A	2.21101	15.2572
1091543|F|0--12:C>G	2A	2.21101	15.2572
1083264|F|0--42:T>C	2A	2.21101	15.2572
1081171|F|0--12:A>G	2A	2.21101	15.2572
1069413|F|0	2A	2.21101	15.2572
1062525|F|0--23:C>A	2A	2.21101	15.2572
1039214|F|0--64:T>C	2A	2.21101	15.2572
1016489|F|0--36:C>T	2A	2.21101	15.2572
1015967|F|0--14:G>T	2A	2.21101	15.2572
1047706|F|0	2A	2.22306	15.2693
994034|F|0	2A	2.22306	15.2693
1210481|F|0--16:A>C	2A	2.24605	15.2923
1080724|F|0--53:C>T	2A	2.24605	15.2923
1021420|F|0--28:G>A	2A	2.24605	15.2923
1126296|F|0--25:T>C	2A	2.25754	15.3037
982109|F|0	2A	2.25754	15.3037
1112990|F|0	2A	2.28193	15.3281
1723602|F|0	2A	2.31786	15.3641
1723353|F|0	2A	2.31786	15.3641
1721287|F|0	2A	2.31786	15.3641
1720219|F|0	2A	2.31786	15.3641
1719952|F|0	2A	2.31786	15.3641
1694709|F|0	2A	2.31786	15.3641
1372394|F|0	2A	2.31786	15.3641
1267702|F|0	2A	2.31786	15.3641
1233176|F|0	2A	2.31786	15.3641
1228050|F|0	2A	2.31786	15.3641
1219162|F|0	2A	2.31786	15.3641
1218562|F|0	2A	2.31786	15.3641
1218134|F|0	2A	2.31786	15.3641
1217212|F|0	2A	2.31786	15.3641
1216101|F|0	2A	2.31786	15.3641
1203615|F|0	2A	2.31786	15.3641
1195050|F|0	2A	2.31786	15.3641
1164032|F|0	2A	2.31786	15.3641
1125402|F|0	2A	2.31786	15.3641
1124951|F|0--13:G>C	2A	2.31786	15.3641
1117273|F|0	2A	2.31786	15.3641
1113324|F|0	2A	2.31786	15.3641
1105577|F|0--57:A>C	2A	2.31786	15.3641
1104136|F|0	2A	2.31786	15.3641
1102632|F|0	2A	2.31786	15.3641
1100762|F|0	2A	2.31786	15.3641
1098816|F|0--17:A>G	2A	2.31786	15.3641
1097996|F|0	2A	2.31786	15.3641
1092210|F|0--35:A>T	2A	2.31786	15.3641
1090922|F|0--29:G>A	2A	2.31786	15.3641
1089389|F|0	2A	2.31786	15.3641
1088502|F|0	2A	2.31786	15.3641
1088384|F|0	2A	2.31786	15.3641
1087996|F|0	2A	2.31786	15.3641
1082919|F|0	2A	2.31786	15.3641
1070859|F|0--51:C>T	2A	2.31786	15.3641
1066118|F|0	2A	2.31786	15.3641
1065604|F|0	2A	2.31786	15.3641
1062662|F|0	2A	2.31786	15.3641
1060943|F|0	2A	2.31786	15.3641
1059068|F|0	2A	2.31786	15.3641
1052066|F|0--45:T>C	2A	2.31786	15.3641
1040655|F|0	2A	2.31786	15.3641
1030510|F|0--63:T>C	2A	2.31786	15.3641
1019771|F|0	2A	2.31786	15.3641
1015564|F|0--35:G>A	2A	2.31786	15.3641
986208|F|0--20:G>A	2A	2.31786	15.3641
976803|F|0--19:G>A	2A	2.31786	15.3641
1254892|F|0	2A	2.34112	15.3873
1201582|F|0--15:A>G	2A	2.34112	15.3873
1162387|F|0--58:C>T	2A	2.34112	15.3873
1128252|F|0--16:T>C	2A	2.34112	15.3873
1102286|F|0--45:A>T	2A	2.34112	15.3873
1090839|F|0	2A	2.34112	15.3873
1089488|F|0	2A	2.34112	15.3873
1010000|F|0--52:C>T	2A	2.34112	15.3873
995632|F|0	2A	2.34112	15.3873
100003629|F|0	2A	2.37552	15.4217
1768071|F|0	2A	2.37552	15.4217
1678900|F|0	2A	2.37552	15.4217
1672665|F|0	2A	2.37552	15.4217
1666222|F|0	2A	2.37552	15.4217
1407126|F|0	2A	2.37552	15.4217
1288584|F|0	2A	2.37552	15.4217
1261865|F|0	2A	2.37552	15.4217
1247908|F|0	2A	2.37552	15.4217
1243075|F|0	2A	2.37552	15.4217
1224481|F|0--60:G>C	2A	2.37552	15.4217
1216895|F|0	2A	2.37552	15.4217
1211950|F|0	2A	2.37552	15.4217
1210616|F|0--53:G>A	2A	2.37552	15.4217
1203836|F|0	2A	2.37552	15.4217
1154043|F|0	2A	2.37552	15.4217
1115258|F|0	2A	2.37552	15.4217
1107187|F|0	2A	2.37552	15.4217
1106946|F|0	2A	2.37552	15.4217
1104401|F|0	2A	2.37552	15.4217
1101524|F|0	2A	2.37552	15.4217
1099629|F|0	2A	2.37552	15.4217
1090740|F|0	2A	2.37552	15.4217
1089205|F|0	2A	2.37552	15.4217
1088872|F|0	2A	2.37552	15.4217
1088377|F|0	2A	2.37552	15.4217
1079568|F|0	2A	2.37552	15.4217
1068080|F|0--48:C>T	2A	2.37552	15.4217
1058557|F|0--36:G>A	2A	2.37552	15.4217
1054142|F|0	2A	2.37552	15.4217
1049687|F|0	2A	2.37552	15.4217
1045346|F|0	2A	2.37552	15.4217
1034642|F|0	2A	2.37552	15.4217
1026191|F|0	2A	2.37552	15.4217
1017924|F|0	2A	2.37552	15.4217
1001001|F|0	2A	2.37552	15.4217
1000290|F|0--34:A>C	2A	2.37552	15.4217
994989|F|0	2A	2.37552	15.4217
994079|F|0	2A	2.37552	15.4217
991985|F|0	2A	2.37552	15.4217
983560|F|0	2A	2.37552	15.4217
1183380|F|0	2A	2.38728	15.4335
1279816|F|0	2B	0.011359	15.4448
1270038|F|0	2B	0.011359	15.4448
1239774|F|0	2B	0.011359	15.4448
1239172|F|0	2B	0.011359	15.4448
1237464|F|0	2B	0.011359	15.4448
1232273|F|0--5:C>T	2B	0.011359	15.4448
1226841|F|0	2B	0.011359	15.4448
1202049|F|0	2B	0.011359	15.4448
1200923|F|0--30:G>A	2B	0.011359	15.4448
1160299|F|0--12:C>G	2B	0.011359	15.4448
1144383|F|0	2B	0.011359	15.4448
1131001|F|0	2B	0.011359	15.4448
1126767|F|0	2B	0.011359	15.4448
1124935|F|0	2B	0.011359	15.4448
1114620|F|0	2B	0.011359	15.4448
1113829|F|0	2B	0.011359	15.4448
1105505|F|0	2B	0.011359	15.4448
1081432|F|0	2B	0.011359	15.4448
1069962|F|0	2B	0.011359	15.4448
1066929|F|0	2B	0.011359	15.4448
1065824|F|0	2B	0.011359	15.4448
1057678|F|0--40:G>C	2B	0.011359	15.4448
1056166|F|0	2B	0.011359	15.4448
1036918|F|0	2B	0.011359	15.4448
1035639|F|0	2B	0.011359	15.4448
1020781|F|0	2B	0.011359	15.4448
1018914|F|0	2B	0.011359	15.4448
996002|F|0	2B	0.011359	15.4448
981863|F|0	2B	0.011359	15.4448
981830|F|0	2B	0.011359	15.4448
1076104|F|0	2B	0.05955	15.493
1241439|F|0	2B	0.1905	15.624
1234052|F|0	2B	0.1905	15.624
1138588|F|0	2B	0.20161	15.6351
1075945|F|0--11:C>G	2B	0.20161	15.6351
100000767|F|0	2B	0.22408	15.6576
100000461|F|0	2B	0.22408	15.6576
1771539|F|0	2B	0.22408	15.6576
1268904|F|0	2B	0.22408	15.6576
1266070|F|0	2B	0.22408	15.6576
1242258|F|0--55:C>T	2B	0.22408	15.6576
1240016|F|0	2B	0.22408	15.6576
1239994|F|0	2B	0.22408	15.6576
1218950|F|0	2B	0.22408	15.6576
1208217|F|0	2B	0.22408	15.6576
1176950|F|0	2B	0.22408	15.6576
1118920|F|0	2B	0.22408	15.6576
1105975|F|0	2B	0.22408	15.6576
1079215|F|0	2B	0.22408	15.6576
1074129|F|0	2B	0.22408	15.6576
1072136|F|0	2B	0.22408	15.6576
1056599|F|0	2B	0.22408	15.6576
1033710|F|0	2B	0.22408	15.6576
1017361|F|0	2B	0.22408	15.6576
1016414|F|0	2B	0.22408	15.6576
1015197|F|0	2B	0.22408	15.6576
988401|F|0	2B	0.22408	15.6576
1684458|F|0	2B	0.2369	15.6704
1280123|F|0	2B	0.33065	15.7641
1271087|F|0	2B	0.33065	15.7641
1134159|F|0--48:G>C	2B	0.33065	15.7641
1069027|F|0	2B	0.33065	15.7641
1057521|F|0	2B	0.33065	15.7641
1040952|F|0	2B	0.33065	15.7641
1023751|F|0	2B	0.33065	15.7641
1279452|F|0	2B	0.39903	15.8325
1108293|F|0	2B	0.39903	15.8325
1105111|F|0	2B	0.39903	15.8325
1100835|F|0	2B	0.39903	15.8325
1026706|F|0--19:G>A	2B	0.39903	15.8325
1669704|F|0--16:C>G	2B	0.41039	15.8439
1252754|F|0	2B	0.41039	15.8439
1207009|F|0--12:G>T	2B	0.41039	15.8439
1148822|F|0	2B	0.41039	15.8439
1131259|F|0	2B	0.41039	15.8439
1127429|F|0--27:T>C	2B	0.41039	15.8439
1110956|F|0	2B	0.41039	15.8439
1110736|F|0	2B	0.41039	15.8439
1105670|F|0	2B	0.41039	15.8439
1010107|F|0	2B	0.41039	15.8439
1771173|F|0	2B	0.42321	15.8567
1770237|F|0	2B	0.48219	15.9157
1279408|F|0	2B	0.48219	15.9157
1278278|F|0--65:G>C	2B	0.48219	15.9157
1112674|F|0	2B	0.48219	15.9157
1072287|F|0--19:T>A	2B	0.48219	15.9157
1160644|F|0	2B	0.49355	15.927
1082824|F|0--33:C>G	2B	0.49355	15.927
1160346|F|0--36:G>A	2B	0.51741	15.9509
1075068|F|0	2B	0.51741	15.9509
1067648|F|0	2B	0.51741	15.9509
1026561|F|0	2B	0.51741	15.9509
1862670|F|0	2B	0.52852	15.962
1694809|F|0--52:C>T	2B	0.52852	15.962
1258882|F|0	2B	0.52852	15.962
1211564|F|0--5:C>A	2B	0.52852	15.962
1143478|F|0--13:T>A	2B	0.52852	15.962
1101892|F|0	2B	0.52852	15.962
1099778|F|0	2B	0.52852	15.962
1095123|F|0--24:G>A	2B	0.52852	15.962
1093108|F|0--29:T>C	2B	0.52852	15.962
1090985|F|0--48:C>T	2B	0.52852	15.962
1089780|F|0--20:C>T	2B	0.52852	15.962
1079260|F|0--11:G>A	2B	0.52852	15.962
1074059|F|0	2B	0.52852	15.962
1065263|F|0--29:G>A	2B	0.52852	15.962
1061674|F|0	2B	0.52852	15.962
1053248|F|0	2B	0.52852	15.962
1047837|F|0	2B	0.52852	15.962
1047040|F|0--10:C>G	2B	0.52852	15.962
1035336|F|0	2B	0.52852	15.962
1016740|F|0	2B	0.52852	15.962
987909|F|0	2B	0.52852	15.962
982759|F|0	2B	0.52852	15.962
981649|F|0	2B	0.52852	15.962
1066614|F|0	2B	0.54087	15.9744
1110086|F|0	2B	0.55322	15.9867
1103032|F|0	2B	0.57732	16.0108
1382597|F|0	2B	0.62323	16.0567
1216893|F|0	2B	0.62323	16.0567
1111569|F|0	2B	0.62323	16.0567
1110648|F|0	2B	0.62323	16.0567
1095656|F|0	2B	0.62323	16.0567
1091382|F|0	2B	0.62323	16.0567
1032787|F|0	2B	0.62323	16.0567
1024671|F|0	2B	0.62323	16.0567
1016245|F|0	2B	0.62323	16.0567
1012442|F|0--46:G>C	2B	0.62323	16.0567
1228087|F|0	2B	0.64704	16.0805
1070549|F|0	2B	0.64704	16.0805
1279379|F|0	2B	0.69238	16.1259
1235109|F|0	2B	0.69238	16.1259
1217440|F|0	2B	0.69238	16.1259
1160632|F|0	2B	0.69238	16.1259
1115125|F|0	2B	0.69238	16.1259
1111830|F|0	2B	0.69238	16.1259
1092746|F|0	2B	0.69238	16.1259
1090319|F|0	2B	0.69238	16.1259
1042851|F|0	2B	0.69238	16.1259
1113449|F|0--18:T>C	2B	0.94766	16.3811
1106521|F|0	2B	0.94766	16.3811
1101637|F|0--13:T>C	2B	0.94766	16.3811
1095023|F|0--59:T>C	2B	0.94766	16.3811
1092251|F|0--12:T>A	2B	0.94766	16.3811
1090835|F|0--43:T>C	2B	0.94766	16.3811
1033438|F|0	2B	0.94766	16.3811
1205884|F|0--37:C>T	2B	1.00444	16.4379
1050593|F|0--5:A>G	2B	1.00444	16.4379
1120507|F|0	2B	1.09783	16.5313
1103017|F|0--50:G>T	2B	1.09783	16.5313
988615|F|0	2B	1.10973	16.5432
1770008|F|0	2B	1.13195	16.5654
1239916|F|0	2B	1.13195	16.5654
1228167|F|0	2B	1.13195	16.5654
1117314|F|0	2B	1.13195	16.5654
1105056|F|0	2B	1.13195	16.5654
1103405|F|0	2B	1.13195	16.5654
1074340|F|0	2B	1.13195	16.5654
1039896|F|0--23:C>G	2B	1.13195	16.5654
1128199|F|0--47:A>G	2B	1.14331	16.5768
1020900|F|0--28:C>A	2B	1.15455	16.588
1382798|F|0	2B	1.16631	16.5998
1860879|F|0	2B	1.17767	16.6112
1305065|F|0	2B	1.17767	16.6112
1268923|F|0--8:T>C	2B	1.17767	16.6112
1216133|F|0--42:A>G	2B	1.17767	16.6112
1209601|F|0--43:G>A	2B	1.17767	16.6112
1194811|F|0--56:C>T	2B	1.17767	16.6112
1127831|F|0--10:A>G	2B	1.17767	16.6112
1125541|F|0--8:C>G	2B	1.17767	16.6112
1109645|F|0	2B	1.17767	16.6112
1109081|F|0	2B	1.17767	16.6112
1108090|F|0	2B	1.17767	16.6112
1094738|F|0	2B	1.17767	16.6112
1069502|F|0--56:T>C	2B	1.17767	16.6112
1066950|F|0--39:C>T	2B	1.17767	16.6112
1004525|F|0--23:A>G	2B	1.17767	16.6112
1002952|F|0--37:T>C	2B	1.17767	16.6112
1382806|F|0	2B	1.18916	16.6226
1234869|F|0--18:T>C	2B	1.18916	16.6226
1224158|F|0--53:A>G	2B	1.18916	16.6226
1223846|F|0--33:T>C	2B	1.18916	16.6226
1111885|F|0	2B	1.20121	16.6347
1091031|F|0	2B	1.20121	16.6347
1123715|F|0	2B	1.23692	16.6704
1109990|F|0	2B	1.23692	16.6704
1252726|F|0--29:T>C	2B	1.25939	16.6929
1093808|F|0--42:C>G	2B	1.25939	16.6929
992759|F|0--44:T>G	2B	1.25939	16.6929
1062438|F|0--26:T>C	2B	1.27102	16.7045
1276341|F|0--33:C>A	2B	1.31369	16.7472
1228364|F|0	2B	1.31369	16.7472
1213400|F|0--65:G>A	2B	1.31369	16.7472
1179068|F|0	2B	1.31369	16.7472
1150221|F|0--20:C>T	2B	1.31369	16.7472
1123002|F|0--26:C>G	2B	1.31369	16.7472
1116434|F|0--66:T>C	2B	1.31369	16.7472
1008577|F|0--29:A>C	2B	1.31369	16.7472
1267785|F|0	2B	1.32518	16.7587
1230889|F|0--41:A>C	2B	1.32518	16.7587
1196547|F|0--36:G>A	2B	1.32518	16.7587
1128249|F|0	2B	1.32518	16.7587
1121913|F|0	2B	1.32518	16.7587
1106242|F|0	2B	1.32518	16.7587
1095459|F|0--24:A>G	2B	1.32518	16.7587
1047284|F|0	2B	1.32518	16.7587
1002872|F|0--19:A>C	2B	1.32518	16.7587
997619|F|0--51:G>A	2B	1.32518	16.7587
986691|F|0	2B	1.32518	16.7587
986581|F|0--7:T>G	2B	1.32518	16.7587
1190819|F|0--37:G>A	2B	1.33681	16.7703
1127001|F|0--40:T>A	2B	1.33681	16.7703
1263973|F|0	2B	1.34756	16.781
1247749|F|0--48:G>C	2B	1.34756	16.781
1220434|F|0	2B	1.34756	16.781
1130392|F|0--11:T>C	2B	1.34756	16.781
1126316|F|0--23:A>G	2B	1.34756	16.781
1107558|F|0	2B	1.34756	16.781
1094030|F|0--13:G>A	2B	1.34756	16.781
1074334|F|0--16:A>G	2B	1.34756	16.781
1069170|F|0--46:C>A	2B	1.34756	16.781
1047322|F|0--41:T>A	2B	1.34756	16.781
1042631|F|0--26:G>C	2B	1.34756	16.781
1040875|F|0	2B	1.34756	16.781
1031842|F|0--37:A>G	2B	1.34756	16.781
990063|F|0--68:T>C	2B	1.34756	16.781
979012|F|0	2B	1.34756	16.781
1230029|F|0--19:C>T	2B	1.37109	16.8046
1228277|F|0	2B	1.37109	16.8046
1138058|F|0	2B	1.37109	16.8046
1110224|F|0	2B	1.37109	16.8046
1053856|F|0	2B	1.37109	16.8046
994318|F|0	2B	1.37109	16.8046
1164349|F|0--62:C>G	2B	1.38245	16.8159
1104915|F|0	2B	1.38245	16.8159
985353|F|0--8:C>A	2B	1.38245	16.8159
1763749|F|0	2B	1.3932	16.8267
1695740|F|0	2B	1.3932	16.8267
1667549|F|0--46:A>G	2B	1.3932	16.8267
1398924|F|0	2B	1.3932	16.8267
1277159|F|0	2B	1.3932	16.8267
1267190|F|0	2B	1.3932	16.8267
1235223|F|0	2B	1.3932	16.8267
1202492|F|0--32:A>C	2B	1.3932	16.8267
1150595|F|0--15:C>T	2B	1.3932	16.8267
1146965|F|0	2B	1.3932	16.8267
1143400|F|0--67:C>T	2B	1.3932	16.8267
1132275|F|0--40:G>A	2B	1.3932	16.8267
1128931|F|0--8:C>G	2B	1.3932	16.8267
1128879|F|0--36:G>C	2B	1.3932	16.8267
1128288|F|0	2B	1.3932	16.8267
1126787|F|0--8:T>C	2B	1.3932	16.8267
1126184|F|0--40:A>T	2B	1.3932	16.8267
1125375|F|0--53:C>G	2B	1.3932	16.8267
1121986|F|0--57:C>T	2B	1.3932	16.8267
1115272|F|0	2B	1.3932	16.8267
1112720|F|0	2B	1.3932	16.8267
1110612|F|0	2B	1.3932	16.8267
1109530|F|0--46:A>G	2B	1.3932	16.8267
1108963|F|0--24:G>C	2B	1.3932	16.8267
1107630|F|0	2B	1.3932	16.8267
1106186|F|0	2B	1.3932	16.8267
1100798|F|0	2B	1.3932	16.8267
1093481|F|0--22:C>T	2B	1.3932	16.8267
1090317|F|0	2B	1.3932	16.8267
1088029|F|0--18:C>G	2B	1.3932	16.8267
1079070|F|0--54:T>G	2B	1.3932	16.8267
1078757|F|0--38:T>C	2B	1.3932	16.8267
1072874|F|0	2B	1.3932	16.8267
1055060|F|0	2B	1.3932	16.8267
1047916|F|0	2B	1.3932	16.8267
1047092|F|0--19:A>G	2B	1.3932	16.8267
1017971|F|0--45:G>C	2B	1.3932	16.8267
1003628|F|0--47:G>T	2B	1.3932	16.8267
1003263|F|0--50:G>T	2B	1.3932	16.8267
998512|F|0--56:G>C	2B	1.3932	16.8267
997145|F|0--15:C>T	2B	1.3932	16.8267
993617|F|0--25:G>C	2B	1.3932	16.8267
981053|F|0	2B	1.3932	16.8267
979722|F|0--18:T>C	2B	1.3932	16.8267
978979|F|0	2B	1.3932	16.8267
1039386|F|0--19:C>T	2B	1.417	16.8505
1237933|F|0	2B	1.42863	16.8621
1126452|F|0--29:C>T	2B	1.42863	16.8621
993562|F|0--29:G>A	2B	1.42863	16.8621
1170459|F|0	2B	1.45302	16.8865
1122899|F|0	2B	1.45302	16.8865
1116423|F|0	2B	1.45302	16.8865
1113792|F|0--25:G>A	2B	1.45302	16.8865
1161193|F|0	2B	1.46465	16.8981
1096151|F|0--30:G>C	2B	1.46465	16.8981
1090446|F|0--21:T>C	2B	1.46465	16.8981
1083710|F|0--21:C>T	2B	1.46465	16.8981
1075806|F|0	2B	1.46465	16.8981
1070201|F|0--7:G>A	2B	1.46465	16.8981
1037539|F|0	2B	1.46465	16.8981
996514|F|0--41:T>G	2B	1.46465	16.8981
1283968|F|0	2B	1.47529	16.9088
1270278|F|0	2B	1.47529	16.9088
1250100|F|0	2B	1.47529	16.9088
1234249|F|0	2B	1.47529	16.9088
1233288|F|0	2B	1.47529	16.9088
1229770|F|0	2B	1.47529	16.9088
1204842|F|0--12:A>T	2B	1.47529	16.9088
1195034|F|0--59:G>T	2B	1.47529	16.9088
1166121|F|0	2B	1.47529	16.9088
1163107|F|0	2B	1.47529	16.9088
1154695|F|0--67:C>T	2B	1.47529	16.9088
1126009|F|0--10:G>A	2B	1.47529	16.9088
1122310|F|0	2B	1.47529	16.9088
1121362|F|0--17:G>A	2B	1.47529	16.9088
1120539|F|0--8:T>A	2B	1.47529	16.9088
1118666|F|0	2B	1.47529	16.9088
1118168|F|0	2B	1.47529	16.9088
1114401|F|0	2B	1.47529	16.9088
1114138|F|0--57:G>A	2B	1.47529	16.9088
1110367|F|0--68:T>C	2B	1.47529	16.9088
1107392|F|0	2B	1.47529	16.9088
1107071|F|0--54:T>C	2B	1.47529	16.9088
1106437|F|0--18:T>G	2B	1.47529	16.9088
1102719|F|0	2B	1.47529	16.9088
1102364|F|0	2B	1.47529	16.9088
1092495|F|0--53:G>A	2B	1.47529	16.9088
1091776|F|0--42:C>G	2B	1.47529	16.9088
1091276|F|0	2B	1.47529	16.9088
1084904|F|0--6:G>A	2B	1.47529	16.9088
1084681|F|0--61:T>C	2B	1.47529	16.9088
1079807|F|0--40:G>T	2B	1.47529	16.9088
1072553|F|0--41:G>A	2B	1.47529	16.9088
1072431|F|0--36:G>A	2B	1.47529	16.9088
1068936|F|0--32:G>T	2B	1.47529	16.9088
1067126|F|0--62:A>G	2B	1.47529	16.9088
1058706|F|0--58:C>T	2B	1.47529	16.9088
1054006|F|0	2B	1.47529	16.9088
1052925|F|0--60:A>G	2B	1.47529	16.9088
985387|F|0--8:C>T	2B	1.47529	16.9088
984849|F|0--45:C>G	2B	1.47529	16.9088
981048|F|0	2B	1.47529	16.9088
980716|F|0--55:C>G	2B	1.47529	16.9088
977285|F|0	2B	1.47529	16.9088
1378313|F|0	2B	1.48616	16.9196
1262919|F|0	2B	1.48616	16.9196
1230835|F|0--45:A>G	2B	1.48616	16.9196
1225153|F|0--55:C>T	2B	1.48616	16.9196
1224579|F|0--62:T>C	2B	1.48616	16.9196
1118663|F|0--44:T>A	2B	1.48616	16.9196
1097415|F|0	2B	1.48616	16.9196
1095403|F|0	2B	1.48616	16.9196
1094571|F|0	2B	1.48616	16.9196
1091634|F|0	2B	1.48616	16.9196
1254240|F|0	2B	1.49779	16.9313
1127645|F|0	2B	1.49779	16.9313
978166|F|0	2B	1.49779	16.9313
1117435|F|0	2B	1.50984	16.9433
1278029|F|0--24:G>A	2B	1.52095	16.9544
1254036|F|0	2B	1.52095	16.9544
1241846|F|0	2B	1.52095	16.9544
1234002|F|0	2B	1.52095	16.9544
1233376|F|0	2B	1.52095	16.9544
1228193|F|0--19:T>C	2B	1.52095	16.9544
1127943|F|0--64:A>G	2B	1.52095	16.9544
1127877|F|0--52:T>C	2B	1.52095	16.9544
1127049|F|0--20:T>C	2B	1.52095	16.9544
1125759|F|0--23:G>A	2B	1.52095	16.9544
1107111|F|0--62:T>C	2B	1.52095	16.9544
1101682|F|0--30:G>A	2B	1.52095	16.9544
1083601|F|0--54:G>C	2B	1.52095	16.9544
100000190|F|0	2B	1.53285	16.9663
1768711|F|0	2B	1.55584	16.9893
1383928|F|0--17:C>A	2B	1.55584	16.9893
1300788|F|0	2B	1.55584	16.9893
1254362|F|0	2B	1.55584	16.9893
1242175|F|0--64:G>A	2B	1.55584	16.9893
1234879|F|0--6:T>C	2B	1.55584	16.9893
1233661|F|0--18:G>C	2B	1.55584	16.9893
1228175|F|0--41:C>T	2B	1.55584	16.9893
1228157|F|0	2B	1.55584	16.9893
1228074|F|0--35:A>G	2B	1.55584	16.9893
1228034|F|0	2B	1.55584	16.9893
1169430|F|0--59:G>C	2B	1.55584	16.9893
1113843|F|0	2B	1.55584	16.9893
1100646|F|0--23:A>G	2B	1.55584	16.9893
1097175|F|0--59:T>G	2B	1.55584	16.9893
1093246|F|0--60:C>T	2B	1.55584	16.9893
1082836|F|0--53:A>G	2B	1.55584	16.9893
1073535|F|0--41:G>T	2B	1.55584	16.9893
978091|F|0	2B	1.55584	16.9893
100000129|F|0	2B	1.56747	17.001
1229293|F|0--20:A>T	2B	1.56747	17.001
1185859|F|0	2B	1.56747	17.001
1161803|F|0--39:A>G	2B	1.56747	17.001
1132751|F|0--32:G>C	2B	1.56747	17.001
1130396|F|0	2B	1.56747	17.001
1125933|F|0--57:C>A	2B	1.56747	17.001
1107918|F|0--45:C>T	2B	1.56747	17.001
1105233|F|0	2B	1.56747	17.001
1090024|F|0	2B	1.56747	17.001
983689|F|0	2B	1.56747	17.001
1232975|F|0	2B	1.57896	17.0124
1264238|F|0--36:T>C	2B	1.60222	17.0357
1152718|F|0--56:G>A	2B	1.60222	17.0357
1061649|F|0	2B	1.61333	17.0468
1403142|F|0	2B	1.62553	17.059
1256945|F|0--55:C>A	2B	1.62553	17.059
1254268|F|0	2B	1.62553	17.059
1228063|F|0	2B	1.62553	17.059
1159439|F|0	2B	1.62553	17.059
1155160|F|0--59:G>A	2B	1.62553	17.059
1113956|F|0	2B	1.62553	17.059
1102666|F|0	2B	1.62553	17.059
1072596|F|0	2B	1.62553	17.059
1071797|F|0	2B	1.62553	17.059
1065375|F|0	2B	1.62553	17.059
1063170|F|0	2B	1.62553	17.059
1026993|F|0	2B	1.62553	17.059
1379634|F|0--35:T>C	2B	1.63689	17.0704
1366134|F|0	2B	1.63689	17.0704
1245237|F|0--43:G>C	2B	1.63689	17.0704
1235532|F|0	2B	1.63689	17.0704
1233322|F|0	2B	1.63689	17.0704
1233206|F|0	2B	1.63689	17.0704
1233181|F|0	2B	1.63689	17.0704
1221834|F|0--55:G>C	2B	1.63689	17.0704
1198924|F|0	2B	1.63689	17.0704
1166235|F|0--44:A>T	2B	1.63689	17.0704
1151113|F|0	2B	1.63689	17.0704
1145178|F|0--59:T>C	2B	1.63689	17.0704
1120201|F|0	2B	1.63689	17.0704
1115613|F|0	2B	1.63689	17.0704
1102511|F|0	2B	1.63689	17.0704
1096819|F|0--53:A>G	2B	1.63689	17.0704
[truncated: 6,466 more rows]
