# Supplementary material for: Genetic Nature of Elemental Contents in Wheat Grains and Its Genomic Prediction: Toward the Effective Use of Wheat Landraces from Afghanistan
Source: PLoS One. 2017 Jan 10;12(1):e0169416. doi: 10.1371/journal.pone.0169416 (PMC5224831; doi:10.1371/journal.pone.0169416)
Supplement: S3 Table — (XLSX) [file pone.0169416.s003.xlsx]

## Sheet: Japan landrace
	P (ppm x102)	K (ppm x102)	Mg (ppm x102)	Fe (ppm)	Zn (ppm)	Mn (ppm)
502	44.3	152.3	14.1	97.935	63.786	60.884
504	59.3	161.6	15.6	106.016	46.243	105.069
507	43.9	146.4	22.1	88.235	52.32	51.933
508	46	152.1	14.8	90.149	54.326	65.931
509	47.7	153.3	14.4	90.009	52.04	93.32
511	50.3	151.1	17.3	91.181	66.709	74.078
512	44.1	148.4	19.6	100.572	50.957	73.884
515	49.9	156.9	11.9	88.825	72.324	38.892
516	44.7	157	13.9	81.144	56.511	32.311
517	53.7	159.7	13.9	82.437	54.828	57.142
518	45.6	153.6	12.1	85.1	53.537	79.96
519	55.4	154.9	15.6	86.467	71.498	56.609
521	42.1	154	15.6	91.391	56.519	54.769
523	49.5	157.4	12.2	79.932	36.67	78.412
524	50.8	153.7	14.9	93.037	74.946	98.491
525	41.5	151	9	79.987	53.67	62.672
526	44	151.9	12.3	100.875	62.417	77.776
528	50.8	148.9	13	109.682	73.404	67.864
530	40.3	152.7	12.6	86.631	64.748	85.749
534	39.3	156.6	9.1	72.147	50.821	58.705
536	52.5	160	18.4	84.04	61.579	52.275
537	51.3	157.4	12.9	74.104	44.611	41.975
539	58.9	154.8	12.3	117.699	86.024	108.291
542	46.9	151.8	8.2	74.878	55.912	75.072
543	45.9	153.8	11.4	91.807	51.957	52.896
544	48.3	151.2	13.6	85.859	61.111	78.612
545	42	143.1	10.4	86.665	69.464	71.719
548	48.3	146.3	12.5	68.039	54.193	62.674
549	47.1	156.6	10.1	78.939	64.264	62.894
551	42.9	151.8	9.8	73.566	54.324	71.051
552	52.4	161.5	16.7	65.033	48.985	36.129
556	50.3	147.5	16	91.244	71.42	76.581
558	62.7	159.5	18.1	77.639	49.22	80.485
559	45.8	153.7	11.4	68.382	49.185	76.797
560	46.8	155.3	9.9	73.358	58.444	76.384
562	50	152.9	11.9	70.684	77.917	65.883
563	47.2	152.3	14.1	109.621	76.254	91.36
564	45.8	151.1	12.3	85.685	66.789	91.308
566	33.9	148.4	13.6	76.187	45.032	43.577
567	50.3	150.8	16.1	95.168	68.325	88.28
568	54.4	149.8	20.9	99.444	87.294	90.15
572	40.1	145.9	8.3	87.466	67.497	62.392
578	56.6	156.9	13.7	75.626	71.805	68.994
579	57.6	167.3	17.2	83.718	64.829	57.133
580	54.2	157.3	13.3	71.649	60.302	85.235
582	47.4	149.9	14.8	77.688	30.109	61.882
584	50.9	154.3	18.1	90.469	66.944	83.639
585	49.2	149.6	13.4	113.725	67.461	34.059
586	67.8	166.6	23.4	95.385	65.368	112.905
588	44.5	153.1	11.7	64.837	53.753	65.358
589	47.3	155.9	13	74.941	50.799	65.558
590	44.1	149.8	16	87.597	58.938	92.489
595	57	160.9	21.3	72.335	69.054	91.435
596	64.8	155.2	20.2	92.099	60.686	62.482
599	50.4	152.7	14.4	67.074	64.115	93.292
600	47.7	150.9	15.5	86.288	59.294	57.177
605	57.9	157.8	20.9	89.828	43.871	57.46
611	54.4	161.8	22.4	88.284	55.239	82.235
612	59.6	155.1	16.3	71.48	54.597	103.594
613	64.8	156.2	17.6	83.185	55.233	74.374
616	63.9	158.9	18.6	99.766	56.575	110.193
618	58.3	156.4	17.1	61.598	29.947	66.598
620	57.9	155	14.7	78.368	61.167	44.226
628	59.5	158.1	14.1	69.363	49.085	35.589
649	63.2	155.6	21.1	91.917	56.84	89.994
652	45.3	153.8	13.1	78.807	36.701	58.45
658	44.8	150.9	11.9	66.276	47.124	29.763
664	68.5	158.8	24.5	67.571	52.171	96.199
665	73.5	164.1	28.9	101.767	83.617	127.762
666	70.6	159.2	19.8	114.249	68.534	157.812
672	48.8	152.9	16.6	82.017	54.008	71.811
675	55.7	153.8	19.5	83.191	57.575	52.116
677	43.8	147.2	19.2	94.378	62.085	79.396
678	51.1	147.1	18.8	90.097	61.691	64.038
679	52.6	151.8	20.8	104.097	71.616	83.839
680	52.2	159.8	18.7	103.421	59.541	83.539
683	67.3	157.6	32.3	101.112	35.462	76.235
684	48.9	155.7	15.6	107.293	39.788	62.968
685	54.4	156.1	17.2	79.117	56.86	78.955
686	50.3	157.6	16.3	87.483	47.43	63.283
688	49.1	151.8	13	92.517	55.129	89.347
690	46.8	157	9.7	82.968	53.848	56.744
691	65.9	158.1	19.5	73.426	46.425	85.461
693	53.4	156.1	16.6	77.93	59.03	74.484
694	54	160.5	11.7	78.553	44.945	74.274
695	52.7	151.2	10.9	74.897	43.06	62.436
696	53.1	162.3	18	85.947	60.954	52.279
697	53.7	157.5	19.2	92.07	42.076	70.518
700	54.5	145.5	16.3	106.982	62.433	82.085
701	56.8	162.9	17.5	94.45	51.407	74.526
703	51.6	152.9	11.5	75.852	57.9	69.734
704	57.9	158.7	16.3	76.06	22.533	75.763
705	47.6	153.6	16.3	92.215	46.094	68.91
706	48.4	159.4	12.3	95.679	43.666	56.732
707	44	153.6	16.2	108.601	37.314	66.098
708	45.3	150.1	15.5	74.069	33.668	76.418
710	46	155.8	17.4	100.583	44.992	41.35
711	49.6	153.3	15.1	91.348	52.602	85.554
712	43.7	155.2	12.1	95.143	43.055	53.661
713	35.5	143	12.2	87.491	28.098	36.024
714	45.4	157.4	15.7	90.414	40.184	76.377
715	44.8	150.7	17.8	90.228	37.123	65.838
716	42.6	155.4	15.2	104.801	49.372	88.262
717	53.5	154.9	16.1	101.927	55.446	102.969
718	49.8	150.7	20.3	109.043	73.411	79.023
719	42.5	151.7	13.7	89.045	47.786	59.625
720	50.7	156.3	13.8	100.224	45.968	32.203
721	42.2	153.4	10.4	84.133	51.041	51.667
723	42.9	149.3	16.3	79.649	56.11	44.698
724	54	153.3	15.3	78.061	54.745	96.04
725	50.2	154.5	17.2	84.808	54.67	75.099
727	53.3	152.5	14.9	85.591	50.222	92.55
729	57.2	155.3	13.2	77.87	50.795	85.161
730	54.4	159.8	17.2	80.971	46.857	84.657
731	62.4	164.9	21.7	76.919	52.023	60.061
733	59.6	160	22	104.674	54.33	74.421
734	58.8	158.7	16.3	82.558	34.677	89.436
735	56.9	161.7	17.6	77.991	49.171	93.534
736	44.2	154.4	9	80.231	30.729	54.008
737	44	155.2	7.5	83.984	44.16	71.2
739	55.3	152.6	15.2	91.899	34.754	84.736
740	57.5	161.3	16.4	95.968	50.76	84.771
744	53.3	158.9	18.3	83.753	71.962	72.705
745	61	160.8	27.6	82.238	43.088	68.442
746	47.4	157.8	16.9	81.757	39.481	64.437
747	40.2	151.4	14.6	73.717	63.905	52.123
748	42.1	145.3	11.2	72.712	53.719	47.934
749	56.7	151.9	17.3	122.2	60.388	64.376
750	54.9	152.8	17.7	108.846	68.604	90.073
751	45.7	159.4	13.7	75.525	55.227	72.549
752	44.9	154.7	16.5	78.926	31.327	55.949
753	47	148.4	17.7	98.187	53.155	51.6
754	49.5	154	14.3	81.804	50.124	54.259
755	48.2	153.8	11.5	94.866	55.544	45.355
756	64.5	159.2	31.3	90.158	32.485	103.413
758	49.4	154.9	20.1	96.42	38.793	87.417
759	52.1	158.1	15.5	100.49	53.776	99.681
760	55.2	157.5	16.9	82.578	52.246	48.777
761	62.6	162.3	19.1	103.035	60.633	80.212
762	62.6	162.2	18.2	68.512	31.047	47.689
764	55.9	159.8	19.3	71.983	44.755	53.891
765	55.2	160.4	16	63.927	48.826	47.698
766	51.4	154.3	11.6	66.359	20.418	63.559
767	49.4	156.4	12.2	81.791	43.919	68.068
768	51.2	154.8	18.7	69.253	35.121	38.608
769	51.4	153.1	17.3	82.227	56.335	92.22
770	50.9	159.4	13.7	75.922	47.881	74.186
771	48.3	154.6	15.6	93.891	54.154	64.263
773	57.5	157.5	18.6	60.262	57.043	47.795
774	63.3	163.6	21.9	93.81	52.385	113.036
776	57.9	154.3	14.8	88.709	53.48	90.384
777	57.1	160.3	22.2	77.877	48.383	45.671
779	62.4	162.4	19.3	87.875	55.399	65.561
780	64.8	166.2	26.7	85.788	69.176	43.292
781	56.4	159.3	21.8	80.394	46.774	91.039
782	79.4	171.1	21.3	92.388	63.758	84.545
783	59.9	159.4	18.7	76.703	69.961	76.729
784	52.4	156.4	14.4	84.216	48.481	77.379
785	50.6	156	14.2	69.027	49.087	40.48
786	58.3	166.2	24.1	64.717	42.1	35.233
787	59.3	159.7	24.8	92.182	59.181	85.082
788	45.8	153.6	15.9	71.476	32.579	50.951
790	56.4	165.2	24.7	66.52	47.917	68.396
791	60.5	156.6	25.2	115.52	58.99	40.796
792	55.4	160.8	19.4	103.951	49.826	37.742
794	43.6	152	13.8	75.099	34.963	52.418
795	51.2	155.8	18.7	84.969	57.312	86.914
796	57.7	160.7	22.1	98.99	57.115	62.324
797	48.8	155.4	8.8	82.562	53.445	93.131
798	58	160.6	18.2	100.625	47.158	54.733
804	53.2	155.5	19.8	80.034	41.757	58.012
806	49.7	153	17.4	83.09	37.316	68.717
810	49.6	160	13.3	78.358	53.225	75.12
812	55.7	161.2	21.3	87.46	61.024	57.954
813	55.5	158.6	22.4	110.946	48.691	129.168
815	71.3	163.9	23.1	101.811	71.945	107.868
816	57.5	159.4	21	101.393	58.467	109.504
817	58.5	157.5	20.7	88.334	55.954	78.056
819	58.3	160.5	19.1	74.362	52.721	59.93
821	69.7	168.2	30.1	72.899	60.247	55.468
822	53.4	158	21.3	71.284	42.868	43.512
823	55.2	158.6	23.2	90.3	52.452	39.785
824	54	160.4	17.4	72.716	57.626	96
826	45.8	155.8	16.3	76.499	41.754	32.201
827	57.7	169.2	24.8	93.166	47.378	51.326
828	41	150.5	8.6	59.902	42.367	35.951
829	46.3	150.5	17.7	79.197	57.867	51.236
831	57.6	163.9	21.4	86.211	52.822	35.169
832	53.9	168.9	14.9	75.54	50.578	3.226
833	45.8	153.5	11	75.342	56.17	43.801
835	63.9	164	20.9	89.193	36.078	53.556
839	49.9	148.5	17.9	84.493	55.397	49.31
841	58.4	160.7	17.3	73.831	33.432	59.735
842	46.3	152.3	18	72.884	42.213	53.379
843	59.8	161.5	19.7	82.884	37.81	78.924
845	45.6	152.6	11.8	70.89	50.708	26.414
847	58.4	155.9	16.9	79.639	53.955	69.408
848	65.3	157.1	18	76.37	66.179	63.566
849	61.3	158.4	15	91.635	59.471	71.439
850	52	161.6	11.8	72.407	49.385	71.058
851	60.6	170.4	18.8	65.958	47.136	68.38
854	60.4	159.3	21.4	89.772	59.633	52.666
857	70.1	171.9	23.2	74.881	58.002	58.328
858	40	150.7	13.6	72.214	44.312	68.648
859	51.8	165.7	18.6	69.162	51.038	69.906
862	63.1	164.7	22.1	82.693	48.833	80.435
863	55.9	158.2	20.3	105.526	73.067	67.07
864	55.3	158.8	17	75.988	50.563	55.532
865	64	157.3	26	75.883	50.417	75.644
866	52.8	159	19.3	71.202	40.764	52.514
867	91.4	179.1	35.5	104.605	71.806	44.659
869	63.1	167.4	20.8	79.909	51.454	81.408
870	58.4	164.5	19.7	63.227	58.201	61.375
871	61.8	153.5	16.6	98.063	80.851	87.015
872	59.5	161.8	21.5	98.521	58.36	29.811
873	59.9	163.6	18.4	83.743	58.325	57.411
875	55.6	159.4	17.7	62.447	21.107	35.988
876	61.3	160.9	22.5	85.807	43.87	77.481
878	54.8	157.5	16.3	79.194	45.205	47.821
879	49	156.8	16.8	91.054	56.642	61.247
880	47.7	152.6	11.8	69.269	44.875	59.872
881	69.1	165.5	27	99.318	68.596	86.906
882	69.2	162.4	21.2	87.088	60.538	72.435
883	67.3	159.7	24.9	106.599	65.655	54.018
884	50.8	156.8	14	72.52	33.776	52.54
885	59.8	159.5	18.7	82.22	57.105	66.144
886	55.2	160.5	15.8	86.761	58.243	82.241
887	56.7	154.9	26.7	80.302	50.879	90.729
888	55.5	163.6	14.5	106.226	55.06	78.845
889	50.6	158.7	14.9	61.211	48.185	44.174
890	67.4	165.4	19.1	91.982	63.943	88.891
891	50.2	154.2	17	55.142	41.03	49.973
892	51.3	160.8	15.2	90.408	30.152	81.392
893	54.6	159.2	15.4	76.069	15.551	75.22
896	54	159.8	16.2	90.591	51.677	80.321
897	44.1	154.2	11.2	88.386	40.149	85.944
898	52.6	157.8	22.1	90.253	57.451	106.213
899	45.1	154.6	10.8	75.763	39.424	59.282
901	43.7	157.9	14.4	62.556	43.178	48.008
903	42.4	153.4	14.2	82.062	48.825	52.084
904	39.8	154.8	12.6	83.342	42.492	66.461
905	50.6	164.1	20.8	85.014	59.152	64.571
906	47.2	153.6	15.1	61.969	45.331	68.717
907	49.8	154	16.7	83.539	44.675	52.723
909	46.6	157.6	12.5	82.716	64.145	40.638
910	53.2	155.7	14.8	96.582	50.476	67.986
915	50.9	160.3	13.3	81.474	47.237	78.194
916	45.3	155.9	10.7	61.62	49.824	70.482
921	65	164.9	17.7	93.588	75.656	127.58
922	55.4	159.2	18.6	78.427	59.637	62.486
923	59.6	159.1	20.2	100.678	55.98	74.531
924	55.6	157.5	10.8	92.063	50.2	62.111
925	55.4	155.9	16.5	98.976	36.762	87.18
926	47.6	153.2	15.9	97.952	64.626	70.143
927	54.8	154.7	18.2	85.619	60.522	76.907
929	46	149.9	12.1	76.896	70.148	56.343
931	44.9	155.2	14.7	75.824	36.434	73.447
932	50.7	156	14.7	76.385	47.797	72.033
933	41.8	160.3	10.3	83.84	37.366	50.062
934	42.5	153.2	10	64.072	26.494	60.656
935	52.1	148.9	17.5	88.778	73.367	65.442
936	43.6	151.2	23.6	95.439	67.205	78.672
939	49.1	159.1	15.8	76.268	69.113	25.216
940	48.9	151	15.2	89.606	66.388	77.319
941	45.8	146.4	13.9	89.021	44.318	47.983
942	64	162.4	29	69.445	57.059	15.828
943	88.5	178	38.8	62.951	84.096	60.669

## Sheet: Afghanistan landrace
	P (ppm x102)	K (ppm x102)	Mg (ppm x102)	Fe (ppm)	Zn (ppm)	Mn (ppm)
502	42	147	21	84.05	29.94	100.48
504	45	152	23	104.61	39.93	70.86
507	48	145	31	84.57	37.74	136.87
509	45	149	22	93.81	48.73	100.06
511	54	149	22	115.15	59.41	107.2
512	48	146	24	101.06	31.86	127.78
515	52	150	24	96.48	71	108.17
516	54	160	29	86.73	6.15	78.77
517	40	152	19	99.52	66.86	111.95
518	52	155	24	118.71	38.88	101.21
519	43	152	21	76.73	33.63	125.88
521	51	150	22	108.01	43.38	142.35
523	49	151	17	88.69	51.59	125.18
524	53	152	22	97.86	43.55	82.37
525	40	149	21	98.34	38.85	124.82
526	45	148	23	82.54	40.86	143.83
528	49	148	26	88.78	53.85	82.79
530	46	151	18	101.62	55.56	102.05
534	53	152	23	85.28	52.56	113.72
536	51	150	24	92.85	76.96	98.98
542	47	154	21	108.63	49.69	97.34
543	47	145	23	91.72	58.4	125.06
544	39	148	16	107.09	53.48	116.77
545	37	148	16	87.6	33.54	64.66
548	42	146	16	92.63	27.52	98.08
549	57	153	23	105.6	73.06	75.92
551	50	153	22	78.51	41.65	81.98
552	46	151	20	83	33.93	83.18
556	49	154	23	96.25	32.16	103.73
559	46	152	17	88.84	35.87	105.75
560	49	155	21	93.31	49.66	92.96
562	60	151	22	112.75	70.39	117.35
563	62	154	30	126.84	104.91	105.51
564	45	153	20	95.31	60.93	141.66
566	52	147	27	93.84	57.76	107.89
567	48	149	23	111.29	53.92	113.22
572	53	151	24	99.98	60.26	106.92
579	62	158	28	110.34	68.98	93.69
585	55	147	25	133.99	50.48	133.94
588	44	147	22	101.06	48.65	78.3
589	45	147	22	96.56	56.01	100.79
590	45	149	25	94.68	26.38	147.16
595	44	149	21	82.72	26.75	68.68
600	47	151	28	92.87	66.28	115.14
605	57	152	24	107.64	23.46	124.98
611	54	154	26	99.59	36.07	92.87
612	46	150	16	89.18	40.2	85.47
613	51	152	27	89.94	53.35	86.95
616	51	154	22	110.82	45.32	128.68
652	46	149	16	112.03	62.03	142.73
658	39	150	17	67.41	40.2	142.85
664	56	153	23	98.11	55.35	107.45
665	57	155	23	114.22	62.91	116.83
666	48	153	21	91.14	49.29	125.18
672	59	155	29	107.8	44.4	140.65
675	45	148	21	94.48	57.61	72.51
680	47	150	24	89.73	55.09	67.11
683	50	153	31	108.06	44.01	115.3
684	53	157	24	74.3	37.69	81.21
685	48	149	22	97.85	40.98	139.76
686	47	152	15	92.75	52.33	106.87
688	47	149	24	94.15	26.2	103.02
689	48	146	20	101.42	76.94	166.98
690	44	150	20	82.37	37.17	109.23
693	43	152	21	80.36	63.83	100.51
695	45	147	24	85.03	43.86	72.22
697	40	151	21	87.87	37.26	68.72
700	51	149	27	103.65	61.53	109.5
701	43	154	22	100.08	43.97	64.34
705	46	152	26	85.82	48.54	108.84
706	45	152	24	90.94	53.17	133.35
707	39	152	24	97.75	48.58	106.51
710	46	154	24	88.25	44.66	93.22
712	58	152	30	120.16	69.73	147.78
713	40	146	23	109.16	45.56	82.11
714	42	151	25	90.66	43.01	76.9
716	59	159	26	96.9	60.99	76.67
717	55	149	24	105.28	53.88	95.39
718	53	149	31	108.27	58.16	105.85
719	49	148	24	85.8	57.82	64.25
720	48	150	27	99.7	47.03	91.41
721	43	154	22	87.7	34.93	113.54
723	54	150	24	91.2	33.15	81.75
727	57	152	26	94.23	36.56	103.36
729	59	155	25	109.82	23.09	99.24
731	59	157	27	84.54	34.69	136.12
733	53	154	26	94.73	31.68	104.54
734	47	156	28	101.39	56.6	109.29
735	52	155	27	97.66	49.25	129.42
736	47	155	24	75.29	46.13	66.07
737	53	148	30	79.98	55.38	80.66
739	55	148	25	101.8	56.68	115.96
740	49	154	24	100.04	55.33	112.42
744	49	154	24	77.16	51.08	75.38
745	43	152	20	106.83	13.53	69.74
746	51	151	25	82.4	39.55	130.56
747	44	148	22	89.57	44.24	76.29
748	54	150	31	98.09	43.07	96.48
749	57	150	30	93.36	49.6	94.32
750	52	150	24	82.94	40.8	67.38
751	46	147	28	81.43	35.76	92.66
752	54	150	29	79.36	41.21	75.24
753	56	153	33	95.89	51.18	91.02
754	51	151	28	108.38	17.83	97.88
755	60	156	30	95.15	40.77	132.3
756	55	148	30	106.91	60.6	108.3
758	52	150	26	80.58	44.12	82.48
759	55	151	28	83.87	46.11	134.75
760	54	151	30	84.28	53.6	128.4
766	52	151	27	107.13	57.03	115.25
767	43	153	18	63.3	41.64	81.77
769	47	152	21	90.56	34.91	120.26
771	60	154	25	110.46	51.27	115.7
773	65	156	31	78.46	28.57	111.14
777	46	152	22	85.63	19.81	91.37
779	53	154	23	84.51	49.21	110.62
780	47	151	25	77.22	49.4	73.44
781	42	151	16	93.47	48.34	76.37
783	60	154	27	112.05	37.69	80.26
785	43	149	19	74.43	40.04	68.32
787	61	151	27	95.66	43.72	120.81
788	44	146	19	70.61	31.01	58.05
790	60	150	30	105.53	54.99	117.75
791	43	152	18	87.32	59.41	91.99
792	56	159	25	101.85	36.45	108.37
794	45	153	26	89.95	67.64	121.01
795	43	152	24	88.42	24.06	104.23
796	38	147	24	79.63	41.4	119.75
797	42	150	22	99.13	40.61	81.92
798	46	150	21	108.81	17.12	131.2
804	42	149	21	83.53	34.92	73.01
806	51	157	29	85.25	31.36	72.81
810	45	150	25	91.39	49.34	87.92
812	42	154	21	93.88	23.29	64.71
813	49	156	29	75.24	32.32	72.11
815	43	150	24	88.66	32.97	76.05
816	55	160	27	106.03	47.16	102.13
821	55	151	24	102.53	54.76	66.97
822	51	148	30	107.32	43.67	160.21
823	59	157	29	82.11	44.02	81.51
824	49	154	26	99.59	47.87	86.68
826	57	155	35	100.65	46.3	96.71
827	45	151	16	104.18	49.23	129.26
828	56	151	27	103.56	37.1	53.92
829	53	154	22	86.9	36.88	117.94
831	50	154	24	115.29	21.45	104.75
833	41	150	20	92.65	47.16	77.54
835	48	156	30	82.52	18.11	63.22
839	51	155	27	84.53	32.95	88.38
841	52	150	23	94.18	48.23	93.73
842	53	153	25	91.03	37.76	83.59
843	45	152	21	81.75	62.09	85.99
845	51	155	20	112.66	44.11	78.02
847	42	154	24	107.23	41.42	91.48
848	47	150	24	103.67	57.9	82.1
849	53	151	19	82.26	55.05	95.51
850	45	153	22	96.36	55.64	122.18
851	55	156	27	85.47	32.52	67
854	53	152	27	103.15	42.32	89.24
857	65	160	33	80.4	23.93	73.48
859	56	155	28	91.33	60.93	93.56
863	54	153	29	91.68	62.42	111.32
864	50	153	30	74.92	43.87	105.38
866	47	150	27	100.27	42.2	105.96
870	50	155	22	87.76	43.46	156.71
871	52	150	27	103.01	61.68	119.14
872	51	155	26	88.86	56.36	95.08
875	44	152	20	90.17	44.47	89.36
876	56	156	31	124.54	26.13	77.85
877	50	154	26	105.14	51.75	101.92
878	40	150	21	104.27	27.35	52.35
879	35	147	16	91.09	40.45	78.68
880	46	154	22	97.71	38.25	95.28
883	53	157	29	150.26	46.74	131.3
884	43	152	24	109.43	64.33	86.39
885	54	154	27	94.61	46.2	108.93
886	41	151	27	86.62	50.55	83.33
887	47	154	23	82.23	57.76	77.82
888	47	151	19	104.01	49.95	96.72
889	52	151	25	102.89	53.12	68.08
890	40	149	19	77.11	49.28	70.23
891	45	148	21	108.45	46.62	66.8
892	45	153	23	100.41	57.01	107.73
899	49	158	19	99.18	43.61	86.01
901	41	151	18	85.89	48	90.96
903	41	148	18	89.78	40.55	48.74
904	41	149	19	117.89	38.75	106.2
906	47	148	24	88.95	39.63	71.67
907	55	153	24	113.79	56.7	88.48
909	48	154	25	102.87	59.85	120.94
910	50	148	30	97.82	48.76	122.54
915	53	152	26	90.21	42.95	100.73
916	50	150	18	81.95	55.43	92.97
921	52	156	26	127.71	63.33	113.98
923	49	155	20	98.01	48.23	103.01
924	48	146	25	133.19	77.6	147.63
925	51	150	27	85.42	58.27	117.27
926	48	144	24	102.96	69.78	103.91
927	48	150	20	115.27	73.91	83.07
929	58	154	27	108.3	69.14	138.61
931	52	152	24	98.49	60.12	101.32
932	60	152	27	97.12	73.34	120.1
933	47	146	22	93.05	54.26	93.53
934	56	151	23	83.6	46.48	62.38
935	59	151	30	118.15	67.67	127.46
936	47	148	29	109.4	32.24	135.11
939	51	151	22	111.18	73.11	82.7

## Sheet: Japan cultivar
	P (ppm x102)	K (ppm x102)	Mg (ppm x102)	Fe (ppm)	Zn (ppm)	Mn (ppm)
Arf1	47.3	157.4	14.4	71.873	54.824	40.661
Arf2	48.3	153.8	16.9	83.41	28.961	92.381
Arf4	45.1	153.5	12.7	90.159	51.44	91.405
Arf5	43	151.5	14.8	97.282	59.07	51.851
Arf6	47.8	154.2	17.8	94.159	-2.059	53.633
Arf7	39.7	150.4	12	75.804	51.808	49.492
Arf8	43.9	152.5	15.1	92.633	56.005	47.61

## Sheet: Afghanistan cultivar
	P (ppm x102)	K (ppm x102)	Mg (ppm x102)	Fe (ppm)	Zn (ppm)	Mn (ppm)
Arf1	42	152	25	87.2	46.65	105.4
Arf2	42	149	22	111.93	37.83	104.4
Arf4	53	148	31	117.71	54.22	104.24
Arf5	43	153	24	101.43	53.46	98.37
Arf6	47	149	25	106.03	55.41	116.63
Arf7	43	149	26	92.4	37.45	58.46
Arf8	46	149	27	112.83	43.05	113.31
